# Supplementary material for: Comprehensive characterization of the Hsp70 interactome reveals novel client proteins and interactions mediated by posttranslational modifications
Source: PLoS Biol. 2022 Oct 21;20(10):e3001839. doi: 10.1371/journal.pbio.3001839 (PMC9629621; doi:10.1371/journal.pbio.3001839)
Supplement: S1 Table — Summary of all mass spectrometry data. Tab 1. All proteins identified in complex with Ssa1 upon DSSO treatment. Tab 2. All cross-linked Ssa1-Ssa1 peptides observed. Tab 3. All cross-linked Ssa1-client peptides observed. Tab 4. All cross-linked client–client peptides observed. Tab 5. All cross-linked peptides detected that contain either a phosphorylation, acetylation, or methylation. (XLSX) [file pbio.3001839.s005.xlsx]

## Sheet: Control_IP_No DSSO 
Checked	Master	Accession	Description	Coverage [%]	# Peptides	# PSMs	# Unique Peptides	# Protein Groups	# AAs	MW [kDa]	calc. pI	Score MS Amanda: MS Amanda	Score Sequest HT: Sequest HT	# Peptides (by Search Engine): MS Amanda	# Peptides (by Search Engine): Sequest HT
FALSE	Master Protein	YAL005C	SSA1 SGDID:S000000004, Chr I from 141431-139503, Genome Release 64-2-1, reverse complement, Verified ORF, "ATPase involved in protein folding and NLS-directed nuclear transport; member of HSP70 family; forms chaperone complex with Ydj1p; localized to nucleus, cytoplasm, and cell wall; 98% identical with paralog Ssa2p, but subtle differences between the two proteins provide functional specificity …	68	38	2509	37	1	642	69.6	5.11	305061	2576.03	38	37
	Checked	Confidence	Identifying Node	PSM Ambiguity	Annotated Sequence	Modifications	# Protein Groups	# Proteins	Master Protein Accessions	Protein Accessions	# Missed Cleavages	Charge	DeltaScore	DeltaCn	Rank	Search Engine Rank	m/z [Da]	MH+ [Da]	Theo. MH+ [Da]	DeltaM [ppm]	Deltam/z [Da]	Activation Type	MS Order	Isolation Interference [%]	Ion Inject Time [ms]	RT [min]	First Scan	Spectrum File	File ID	MS2 Error[ppm]	Search Space	Amanda Score	XCorr	Percolator q-Value	Percolator PEP
	FALSE	High	Sequest HT (A2)	Unambiguous	NQAAMNPSNTVFDAK		1	1	YAL005C	YAL005C	0	2	0.8197	0	1	1	804.377	1607.75	1607.75	-0.46	-0.00037	HCD (High Energy Collision Dissociation)	MS2	0	26	28.5053	6716	FSN20242_Luca_XLinking_C_8_PTM_HCD_148.raw	F100	0	0		4.66	0	1.727e-09
	FALSE	High	Sequest HT (A2)	Unambiguous	FELSGIPPAPR		1	1	YAL005C	YAL005C	0	2	0.7669	0	1	1	592.327	1183.65	1183.65	-0.69	-0.00041	HCD (High Energy Collision Dissociation)	MS2	0	36.238	28.5097	6717	FSN20242_Luca_XLinking_C_8_PTM_HCD_148.raw	F100	0	0		2.96	0	2.764e-05
	FALSE	High	Sequest HT (A2)	Unambiguous	NQLESIAYSLK		1	1	YAL005C	YAL005C	0	2	0.785	0	1	1	633.34	1265.67	1265.67	-0.84	-0.00053	HCD (High Energy Collision Dissociation)	MS2	1.71528	20.018	28.806	6792	FSN20242_Luca_XLinking_C_8_PTM_HCD_148.raw	F100	0	0		3.21	0	5.029e-05
	FALSE	High	Sequest HT (A2)	Unambiguous	NQAAmNPSNTVFDAK	M5(Oxidation)	1	1	YAL005C	YAL005C	0	2	0.801	0	1	1	812.375	1623.74	1623.74	-0.79	-0.00064	HCD (High Energy Collision Dissociation)	MS2	0	144.139	28.4426	6704	FSN20242_Luca_XLinking_C_8_PTM_HCD_148.raw	F100	0	0		4.17	0	1.312e-08
	FALSE	High	Sequest HT (A2)	Unambiguous	SQVDEIVLVGGSTR		1	1	YAL005C	YAL005C	0	2	0.3642	0	1	1	730.391	1459.77	1459.78	-0.85	-0.00062	HCD (High Energy Collision Dissociation)	MS2	4.4507	161.5	28.136	6633	FSN20242_Luca_XLinking_C_8_PTM_HCD_148.raw	F100	0	0		3.46	0	1.593e-08
	FALSE	High	Sequest HT (A2)	Unambiguous	NQAAmNPSNTVFDAK	M5(Oxidation)	1	1	YAL005C	YAL005C	0	2	0.8051	0	1	1	812.375	1623.74	1623.74	-0.34	-0.00027	HCD (High Energy Collision Dissociation)	MS2	0.843299	232.791	29.5051	6956	FSN20242_Luca_XLinking_C_8_PTM_HCD_148.raw	F100	0	0		4.31	0	6.126e-09
	FALSE	High	Sequest HT (A2)	Unambiguous	NQAAMNPSNTVFDAK		1	1	YAL005C	YAL005C	0	2	0.7319	0	1	1	804.378	1607.75	1607.75	0.29	0.00024	HCD (High Energy Collision Dissociation)	MS2	17.3639	16.317	29.5568	6971	FSN20242_Luca_XLinking_C_8_PTM_HCD_148.raw	F100	0	0		3.32	0	1.405e-09
	FALSE	High	Sequest HT (A2)	Unambiguous	FELSGIPPAPR		1	1	YAL005C	YAL005C	0	2	0.7388	0	1	1	592.327	1183.65	1183.65	-0.38	-0.00023	HCD (High Energy Collision Dissociation)	MS2	0	21.553	29.5612	6972	FSN20242_Luca_XLinking_C_8_PTM_HCD_148.raw	F100	0	0		2.91	0	3.919e-05
	FALSE	High	Sequest HT (A2)	Unambiguous	TTPSFVAFTDTER		1	1	YAL005C	YAL005C	0	2	0.5788	0	1	1	736.358	1471.71	1471.71	1.74	0.00128	HCD (High Energy Collision Dissociation)	MS2	43.5253	250	29.8031	7036	FSN20242_Luca_XLinking_C_8_PTM_HCD_148.raw	F100	0	0		2.73	0	1.85e-06
	FALSE	High	Sequest HT (A2)	Unambiguous	NQLESIAYSLK		1	1	YAL005C	YAL005C	0	2	0.7785	0	1	1	633.34	1265.67	1265.67	-0.16	-0.0001	HCD (High Energy Collision Dissociation)	MS2	0.693179	4.386	29.8882	7056	FSN20242_Luca_XLinking_C_8_PTM_HCD_148.raw	F100	0	0		3.25	0	0.0001363
	FALSE	High	Sequest HT (A2)	Unambiguous	SQVDEIVLVGGSTR		1	1	YAL005C	YAL005C	0	2	0.3273	0	1	1	730.391	1459.77	1459.78	-0.27	-0.0002	HCD (High Energy Collision Dissociation)	MS2	2.60013	250	29.2235	6891	FSN20242_Luca_XLinking_C_8_PTM_HCD_148.raw	F100	0	0		3.85	0	6.039e-09
	FALSE	High	Sequest HT (A2)	Unambiguous	NQAAmNPSNTVFDAK	M5(Oxidation)	1	1	YAL005C	YAL005C	0	2	0.8294	0	1	1	812.375	1623.74	1623.74	-0.64	-0.00052	HCD (High Energy Collision Dissociation)	MS2	0	117.222	26.2994	6210	FSN20242_Luca_XLinking_C_8_PTM_HCD_148.raw	F100	0	0		4.28	0	6.714e-09
	FALSE	High	Sequest HT (A2)	Unambiguous	NQAAMNPSNTVFDAK		1	1	YAL005C	YAL005C	0	2	0.8499	0	1	1	804.377	1607.75	1607.75	-0.77	-0.00062	HCD (High Energy Collision Dissociation)	MS2	0.874635	25.065	26.3516	6220	FSN20242_Luca_XLinking_C_8_PTM_HCD_148.raw	F100	0	0		4.73	0	2.133e-09
	FALSE	High	Sequest HT (A2)	Unambiguous	FELSGIPPAPR		1	1	YAL005C	YAL005C	0	2	0.7261	0	1	1	592.327	1183.65	1183.65	-0.9	-0.00053	HCD (High Energy Collision Dissociation)	MS2	10.6228	250	26.356	6221	FSN20242_Luca_XLinking_C_8_PTM_HCD_148.raw	F100	0	0		2.41	0	1.264e-05
	FALSE	High	Sequest HT (A2)	Unambiguous	LVTDYFNGK		1	1	YAL005C	YAL005C	0	2	0.1852	0	1	1	528.771	1056.54	1056.54	-0.44	-0.00023	HCD (High Energy Collision Dissociation)	MS2	75.8496	250	25.7711	6093	FSN20242_Luca_XLinking_C_8_PTM_HCD_148.raw	F100	0	0		1.08	0	0.001289
	FALSE	High	Sequest HT (A2)	Unambiguous	SQVDEIVLVGGSTR		1	1	YAL005C	YAL005C	0	2	0.4249	0	1	1	730.39	1459.77	1459.78	-1.27	-0.00093	HCD (High Energy Collision Dissociation)	MS2	22.9804	250	26.0048	6144	FSN20242_Luca_XLinking_C_8_PTM_HCD_148.raw	F100	0	0		2.33	0	2.448e-06
	FALSE	High	Sequest HT (A2)	Unambiguous	SQVDEIVLVGGSTR		1	1	YAL005C	YAL005C	0	3	0.0818	0	1	1	487.264	1459.78	1459.78	0.75	0.00036	HCD (High Energy Collision Dissociation)	MS2	69.1259	234.431	27.6794	6522	FSN20242_Luca_XLinking_C_8_PTM_HCD_148.raw	F100	0	0		1.59	0	0.004479
	FALSE	High	Sequest HT (A2)	Unambiguous	NQLESIAYSLK		1	1	YAL005C	YAL005C	0	2	0.6344	0	1	1	633.339	1265.67	1265.67	-2.09	-0.00132	HCD (High Energy Collision Dissociation)	MS2	54.7022	103.468	27.7221	6533	FSN20242_Luca_XLinking_C_8_PTM_HCD_148.raw	F100	0	0		2.27	0	2.421e-05
	FALSE	High	Sequest HT (A2)	Unambiguous	FELSGIPPAPR		1	1	YAL005C	YAL005C	0	2	0.7405	0	1	1	592.327	1183.65	1183.65	-0.28	-0.00017	HCD (High Energy Collision Dissociation)	MS2	0	171.828	27.4146	6463	FSN20242_Luca_XLinking_C_8_PTM_HCD_148.raw	F100	0	0		2.89	0	1.69e-05
	FALSE	High	Sequest HT (A2)	Unambiguous	SQVDEIVLVGGSTR		1	1	YAL005C	YAL005C	0	2	0.3713	0	1	1	730.39	1459.77	1459.78	-1.02	-0.00075	HCD (High Energy Collision Dissociation)	MS2	6.28839	250	27.0655	6381	FSN20242_Luca_XLinking_C_8_PTM_HCD_148.raw	F100	0	0		3.42	0	1.961e-08
	FALSE	High	Sequest HT (A2)	Unambiguous	NQAAMNPSNTVFDAK		1	1	YAL005C	YAL005C	0	2	0.8288	0	1	1	804.378	1607.75	1607.75	-0.01	-1e-05	HCD (High Energy Collision Dissociation)	MS2	0.693447	29.429	27.4101	6462	FSN20242_Luca_XLinking_C_8_PTM_HCD_148.raw	F100	0	0		4.44	0	3.166e-09
	FALSE	High	Sequest HT (A2)	Unambiguous	NQAAmNPSNTVFDAK	M5(Oxidation)	1	1	YAL005C	YAL005C	0	2	0.7905	0	1	1	812.375	1623.74	1623.74	-0.41	-0.00033	HCD (High Energy Collision Dissociation)	MS2	4.73152	124.632	27.3607	6450	FSN20242_Luca_XLinking_C_8_PTM_HCD_148.raw	F100	0	0		4.2	0	2.086e-08
	FALSE	High	Sequest HT (A2)	Unambiguous	FELSGIPPAPR		1	1	YAL005C	YAL005C	0	2	0.7483	0	1	1	592.327	1183.65	1183.65	-0.28	-0.00017	HCD (High Energy Collision Dissociation)	MS2	0.126767	10.912	32.725	7750	FSN20242_Luca_XLinking_C_8_PTM_HCD_148.raw	F100	0	0		2.94	0	4.59e-05
	FALSE	High	Sequest HT (A2)	Unambiguous	NQAAmNPSNTVFDAK	M5(Oxidation)	1	1	YAL005C	YAL005C	0	2	0.8302	0	1	1	812.375	1623.74	1623.74	0.12	9e-05	HCD (High Energy Collision Dissociation)	MS2	9.10222	214.483	32.7342	7753	FSN20242_Luca_XLinking_C_8_PTM_HCD_148.raw	F100	0	0		3.71	0	3.326e-10
	FALSE	High	Sequest HT (A2)	Unambiguous	NQAAMNPSNTVFDAK		1	1	YAL005C	YAL005C	0	2	0.8462	0	1	1	804.378	1607.75	1607.75	-0.08	-7e-05	HCD (High Energy Collision Dissociation)	MS2	1.83015	37.91	32.777	7765	FSN20242_Luca_XLinking_C_8_PTM_HCD_148.raw	F100	0	0		4.42	0	1.47e-09
	FALSE	High	Sequest HT (A2)	Unambiguous	NFNDPEVQADmK	M11(Oxidation)	1	1	YAL005C	YAL005C	0	2	0.6904	0	1	1	712.311	1423.61	1423.62	-1.24	-0.00088	HCD (High Energy Collision Dissociation)	MS2	17.1277	250	32.2664	7641	FSN20242_Luca_XLinking_C_8_PTM_HCD_148.raw	F100	0	0		1.97	0	3.559e-05
	FALSE	High	Sequest HT (A2)	Unambiguous	SQVDEIVLVGGSTR		1	1	YAL005C	YAL005C	0	2	0.3472	0	1	1	730.39	1459.77	1459.78	-0.94	-0.00068	HCD (High Energy Collision Dissociation)	MS2	4.332	116.409	32.416	7677	FSN20242_Luca_XLinking_C_8_PTM_HCD_148.raw	F100	0	0		3.86	0	3.267e-08
	FALSE	High	Sequest HT (A2)	Unambiguous	TTPSFVAFTDTER		1	1	YAL005C	YAL005C	0	2	0.64	0	1	1	736.359	1471.71	1471.71	2.4	0.00177	HCD (High Energy Collision Dissociation)	MS2	17.549	126.312	33.1308	7859	FSN20242_Luca_XLinking_C_8_PTM_HCD_148.raw	F100	0	0		2.75	0	3.39e-05
	FALSE	High	Sequest HT (A2)	Unambiguous	NQLESIAYSLK		1	1	YAL005C	YAL005C	0	2	0.7822	0	1	1	633.341	1265.67	1265.67	0.61	0.00039	HCD (High Energy Collision Dissociation)	MS2	0.0540963	0.763	33.1162	7855	FSN20242_Luca_XLinking_C_8_PTM_HCD_148.raw	F100	0	0		3.26	0	0.0003207
	FALSE	High	Sequest HT (A2)	Unambiguous	SQVDEIVLVGGSTR		1	1	YAL005C	YAL005C	0	2	0.3342	0	1	1	730.391	1459.77	1459.78	-0.27	-0.0002	HCD (High Energy Collision Dissociation)	MS2	0	113.595	33.434	7937	FSN20242_Luca_XLinking_C_8_PTM_HCD_148.raw	F100	0	0		3.86	0	1.007e-07
	FALSE	High	Sequest HT (A2)	Unambiguous	DAGTIAGLNVLR		2	2	YAL005C; YJL034W	YAL005C; YJL034W	0	2	0.7041	0	1	1	600.339	1199.67	1199.67	-2.97	-0.00178	HCD (High Energy Collision Dissociation)	MS2	74.3434	107.557	32.8783	7789	FSN20242_Luca_XLinking_C_8_PTM_HCD_148.raw	F100	0	0		1.69	0	0.004869
	FALSE	High	Sequest HT (A2)	Unambiguous	NQLESIAYSLK		1	1	YAL005C	YAL005C	0	3	0.3932	0	1	1	422.562	1265.67	1265.67	-0.66	-0.00028	HCD (High Energy Collision Dissociation)	MS2	16.7657	52.637	33.019	7826	FSN20242_Luca_XLinking_C_8_PTM_HCD_148.raw	F100	0	0		2.34	0	0.0003931
	FALSE	High	Sequest HT (A2)	Unambiguous	NFTPEQISSmVLGK	M10(Oxidation)	1	1	YAL005C	YAL005C	0	2	0.7353	0	1	1	783.895	1566.78	1566.78	-0.68	-0.00053	HCD (High Energy Collision Dissociation)	MS2	0	163.664	33.0722	7842	FSN20242_Luca_XLinking_C_8_PTM_HCD_148.raw	F100	0	0		3.06	0	2.677e-05
	FALSE	High	Sequest HT (A2)	Unambiguous	TTPSFVAFTDTER		1	1	YAL005C	YAL005C	0	2	0.6076	0	1	1	736.359	1471.71	1471.71	3.07	0.00226	HCD (High Energy Collision Dissociation)	MS2	0	239.477	32.068	7591	FSN20242_Luca_XLinking_C_8_PTM_HCD_148.raw	F100	0	0		2.88	0	4.967e-05
	FALSE	High	Sequest HT (A2)	Unambiguous	NQLESIAYSLK		1	1	YAL005C	YAL005C	0	2	0.7969	0	1	1	633.341	1265.67	1265.67	0.51	0.00032	HCD (High Energy Collision Dissociation)	MS2	0.187688	1.415	32.0593	7589	FSN20242_Luca_XLinking_C_8_PTM_HCD_148.raw	F100	0	0		3.25	0	0.0001363
	FALSE	High	Sequest HT (A2)	Unambiguous	ELQDIANPImSK	M10(Oxidation)	1	1	YAL005C	YAL005C	0	2	0.5143	0	1	1	687.851	1374.69	1374.69	0.31	0.00022	HCD (High Energy Collision Dissociation)	MS2	77.1124	228.071	30.7502	7269	FSN20242_Luca_XLinking_C_8_PTM_HCD_148.raw	F100	0	0		2.1	0	0.0003617
	FALSE	High	Sequest HT (A2)	Unambiguous	NFTPEQISSmVLGK	M10(Oxidation)	1	1	YAL005C	YAL005C	0	2	0.547	0	1	1	783.896	1566.78	1566.78	0.57	0.00044	HCD (High Energy Collision Dissociation)	MS2	29.1875	250	30.7577	7271	FSN20242_Luca_XLinking_C_8_PTM_HCD_148.raw	F100	0	0		2.34	0	0.0001271
	FALSE	High	Sequest HT (A2)	Unambiguous	TTPSFVAFTDTER		1	1	YAL005C	YAL005C	0	2	0.5625	0	1	1	736.357	1471.71	1471.71	0.58	0.00043	HCD (High Energy Collision Dissociation)	MS2	36.6942	250	30.9335	7313	FSN20242_Luca_XLinking_C_8_PTM_HCD_148.raw	F100	0	0		2.56	0	6.769e-07
	FALSE	High	Sequest HT (A2)	Unambiguous	NQLESIAYSLK		1	1	YAL005C	YAL005C	0	2	0.7654	0	1	1	633.341	1265.67	1265.67	0.22	0.00014	HCD (High Energy Collision Dissociation)	MS2	0.50042	2.966	30.9764	7324	FSN20242_Luca_XLinking_C_8_PTM_HCD_148.raw	F100	0	0		3.24	0	9.799e-05
	FALSE	High	Sequest HT (A2)	Unambiguous	NQAAMNPSNTVFDAK		1	1	YAL005C	YAL005C	0	2	0.8126	0	1	1	804.378	1607.75	1607.75	-0.31	-0.00025	HCD (High Energy Collision Dissociation)	MS2	3.03843	15.601	30.6152	7237	FSN20242_Luca_XLinking_C_8_PTM_HCD_148.raw	F100	0	0		4.27	0	3.858e-09
	FALSE	High	Sequest HT (A2)	Unambiguous	SQVDEIVLVGGSTR		1	1	YAL005C	YAL005C	0	2	0.3369	0	1	1	730.391	1459.77	1459.78	-0.77	-0.00056	HCD (High Energy Collision Dissociation)	MS2	2.85077	250	30.2746	7151	FSN20242_Luca_XLinking_C_8_PTM_HCD_148.raw	F100	0	0		3.74	0	1.153e-08
	FALSE	High	Sequest HT (A2)	Unambiguous	LVTDYFNGK		1	1	YAL005C	YAL005C	0	2	0.312	0	1	1	528.771	1056.53	1056.54	-1.14	-0.0006	HCD (High Energy Collision Dissociation)	MS2	24.2471	250	30.6479	7247	FSN20242_Luca_XLinking_C_8_PTM_HCD_148.raw	F100	0	0		1.25	0	0.003187
	FALSE	High	Sequest HT (A2)	Unambiguous	NQAAmNPSNTVFDAK	M5(Oxidation)	1	1	YAL005C	YAL005C	0	2	0.809	0	1	1	812.375	1623.74	1623.74	-0.03	-3e-05	HCD (High Energy Collision Dissociation)	MS2	0	158.685	30.5607	7222	FSN20242_Luca_XLinking_C_8_PTM_HCD_148.raw	F100	0	0		4.24	0	1.064e-08
	FALSE	High	Sequest HT (A2)	Unambiguous	FELSGIPPAPR		1	1	YAL005C	YAL005C	0	2	0.7535	0	1	1	592.327	1183.65	1183.65	-0.59	-0.00035	HCD (High Energy Collision Dissociation)	MS2	0.130571	16.508	30.6137	7236	FSN20242_Luca_XLinking_C_8_PTM_HCD_148.raw	F100	0	0		2.84	0	9.673e-05
	FALSE	High	Sequest HT (A2)	Unambiguous	FELSGIPPAPR		1	1	YAL005C	YAL005C	0	2	0.7424	0	1	1	592.327	1183.65	1183.65	-0.69	-0.00041	HCD (High Energy Collision Dissociation)	MS2	0.19474	9.227	31.6795	7493	FSN20242_Luca_XLinking_C_8_PTM_HCD_148.raw	F100	0	0		2.95	0	1.248e-05
	FALSE	High	Sequest HT (A2)	Unambiguous	NQAAMNPSNTVFDAK		1	1	YAL005C	YAL005C	0	2	0.8157	0	1	1	804.377	1607.75	1607.75	-0.62	-0.0005	HCD (High Energy Collision Dissociation)	MS2	0	30.626	31.6847	7495	FSN20242_Luca_XLinking_C_8_PTM_HCD_148.raw	F100	0	0		4.45	0	2.113e-10
	FALSE	High	Sequest HT (A2)	Unambiguous	NFTPEQISSmVLGK	M10(Oxidation)	1	1	YAL005C	YAL005C	0	2	0.5822	0	1	1	783.895	1566.78	1566.78	-0.37	-0.00029	HCD (High Energy Collision Dissociation)	MS2	12.5006	250	31.8487	7536	FSN20242_Luca_XLinking_C_8_PTM_HCD_148.raw	F100	0	0		2.13	0	1.222e-05
	FALSE	High	Sequest HT (A2)	Unambiguous	NQAAmNPSNTVFDAK	M5(Oxidation)	1	1	YAL005C	YAL005C	0	2	0.8345	0	1	1	812.375	1623.74	1623.74	-0.56	-0.00046	HCD (High Energy Collision Dissociation)	MS2	0	228.809	31.6372	7484	FSN20242_Luca_XLinking_C_8_PTM_HCD_148.raw	F100	0	0		4.11	0	2.094e-09
	FALSE	High	Sequest HT (A2)	Unambiguous	DAGTIAGLNVLR		2	2	YAL005C; YJL034W	YAL005C; YJL034W	0	2	0.6027	0	1	1	600.339	1199.67	1199.67	-3.27	-0.00196	HCD (High Energy Collision Dissociation)	MS2	22.4692	250	31.3041	7400	FSN20242_Luca_XLinking_C_8_PTM_HCD_148.raw	F100	0	0		2.24	0	0.0006715
	FALSE	High	Sequest HT (A2)	Unambiguous	SQVDEIVLVGGSTR		1	1	YAL005C	YAL005C	0	2	0.328	0	1	1	730.391	1459.77	1459.78	-0.35	-0.00026	HCD (High Energy Collision Dissociation)	MS2	0	141.986	31.3437	7408	FSN20242_Luca_XLinking_C_8_PTM_HCD_148.raw	F100	0	0		3.72	0	4.208e-08
	FALSE	High	Sequest HT (A2)	Unambiguous	NFNDPEVQADMK		1	1	YAL005C	YAL005C	0	2	0.657	0	1	1	704.314	1407.62	1407.62	-0.53	-0.00037	HCD (High Energy Collision Dissociation)	MS2	36.7032	99.654	37.7313	9543	FSN20242_Luca_XLinking_C_4_PTM_HCD_146.raw	F99	0	0		2.42	0	1.435e-05
	FALSE	High	Sequest HT (A2)	Unambiguous	NQAAMNPSNTVFDAK		1	1	YAL005C	YAL005C	0	2	1	0	1	1	804.378	1607.75	1607.75	0.37	0.0003	HCD (High Energy Collision Dissociation)	MS2	57.2141	13.725	37.7723	9555	FSN20242_Luca_XLinking_C_4_PTM_HCD_146.raw	F99	0	0		3.96	0	2.677e-06
	FALSE	High	Sequest HT (A2)	Unambiguous	NQAAmNPSNTVFDAK	M5(Oxidation)	1	1	YAL005C	YAL005C	0	2	0.8195	0	1	1	812.375	1623.74	1623.74	-0.86	-0.0007	HCD (High Energy Collision Dissociation)	MS2	0	11.252	37.3629	9420	FSN20242_Luca_XLinking_C_4_PTM_HCD_146.raw	F99	0	0		4.21	0	7.467e-09
	FALSE	High	Sequest HT (A2)	Unambiguous	ELQDIANPImSK	M10(Oxidation)	1	1	YAL005C	YAL005C	0	2	0.4576	0	1	1	687.849	1374.69	1374.69	-2	-0.00137	HCD (High Energy Collision Dissociation)	MS2	57.177	87.896	37.4665	9457	FSN20242_Luca_XLinking_C_4_PTM_HCD_146.raw	F99	0	0		1.77	0	0.001617
	FALSE	High	Sequest HT (A2)	Unambiguous	NQAAMNPSNTVFDAK		1	1	YAL005C	YAL005C	0	2	0.8103	0	1	1	804.378	1607.75	1607.75	-0.24	-0.00019	HCD (High Energy Collision Dissociation)	MS2	37.2972	223.76	37.4707	9459	FSN20242_Luca_XLinking_C_4_PTM_HCD_146.raw	F99	0	0		3.69	0	1.966e-09
	FALSE	High	Sequest HT (A2)	Unambiguous	NQAAmNPSNTVFDAK	M5(Oxidation)	1	1	YAL005C	YAL005C	0	2	0.8156	0	1	1	812.374	1623.74	1623.74	-1.16	-0.00094	HCD (High Energy Collision Dissociation)	MS2	12.2396	250	39.4391	10124	FSN20242_Luca_XLinking_C_4_PTM_HCD_146.raw	F99	0	0		3.47	0	2.836e-10
	FALSE	High	Sequest HT (A2)	Unambiguous	NQAAmNPSNTVFDAK	M5(Oxidation)	1	1	YAL005C	YAL005C	0	2	0.7724	0	1	1	812.374	1623.74	1623.74	-0.94	-0.00076	HCD (High Energy Collision Dissociation)	MS2	0	250	40.4425	10370	FSN20242_Luca_XLinking_C_4_PTM_HCD_146.raw	F99	0	0		2.46	0	5.826e-07
	FALSE	High	Sequest HT (A2)	Unambiguous	NQAAMNPSNTVFDAK		1	1	YAL005C	YAL005C	0	2	0.8281	0	1	1	804.377	1607.75	1607.75	-0.92	-0.00074	HCD (High Energy Collision Dissociation)	MS2	1.08688	170.187	40.5583	10398	FSN20242_Luca_XLinking_C_4_PTM_HCD_146.raw	F99	0	0		4.77	0	4.521e-10
	FALSE	High	Sequest HT (A2)	Unambiguous	NQAAMNPSNTVFDAK		1	1	YAL005C	YAL005C	0	2	0.8265	0	1	1	804.377	1607.75	1607.75	-0.84	-0.00068	HCD (High Energy Collision Dissociation)	MS2	0	49.709	39.5511	10154	FSN20242_Luca_XLinking_C_4_PTM_HCD_146.raw	F99	0	0		4.9	0	2.195e-09
	FALSE	High	Sequest HT (A2)	Unambiguous	NQAAMNPSNTVFDAK		1	1	YAL005C	YAL005C	0	3	0.4978	0	1	1	536.587	1607.75	1607.75	-0.81	-0.00044	HCD (High Energy Collision Dissociation)	MS2	75.3361	35.953	38.1998	9725	FSN20242_Luca_XLinking_C_4_PTM_HCD_146.raw	F99	0	0		2.23	0	0.001435
	FALSE	High	Sequest HT (A2)	Unambiguous	NQAAmNPSNTVFDAK	M5(Oxidation)	1	1	YAL005C	YAL005C	0	2	0.8069	0	1	1	812.375	1623.74	1623.74	-0.49	-0.00039	HCD (High Energy Collision Dissociation)	MS2	3.66359	53.27	38.4322	9851	FSN20242_Luca_XLinking_C_4_PTM_HCD_146.raw	F99	0	0		4.04	0	3.856e-09
	FALSE	High	Sequest HT (A2)	Unambiguous	NQAAMNPSNTVFDAK		1	1	YAL005C	YAL005C	0	2	0.8248	0	1	1	804.377	1607.75	1607.75	-0.62	-0.0005	HCD (High Energy Collision Dissociation)	MS2	0	5.897	38.5422	9884	FSN20242_Luca_XLinking_C_4_PTM_HCD_146.raw	F99	0	0		4.51	0	9.996e-10
	FALSE	High	Sequest HT (A2)	Unambiguous	ELQDIANPImSK	M10(Oxidation)	1	1	YAL005C	YAL005C	0	2	0.4323	0	1	1	687.85	1374.69	1374.69	0.22	0.00015	HCD (High Energy Collision Dissociation)	MS2	70.6339	136.023	36.157	9007	FSN20242_Luca_XLinking_C_4_PTM_HCD_146.raw	F99	0	0		2.29	0	0.0005829
	FALSE	High	Sequest HT (A2)	Unambiguous	NQAAmNPSNTVFDAK	M5(Oxidation)	1	1	YAL005C	YAL005C	0	2	0.8376	0	1	1	812.375	1623.74	1623.74	0.04	3e-05	HCD (High Energy Collision Dissociation)	MS2	0.035255	1.509	36.2928	9054	FSN20242_Luca_XLinking_C_4_PTM_HCD_146.raw	F99	0	0		4.25	0	1.831e-08
	FALSE	High	Sequest HT (A2)	Unambiguous	ETAESYLGAK		1	1	YAL005C	YAL005C	0	2	0.6151	0	1	1	534.764	1068.52	1068.52	-0.21	-0.00011	HCD (High Energy Collision Dissociation)	MS2	47.4753	143.842	35.6927	8853	FSN20242_Luca_XLinking_C_4_PTM_HCD_146.raw	F99	0	0		2.52	0	0.0002297
	FALSE	High	Sequest HT (A2)	Unambiguous	NQAAmNPSNTVFDAK	M5(Oxidation)	1	1	YAL005C	YAL005C	0	3	0.6381	0	1	1	541.919	1623.74	1623.74	-0.76	-0.00041	HCD (High Energy Collision Dissociation)	MS2	29.7951	160.409	35.6956	8854	FSN20242_Luca_XLinking_C_4_PTM_HCD_146.raw	F99	0	0		3.15	0	6.267e-05
	FALSE	High	Sequest HT (A2)	Unambiguous	NFNDPEVQADMK		1	1	YAL005C	YAL005C	0	2	0.7553	0	1	1	704.315	1407.62	1407.62	0.69	0.00048	HCD (High Energy Collision Dissociation)	MS2	0.452476	71.375	36.6483	9181	FSN20242_Luca_XLinking_C_4_PTM_HCD_146.raw	F99	0	0		3.31	0	1.4e-06
	FALSE	High	Sequest HT (A2)	Unambiguous	NQLESIAYSLK		1	1	YAL005C	YAL005C	0	2	0.5577	0	1	1	633.339	1265.67	1265.67	-1.9	-0.0012	HCD (High Energy Collision Dissociation)	MS2	29.9607	250	22.9132	5460	FSN20242_Luca_XLinking_C_8_PTM_HCD_148.raw	F100	0	0		1.56	0	5.067e-06
	FALSE	High	Sequest HT (A2)	Unambiguous	NQLESIAYSLK		1	1	YAL005C	YAL005C	0	2	0.4403	0	1	1	633.339	1265.67	1265.67	-1.99	-0.00126	HCD (High Energy Collision Dissociation)	MS2	0	250	20.7257	4962	FSN20242_Luca_XLinking_C_8_PTM_HCD_148.raw	F100	0	0		1.59	0	1.348e-05
	FALSE	High	Sequest HT (A2)	Unambiguous	NQAAmNPSNTVFDAK	M5(Oxidation)	1	1	YAL005C	YAL005C	0	2	0.8256	0	1	1	812.375	1623.74	1623.74	0.34	0.00028	HCD (High Energy Collision Dissociation)	MS2	0.212637	131.982	20.9381	5008	FSN20242_Luca_XLinking_C_8_PTM_HCD_148.raw	F100	0	0		4.07	0	1.254e-08
	FALSE	High	Sequest HT (A2)	Unambiguous	NQAAMNPSNTVFDAK		1	1	YAL005C	YAL005C	0	2	0.7786	0	1	1	804.378	1607.75	1607.75	0.45	0.00036	HCD (High Energy Collision Dissociation)	MS2	0	250	20.9475	5010	FSN20242_Luca_XLinking_C_8_PTM_HCD_148.raw	F100	0	0		2.71	0	2.652e-08
	FALSE	High	Sequest HT (A2)	Unambiguous	FELSGIPPAPR		1	1	YAL005C	YAL005C	0	2	0.7585	0	1	1	592.327	1183.65	1183.65	-0.49	-0.00029	HCD (High Energy Collision Dissociation)	MS2	0	250	21.0423	5031	FSN20242_Luca_XLinking_C_8_PTM_HCD_148.raw	F100	0	0		2.36	0	2.429e-05
	FALSE	High	Sequest HT (A2)	Unambiguous	NQAAmNPSNTVFDAK	M5(Oxidation)	1	1	YAL005C	YAL005C	0	2	0.798	0	1	1	812.375	1623.74	1623.74	-0.71	-0.00058	HCD (High Energy Collision Dissociation)	MS2	0	165.92	23.0719	5496	FSN20242_Luca_XLinking_C_8_PTM_HCD_148.raw	F100	0	0		3.96	0	1.113e-08
	FALSE	High	Sequest HT (A2)	Unambiguous	NQLESIAYSLK		1	1	YAL005C	YAL005C	0	2	0.5729	0	1	1	633.34	1265.67	1265.67	-1.22	-0.00077	HCD (High Energy Collision Dissociation)	MS2	41.5137	250	21.833	5213	FSN20242_Luca_XLinking_C_8_PTM_HCD_148.raw	F100	0	0		1.92	0	1.76e-05
	FALSE	High	Sequest HT (A2)	Unambiguous	NQAAmNPSNTVFDAK	M5(Oxidation)	1	1	YAL005C	YAL005C	0	2	0.8421	0	1	1	812.375	1623.74	1623.74	-0.34	-0.00027	HCD (High Energy Collision Dissociation)	MS2	0	144.745	22.0288	5258	FSN20242_Luca_XLinking_C_8_PTM_HCD_148.raw	F100	0	0		4.56	0	1.701e-09
	FALSE	High	Sequest HT (A2)	Unambiguous	NQAAMNPSNTVFDAK		1	1	YAL005C	YAL005C	0	2	0.8409	0	1	1	804.378	1607.75	1607.75	-0.24	-0.00019	HCD (High Energy Collision Dissociation)	MS2	0	172.742	22.0333	5259	FSN20242_Luca_XLinking_C_8_PTM_HCD_148.raw	F100	0	0		4.21	0	8.476e-10
	FALSE	High	Sequest HT (A2)	Unambiguous	FELSGIPPAPR		1	1	YAL005C	YAL005C	0	2	0.724	0	1	1	592.327	1183.65	1183.65	-0.59	-0.00035	HCD (High Energy Collision Dissociation)	MS2	5.03572	250	22.1334	5282	FSN20242_Luca_XLinking_C_8_PTM_HCD_148.raw	F100	0	0		2.5	0	8.522e-06
	FALSE	High	Sequest HT (A2)	Unambiguous	NQAAMNPSNTVFDAK		1	1	YAL005C	YAL005C	0	2	0.8051	0	1	1	804.377	1607.75	1607.75	-0.54	-0.00043	HCD (High Energy Collision Dissociation)	MS2	0	52.43	23.1244	5508	FSN20242_Luca_XLinking_C_8_PTM_HCD_148.raw	F100	0	0		3.9	0	2.032e-10
	FALSE	High	Sequest HT (A2)	Unambiguous	FELSGIPPAPR		1	1	YAL005C	YAL005C	0	2	0.7569	0	1	1	592.327	1183.65	1183.65	-0.07	-4e-05	HCD (High Energy Collision Dissociation)	MS2	0	250	23.1768	5520	FSN20242_Luca_XLinking_C_8_PTM_HCD_148.raw	F100	0	0		2.55	0	9.468e-06
	FALSE	High	Sequest HT (A2)	Unambiguous	ELQDIANPImSK	M10(Oxidation)	1	1	YAL005C	YAL005C	0	2	0.5613	0	1	1	687.85	1374.69	1374.69	0.22	0.00015	HCD (High Energy Collision Dissociation)	MS2	28.6413	250	24.832	5885	FSN20242_Luca_XLinking_C_8_PTM_HCD_148.raw	F100	0	0		1.55	0	0.002337
	FALSE	High	Sequest HT (A2)	Unambiguous	LVTDYFNGK		1	1	YAL005C	YAL005C	0	2	0.3087	0	1	1	528.771	1056.54	1056.54	-0.56	-0.00029	HCD (High Energy Collision Dissociation)	MS2	70.3432	250	24.6483	5848	FSN20242_Luca_XLinking_C_8_PTM_HCD_148.raw	F100	0	0		1.49	0	0.0007268
	FALSE	High	Sequest HT (A2)	Unambiguous	NQAAmNPSNTVFDAK	M5(Oxidation)	1	1	YAL005C	YAL005C	0	2	0.8438	0	1	1	812.375	1623.74	1623.74	-0.41	-0.00033	HCD (High Energy Collision Dissociation)	MS2	0	81.585	25.2225	5970	FSN20242_Luca_XLinking_C_8_PTM_HCD_148.raw	F100	0	0		4.29	0	5.645e-09
	FALSE	High	Sequest HT (A2)	Unambiguous	NQAAMNPSNTVFDAK		1	1	YAL005C	YAL005C	0	2	0.8196	0	1	1	804.378	1607.75	1607.75	0.07	5e-05	HCD (High Energy Collision Dissociation)	MS2	3.75516	24.272	25.2757	5983	FSN20242_Luca_XLinking_C_8_PTM_HCD_148.raw	F100	0	0		4.6	0	1.217e-09
	FALSE	High	Sequest HT (A2)	Unambiguous	FELSGIPPAPR		1	1	YAL005C	YAL005C	0	2	0.7317	0	1	1	592.327	1183.65	1183.65	-0.38	-0.00023	HCD (High Energy Collision Dissociation)	MS2	5.66018	250	25.2802	5984	FSN20242_Luca_XLinking_C_8_PTM_HCD_148.raw	F100	0	0		2.46	0	4.644e-06
	FALSE	High	Sequest HT (A2)	Unambiguous	MVAEAEK		1	1	YAL005C	YAL005C	0	2	0.3631	0	1	1	389.194	777.381	777.381	-0.58	-0.00023	HCD (High Energy Collision Dissociation)	MS2	37.9908	250	23.4411	5580	FSN20242_Luca_XLinking_C_8_PTM_HCD_148.raw	F100	0	0		1.57	0	0.00407
	FALSE	High	Sequest HT (A2)	Unambiguous	NQAAmNPSNTVFDAK	M5(Oxidation)	1	1	YAL005C	YAL005C	0	2	0.8259	0	1	1	812.375	1623.74	1623.74	-0.64	-0.00052	HCD (High Energy Collision Dissociation)	MS2	0	134.133	24.1709	5738	FSN20242_Luca_XLinking_C_8_PTM_HCD_148.raw	F100	0	0		4.02	0	3.081e-09
	FALSE	High	Sequest HT (A2)	Unambiguous	NQAAMNPSNTVFDAK		1	1	YAL005C	YAL005C	0	2	0.8333	0	1	1	804.378	1607.75	1607.75	-0.31	-0.00025	HCD (High Energy Collision Dissociation)	MS2	0	42.33	24.2234	5752	FSN20242_Luca_XLinking_C_8_PTM_HCD_148.raw	F100	0	0		4.62	0	2.323e-09
	FALSE	High	Sequest HT (A2)	Unambiguous	FELSGIPPAPR		1	1	YAL005C	YAL005C	0	2	0.7097	0	1	1	592.327	1183.65	1183.65	-0.59	-0.00035	HCD (High Energy Collision Dissociation)	MS2	11.5687	250	24.2279	5753	FSN20242_Luca_XLinking_C_8_PTM_HCD_148.raw	F100	0	0		2.48	0	1.924e-05
	FALSE	High	Sequest HT (A2)	Unambiguous	FELSGIPPAPR		1	1	YAL005C	YAL005C	0	2	0.797	0	1	1	592.327	1183.65	1183.65	-0.38	-0.00023	HCD (High Energy Collision Dissociation)	MS2	46.0124	250	19.9713	4794	FSN20242_Luca_XLinking_C_8_PTM_HCD_148.raw	F100	0	0		2.02	0	0.000158
	FALSE	High	Sequest HT (A2)	Unambiguous	NQAAMNPSNTVFDAK		1	1	YAL005C	YAL005C	0	2	0.5915	0	1	1	804.379	1607.75	1607.75	0.98	0.00079	HCD (High Energy Collision Dissociation)	MS2		250	19.8935	4776	FSN20242_Luca_XLinking_C_8_PTM_HCD_148.raw	F100	0	0		1.64	0	0.002395
	FALSE	High	Sequest HT (A2)	Unambiguous	NQAAMNPSNTVFDAK		1	1	YAL005C	YAL005C	0	2	0.8233	0	1	1	804.377	1607.75	1607.75	-0.62	-0.0005	HCD (High Energy Collision Dissociation)	MS2	0	144.366	43.7114	11107	FSN20242_Luca_XLinking_C_4_PTM_HCD_146.raw	F99	0	0		4.47	0	2.14e-09
	FALSE	High	Sequest HT (A2)	Unambiguous	NQAAMNPSNTVFDAK		1	1	YAL005C	YAL005C	0	3	0.5	0	1	1	536.587	1607.75	1607.75	-0.81	-0.00044	HCD (High Energy Collision Dissociation)	MS2	81.4481	250	43.8829	11142	FSN20242_Luca_XLinking_C_4_PTM_HCD_146.raw	F99	0	0		1.3	0	0.000595
	FALSE	High	Sequest HT (A2)	Unambiguous	NQAAmNPSNTVFDAK	M5(Oxidation)	1	1	YAL005C	YAL005C	0	2	0.7778	0	1	1	812.375	1623.74	1623.74	-0.71	-0.00058	HCD (High Energy Collision Dissociation)	MS2	0	250	44.6862	11316	FSN20242_Luca_XLinking_C_4_PTM_HCD_146.raw	F99	0	0		2.79	0	7.326e-09
	FALSE	High	Sequest HT (A2)	Unambiguous	NQAAMNPSNTVFDAK		1	1	YAL005C	YAL005C	0	2	0.7978	0	1	1	804.378	1607.75	1607.75	0.14	0.00011	HCD (High Energy Collision Dissociation)	MS2	0.0971708	121.854	44.7858	11338	FSN20242_Luca_XLinking_C_4_PTM_HCD_146.raw	F99	0	0		4.45	0	1.318e-10
	FALSE	High	Sequest HT (A2)	Unambiguous	NQAAmNPSNTVFDAK	M5(Oxidation)	1	1	YAL005C	YAL005C	0	2	0.7828	0	1	1	812.375	1623.74	1623.74	-0.64	-0.00052	HCD (High Energy Collision Dissociation)	MS2	3.998	250	43.5951	11084	FSN20242_Luca_XLinking_C_4_PTM_HCD_146.raw	F99	0	0		2.9	0	7.094e-09
	FALSE	High	Sequest HT (A2)	Unambiguous	NQAAmNPSNTVFDAK	M5(Oxidation)	1	1	YAL005C	YAL005C	0	2	0.8025	0	1	1	812.375	1623.74	1623.74	-0.56	-0.00046	HCD (High Energy Collision Dissociation)	MS2	0	250	41.4441	10610	FSN20242_Luca_XLinking_C_4_PTM_HCD_146.raw	F99	0	0		2.43	0	9.845e-09
	FALSE	High	Sequest HT (A2)	Unambiguous	NQAAMNPSNTVFDAK		1	1	YAL005C	YAL005C	0	2	0.8196	0	1	1	804.378	1607.75	1607.75	-0.31	-0.00025	HCD (High Energy Collision Dissociation)	MS2	1.39103	153.815	41.5842	10640	FSN20242_Luca_XLinking_C_4_PTM_HCD_146.raw	F99	0	0		4.6	0	1.601e-10
	FALSE	High	Sequest HT (A2)	Unambiguous	NQAAmNPSNTVFDAK	M5(Oxidation)	1	1	YAL005C	YAL005C	0	2	0.8671	0	1	1	812.375	1623.74	1623.74	-0.56	-0.00046	HCD (High Energy Collision Dissociation)	MS2	0	250	42.5211	10851	FSN20242_Luca_XLinking_C_4_PTM_HCD_146.raw	F99	0	0		3.31	0	1.065e-08
	FALSE	High	Sequest HT (A2)	Unambiguous	NQAAMNPSNTVFDAK		1	1	YAL005C	YAL005C	0	2	0.7255	0	1	1	804.378	1607.75	1607.75	-0.16	-0.00013	HCD (High Energy Collision Dissociation)	MS2	0	168.084	42.6261	10875	FSN20242_Luca_XLinking_C_4_PTM_HCD_146.raw	F99	0	0		4.19	0	8.268e-10
	FALSE	High	Sequest HT (A2)	Unambiguous	NQLESIAYSLK		1	1	YAL005C	YAL005C	0	2	0.6495	0	1	1	633.34	1265.67	1265.67	-0.74	-0.00047	HCD (High Energy Collision Dissociation)	MS2	0	250	15.4052	3737	FSN20242_Luca_XLinking_C_8_PTM_HCD_148.raw	F100	0	0		1.94	0	8.546e-07
	FALSE	High	Sequest HT (A2)	Unambiguous	FELSGIPPAPR		1	1	YAL005C	YAL005C	0	2	0.7755	0	1	1	592.327	1183.65	1183.65	-0.49	-0.00029	HCD (High Energy Collision Dissociation)	MS2	10.6001	250	15.7458	3819	FSN20242_Luca_XLinking_C_8_PTM_HCD_148.raw	F100	0	0		1.96	0	0.0004581
	FALSE	High	Sequest HT (A2)	Unambiguous	FELSGIPPAPR		1	1	YAL005C	YAL005C	0	2	0.7898	0	1	1	592.327	1183.65	1183.65	-0.9	-0.00053	HCD (High Energy Collision Dissociation)	MS2	9.68994	250	16.7536	4071	FSN20242_Luca_XLinking_C_8_PTM_HCD_148.raw	F100	0	0		1.76	0	0.0001435
	FALSE	High	Sequest HT (A2)	Unambiguous	MVAEAEK		1	1	YAL005C	YAL005C	0	2	0.4918	0	1	1	389.194	777.381	777.381	-0.66	-0.00026	HCD (High Energy Collision Dissociation)	MS2	37.3732	250	17.2605	4185	FSN20242_Luca_XLinking_C_8_PTM_HCD_148.raw	F100	0	0		1.22	0	0.004028
	FALSE	High	Sequest HT (A2)	Unambiguous	NQAAmNPSNTVFDAK	M5(Oxidation)	1	1	YAL005C	YAL005C	0	2	0.7886	0	1	1	812.375	1623.74	1623.74	-0.86	-0.0007	HCD (High Energy Collision Dissociation)	MS2	0	250	17.7022	4284	FSN20242_Luca_XLinking_C_8_PTM_HCD_148.raw	F100	0	0		2.98	0	1.075e-07
	FALSE	High	Sequest HT (A2)	Unambiguous	NQAAMNPSNTVFDAK		1	1	YAL005C	YAL005C	0	2	0.8176	0	1	1	804.377	1607.75	1607.75	-1.3	-0.00104	HCD (High Energy Collision Dissociation)	MS2	17.2879	250	17.7164	4287	FSN20242_Luca_XLinking_C_8_PTM_HCD_148.raw	F100	0	0		1.48	0	0.0008371
	FALSE	High	Sequest HT (A2)	Unambiguous	FELSGIPPAPR		1	1	YAL005C	YAL005C	0	2	0.7404	0	1	1	592.327	1183.65	1183.65	-0.49	-0.00029	HCD (High Energy Collision Dissociation)	MS2	0	250	17.7986	4307	FSN20242_Luca_XLinking_C_8_PTM_HCD_148.raw	F100	0	0		2.08	0	2.802e-05
	FALSE	High	Sequest HT (A2)	Unambiguous	MVAEAEK		1	1	YAL005C	YAL005C	0	2	0.3973	0	1	1	389.194	777.382	777.381	0.52	0.0002	HCD (High Energy Collision Dissociation)	MS2	35.2386	250	18.3115	4420	FSN20242_Luca_XLinking_C_8_PTM_HCD_148.raw	F100	0	0		1.46	0	0.00376
	FALSE	High	Sequest HT (A2)	Unambiguous	NQAAmNPSNTVFDAK	M5(Oxidation)	1	1	YAL005C	YAL005C	0	2	0.8489	0	1	1	812.375	1623.74	1623.74	-0.56	-0.00046	HCD (High Energy Collision Dissociation)	MS2	0	250	18.7664	4523	FSN20242_Luca_XLinking_C_8_PTM_HCD_148.raw	F100	0	0		4.17	0	1.207e-09
	FALSE	High	Sequest HT (A2)	Unambiguous	FELSGIPPAPR		1	1	YAL005C	YAL005C	0	2	0.8245	0	1	1	592.327	1183.65	1183.65	-0.07	-4e-05	HCD (High Energy Collision Dissociation)	MS2	44.2835	250	18.8782	4545	FSN20242_Luca_XLinking_C_8_PTM_HCD_148.raw	F100	0	0		1.88	0	0.000298
	FALSE	High	Sequest HT (A2)	Unambiguous	NQLESIAYSLK		1	1	YAL005C	YAL005C	0	2	0.6552	0	1	1	633.34	1265.67	1265.67	-0.93	-0.00059	HCD (High Energy Collision Dissociation)	MS2	0	250	19.5993	4707	FSN20242_Luca_XLinking_C_8_PTM_HCD_148.raw	F100	0	0		1.16	0	1.224e-05
	FALSE	High	Sequest HT (A2)	Unambiguous	NQAAmNPSNTVFDAK	M5(Oxidation)	1	1	YAL005C	YAL005C	0	2	0.822	0	1	1	812.375	1623.74	1623.74	0.12	9e-05	HCD (High Energy Collision Dissociation)	MS2	0.193596	97.988	19.8522	4767	FSN20242_Luca_XLinking_C_8_PTM_HCD_148.raw	F100	0	0		4.1	0	1.03e-08
	FALSE	High	Sequest HT (A2)	Unambiguous	NQLESIAYSLK		1	1	YAL005C	YAL005C	0	2	0.2393	0	1	1	633.34	1265.67	1265.67	-0.45	-0.00029	HCD (High Energy Collision Dissociation)	MS2	18.3988	250	18.4946	4464	FSN20242_Luca_XLinking_C_8_PTM_HCD_148.raw	F100	0	0		1.17	0	7.584e-05
	FALSE	High	Sequest HT (A2)	Unambiguous	FELSGIPPAPR		1	1	YAL005C	YAL005C	0	2	0.7963	0	1	1	592.327	1183.65	1183.65	-0.49	-0.00029	HCD (High Energy Collision Dissociation)	MS2	34.0935	250	14.7277	3563	FSN20242_Luca_XLinking_C_8_PTM_HCD_148.raw	F100	0	0		2.16	0	0.0005656
	FALSE	High	Sequest HT (A2)	Unambiguous	NQAAMNPSNTVFDAK		1	1	YAL005C	YAL005C	0	3	0.5847	0	1	1	536.587	1607.75	1607.75	-0.47	-0.00025	HCD (High Energy Collision Dissociation)	MS2	76.2568	250	44.9415	11373	FSN20242_Luca_XLinking_C_4_PTM_HCD_146.raw	F99	0	0		1.18	0	5.476e-05
	FALSE	High	Sequest HT (A2)	Unambiguous	NQLESIAYSLK		1	1	YAL005C	YAL005C	0	2	0.7039	0	1	1	633.339	1265.67	1265.67	-1.61	-0.00102	HCD (High Energy Collision Dissociation)	MS2	0	250	6.6197	1575	FSN20242_Luca_XLinking_C_8_PTM_HCD_148.raw	F100	0	0		1.52	0	0.005423
	FALSE	High	Sequest HT (A2)	Unambiguous	NQAAmNPSNTVFDAK	M5(Oxidation)	1	1	YAL005C	YAL005C	0	2	0.7583	0	1	1	812.374	1623.74	1623.74	-1.31	-0.00107	HCD (High Energy Collision Dissociation)	MS2	58.4513	250	9.6415	2291	FSN20242_Luca_XLinking_C_8_PTM_HCD_148.raw	F100	0	0		2.4	0	1.702e-08
	FALSE	High	Sequest HT (A2)	Unambiguous	FELSGIPPAPR		1	1	YAL005C	YAL005C	0	2	0.797	0	1	1	592.327	1183.65	1183.65	-1	-0.00059	HCD (High Energy Collision Dissociation)	MS2	28.3332	250	9.6519	2294	FSN20242_Luca_XLinking_C_8_PTM_HCD_148.raw	F100	0	0		1.97	0	0.0003689
	FALSE	High	Sequest HT (A2)	Unambiguous	NQAAMNPSNTVFDAK		1	1	YAL005C	YAL005C	0	2	0.7415	0	1	1	804.376	1607.75	1607.75	-1.68	-0.00135	HCD (High Energy Collision Dissociation)	MS2	58.5875	250	9.6614	2296	FSN20242_Luca_XLinking_C_8_PTM_HCD_148.raw	F100	0	0		2.05	0	7.664e-06
	FALSE	High	Sequest HT (A2)	Unambiguous	NQLESIAYSLK		1	1	YAL005C	YAL005C	0	2	0.7764	0	1	1	633.34	1265.67	1265.67	-0.07	-4e-05	HCD (High Energy Collision Dissociation)	MS2	0	250	14.3935	3484	FSN20242_Luca_XLinking_C_8_PTM_HCD_148.raw	F100	0	0		2.46	0	3.169e-07
	FALSE	High	Sequest HT (A2)	Unambiguous	FELSGIPPAPR		1	1	YAL005C	YAL005C	0	2	0.7745	0	1	1	592.327	1183.65	1183.65	-1	-0.00059	HCD (High Energy Collision Dissociation)	MS2	0	250	10.6571	2544	FSN20242_Luca_XLinking_C_8_PTM_HCD_148.raw	F100	0	0		2.35	0	2.216e-05
	FALSE	High	Sequest HT (A2)	Unambiguous	NQLESIAYSLK		1	1	YAL005C	YAL005C	0	2	0.751	0	1	1	633.34	1265.67	1265.67	-1.13	-0.00071	HCD (High Energy Collision Dissociation)	MS2	6.36754	250	11.381	2712	FSN20242_Luca_XLinking_C_8_PTM_HCD_148.raw	F100	0	0		2.41	0	5.361e-07
	FALSE	High	Sequest HT (A2)	Unambiguous	FELSGIPPAPR		1	1	YAL005C	YAL005C	0	2	0.7637	0	1	1	592.327	1183.65	1183.65	-0.79	-0.00047	HCD (High Energy Collision Dissociation)	MS2	0	250	11.6712	2786	FSN20242_Luca_XLinking_C_8_PTM_HCD_148.raw	F100	0	0		2.37	0	2.494e-06
	FALSE	High	Sequest HT (A2)	Unambiguous	NQLESIAYSLK		1	1	YAL005C	YAL005C	0	2	0.786	0	1	1	633.34	1265.67	1265.67	-1.03	-0.00065	HCD (High Energy Collision Dissociation)	MS2	0	250	12.3847	2972	FSN20242_Luca_XLinking_C_8_PTM_HCD_148.raw	F100	0	0		2.85	0	2.497e-06
	FALSE	High	Sequest HT (A2)	Unambiguous	FELSGIPPAPR		1	1	YAL005C	YAL005C	0	2	0.759	0	1	1	592.327	1183.65	1183.65	-0.79	-0.00047	HCD (High Energy Collision Dissociation)	MS2	11.1114	250	12.6876	3047	FSN20242_Luca_XLinking_C_8_PTM_HCD_148.raw	F100	0	0		2.49	0	7.004e-06
	FALSE	High	Sequest HT (A2)	Unambiguous	NQLESIAYSLK		1	1	YAL005C	YAL005C	0	2	0.7532	0	1	1	633.34	1265.67	1265.67	-0.74	-0.00047	HCD (High Energy Collision Dissociation)	MS2	0	250	13.3917	3230	FSN20242_Luca_XLinking_C_8_PTM_HCD_148.raw	F100	0	0		2.35	0	4.483e-07
	FALSE	High	Sequest HT (A2)	Unambiguous	FELSGIPPAPR		1	1	YAL005C	YAL005C	0	2	0.7895	0	1	1	592.326	1183.65	1183.65	-1.1	-0.00065	HCD (High Energy Collision Dissociation)	MS2	6.45995	250	13.7161	3312	FSN20242_Luca_XLinking_C_8_PTM_HCD_148.raw	F100	0	0		2.47	0	2.441e-06
	FALSE	High	Sequest HT (A2)	Unambiguous	NQLESIAYSLK		1	1	YAL005C	YAL005C	0	2	0.7686	0	1	1	633.34	1265.67	1265.67	-0.93	-0.00059	HCD (High Energy Collision Dissociation)	MS2	4.23678	250	10.3705	2468	FSN20242_Luca_XLinking_C_8_PTM_HCD_148.raw	F100	0	0		2.29	0	6.029e-07
	FALSE	High	Sequest HT (A2)	Unambiguous	NFNDPEVQADMK		1	1	YAL005C	YAL005C	0	2	0.7708	0	1	1	704.314	1407.62	1407.62	-0.53	-0.00037	HCD (High Energy Collision Dissociation)	MS2	24.7295	110.547	35.5922	8821	FSN20242_Luca_XLinking_C_4_PTM_HCD_146.raw	F99	0	0		2.88	0	2.383e-06
	FALSE	High	Sequest HT (A2)	Unambiguous	NQLESIAYSLK		1	1	YAL005C	YAL005C	0	2	0.7908	0	1	1	633.34	1265.67	1265.67	-0.64	-0.00041	HCD (High Energy Collision Dissociation)	MS2	1.901	211.066	44.7177	11040	FSN20242_Luca_XLinking_C_8_PTM_HCD_148.raw	F100	0	0		3.25	0	2.229e-05
	FALSE	High	Sequest HT (A2)	Unambiguous	NFTPEQISSMVLGK		1	1	YAL005C	YAL005C	0	3	0.5875	0	1	1	517.601	1550.79	1550.79	-0.71	-0.00037	HCD (High Energy Collision Dissociation)	MS2	41.776	250	44.7274	11042	FSN20242_Luca_XLinking_C_8_PTM_HCD_148.raw	F100	0	0		1.6	0	0.0004389
	FALSE	High	Sequest HT (A2)	Unambiguous	TTPSFVAFTDTER		1	1	YAL005C	YAL005C	0	2	0.6304	0	1	1	736.357	1471.71	1471.71	0	0	HCD (High Energy Collision Dissociation)	MS2	8.1171	250	44.8284	11065	FSN20242_Luca_XLinking_C_8_PTM_HCD_148.raw	F100	0	0		2.57	0	3.161e-06
	FALSE	High	Sequest HT (A2)	Unambiguous	NQLESIAYSLK		1	1	YAL005C	YAL005C	0	2	0.7533	0	1	1	633.34	1265.67	1265.67	-1.13	-0.00071	HCD (High Energy Collision Dissociation)	MS2	0	250	10.3861	2434	FSN20242_Luca_XLinking_C_12_PTM_HCD_150.raw	F101	0	0		2.27	0	2.226e-07
	FALSE	High	Sequest HT (A2)	Unambiguous	NQLESIAYSLK		1	1	YAL005C	YAL005C	0	2	0.7467	0	1	1	633.34	1265.67	1265.67	-0.45	-0.00029	HCD (High Energy Collision Dissociation)	MS2	3.84621	250	11.4208	2674	FSN20242_Luca_XLinking_C_12_PTM_HCD_150.raw	F101	0	0		2.29	0	3.903e-07
	FALSE	High	Sequest HT (A2)	Unambiguous	NQLESIAYSLK		1	1	YAL005C	YAL005C	0	2	0.7686	0	1	1	633.34	1265.67	1265.67	-1.13	-0.00071	HCD (High Energy Collision Dissociation)	MS2	0	250	12.423	2911	FSN20242_Luca_XLinking_C_12_PTM_HCD_150.raw	F101	0	0		2.55	0	3.46e-07
	FALSE	High	Sequest HT (A2)	Unambiguous	NQLESIAYSLK		1	1	YAL005C	YAL005C	0	2	0.7533	0	1	1	633.34	1265.67	1265.67	-1.03	-0.00065	HCD (High Energy Collision Dissociation)	MS2	2.45515	250	13.4379	3168	FSN20242_Luca_XLinking_C_12_PTM_HCD_150.raw	F101	0	0		2.27	0	5.905e-07
	FALSE	High	Sequest HT (A2)	Unambiguous	NQLESIAYSLK		1	1	YAL005C	YAL005C	0	2	0.7928	0	1	1	633.34	1265.67	1265.67	-1.13	-0.00071	HCD (High Energy Collision Dissociation)	MS2	2.26781	250	14.4999	3426	FSN20242_Luca_XLinking_C_12_PTM_HCD_150.raw	F101	0	0		2.51	0	1.532e-06
	FALSE	High	Sequest HT (A2)	Unambiguous	NFTPEQISSmVLGK	M10(Oxidation)	1	1	YAL005C	YAL005C	0	2	0.7727	0	1	1	783.895	1566.78	1566.78	-0.29	-0.00023	HCD (High Energy Collision Dissociation)	MS2	5.89609	250	44.6041	11016	FSN20242_Luca_XLinking_C_8_PTM_HCD_148.raw	F100	0	0		1.98	0	1.834e-07
	FALSE	High	Sequest HT (A2)	Unambiguous	NFTPEQISSMVLGK		1	1	YAL005C	YAL005C	0	3	0.507	0	1	1	517.6	1550.79	1550.79	-1.06	-0.00055	HCD (High Energy Collision Dissociation)	MS2	53.445	250	43.6185	10803	FSN20242_Luca_XLinking_C_8_PTM_HCD_148.raw	F100	0	0		1.42	0	0.0001875
	FALSE	High	Sequest HT (A2)	Unambiguous	NQLESIAYSLK		1	1	YAL005C	YAL005C	0	2	0.7795	0	1	1	633.34	1265.67	1265.67	-0.45	-0.00029	HCD (High Energy Collision Dissociation)	MS2	2.0053	250	43.6571	10812	FSN20242_Luca_XLinking_C_8_PTM_HCD_148.raw	F100	0	0		3.22	0	2.662e-05
	FALSE	High	Sequest HT (A2)	Unambiguous	TTPSFVAFTDTER		1	1	YAL005C	YAL005C	0	2	0.6145	0	1	1	736.356	1471.71	1471.71	-0.5	-0.00037	HCD (High Energy Collision Dissociation)	MS2	4.90487	250	43.7753	10837	FSN20242_Luca_XLinking_C_8_PTM_HCD_148.raw	F100	0	0		2.75	0	4.313e-08
	FALSE	High	Sequest HT (A2)	Unambiguous	NQLESIAYSLK		1	1	YAL005C	YAL005C	0	3	0.2381	0	1	1	422.562	1265.67	1265.67	-0.66	-0.00028	HCD (High Energy Collision Dissociation)	MS2	88.5858	250	44.1413	10916	FSN20242_Luca_XLinking_C_8_PTM_HCD_148.raw	F100	0	0		0.63	0	0.001683
	FALSE	High	Sequest HT (A2)	Unambiguous	FELSGIPPAPR		1	1	YAL005C	YAL005C	0	2	0.7222	0	1	1	592.327	1183.65	1183.65	0.03	2e-05	HCD (High Energy Collision Dissociation)	MS2	0	250	44.3241	10956	FSN20242_Luca_XLinking_C_8_PTM_HCD_148.raw	F100	0	0		2.52	0	2.636e-06
	FALSE	High	Sequest HT (A2)	Unambiguous	SQVDEIVLVGGSTR		1	1	YAL005C	YAL005C	0	2	0.4587	0	1	1	730.391	1459.78	1459.78	0.15	0.00011	HCD (High Energy Collision Dissociation)	MS2	27.6972	250	44.4176	10975	FSN20242_Luca_XLinking_C_8_PTM_HCD_148.raw	F100	0	0		1.09	0	3.673e-05
	FALSE	High	Sequest HT (A2)	Unambiguous	NFTPEQISSMVLGK		1	1	YAL005C	YAL005C	0	2	0.7738	0	1	1	775.898	1550.79	1550.79	-0.03	-2e-05	HCD (High Energy Collision Dissociation)	MS2	0.361449	147.002	44.4375	10980	FSN20242_Luca_XLinking_C_8_PTM_HCD_148.raw	F100	0	0		3.67	0	2.341e-06
	FALSE	High	Sequest HT (A2)	Unambiguous	NQLESIAYSLK		1	1	YAL005C	YAL005C	0	2	0.7445	0	1	1	633.34	1265.67	1265.67	-0.84	-0.00053	HCD (High Energy Collision Dissociation)	MS2	0	250	15.531	3669	FSN20242_Luca_XLinking_C_12_PTM_HCD_150.raw	F101	0	0		2.27	0	2.412e-07
	FALSE	High	Sequest HT (A2)	Unambiguous	NQLESIAYSLK		1	1	YAL005C	YAL005C	0	2	0.5366	0	1	1	633.341	1265.67	1265.67	0.51	0.00032	HCD (High Energy Collision Dissociation)	MS2	0	250	18.7815	4390	FSN20242_Luca_XLinking_C_12_PTM_HCD_150.raw	F101	0	0		1.23	0	3.796e-05
	FALSE	High	Sequest HT (A2)	Unambiguous	NQLESIAYSLK		1	1	YAL005C	YAL005C	0	2	0.7143	0	1	1	633.34	1265.67	1265.67	-0.93	-0.00059	HCD (High Energy Collision Dissociation)	MS2	0	250	16.6026	3907	FSN20242_Luca_XLinking_C_12_PTM_HCD_150.raw	F101	0	0		1.89	0	5.87e-06
	FALSE	High	Sequest HT (A2)	Unambiguous	NQLESIAYSLK		1	1	YAL005C	YAL005C	0	2	0.6667	0	1	1	633.34	1265.67	1265.67	-0.45	-0.00029	HCD (High Energy Collision Dissociation)	MS2	0	250	17.7067	4151	FSN20242_Luca_XLinking_C_12_PTM_HCD_150.raw	F101	0	0		1.56	0	0.0001157
	FALSE	High	Sequest HT (A2)	Unambiguous	NFTPEQISSmVLGK	M10(Oxidation)	1	1	YAL005C	YAL005C	0	2	0.6866	0	1	1	783.895	1566.78	1566.78	-0.76	-0.00059	HCD (High Energy Collision Dissociation)	MS2	0	250	43.5508	10788	FSN20242_Luca_XLinking_C_8_PTM_HCD_148.raw	F100	0	0		2.01	0	5.006e-06
	FALSE	High	Sequest HT (A2)	Unambiguous	FELSGIPPAPR		1	1	YAL005C	YAL005C	0	2	0.7395	0	1	1	592.326	1183.64	1183.65	-1.93	-0.00114	HCD (High Energy Collision Dissociation)	MS2	42.0185	250	40.0973	10006	FSN20242_Luca_XLinking_C_8_PTM_HCD_148.raw	F100	0	0		2.38	0	0.0008372
	FALSE	High	Sequest HT (A2)	Unambiguous	NFTPEQISSMVLGK		1	1	YAL005C	YAL005C	0	2	0.727	0	1	1	775.897	1550.79	1550.79	-0.58	-0.00045	HCD (High Energy Collision Dissociation)	MS2	0.433196	195.304	40.2468	10042	FSN20242_Luca_XLinking_C_8_PTM_HCD_148.raw	F100	0	0		3.37	0	9.423e-07
	FALSE	High	Sequest HT (A2)	Unambiguous	NQAAMNPSNTVFDAK		1	1	YAL005C	YAL005C	0	2	0.7012	0	1	1	804.378	1607.75	1607.75	-0.24	-0.00019	HCD (High Energy Collision Dissociation)	MS2	0	250	40.2573	10045	FSN20242_Luca_XLinking_C_8_PTM_HCD_148.raw	F100	0	0		1.64	0	0.0012
	FALSE	High	Sequest HT (A2)	Unambiguous	NFTPEQISSmVLGK	M10(Oxidation)	1	1	YAL005C	YAL005C	0	2	0.6575	0	1	1	783.895	1566.78	1566.78	-0.45	-0.00035	HCD (High Energy Collision Dissociation)	MS2	22.5511	250	40.4206	10083	FSN20242_Luca_XLinking_C_8_PTM_HCD_148.raw	F100	0	0		1.81	0	1.041e-05
	FALSE	High	Sequest HT (A2)	Unambiguous	NQLESIAYSLK		1	1	YAL005C	YAL005C	0	2	0.8196	0	1	1	633.34	1265.67	1265.67	-0.36	-0.00022	HCD (High Energy Collision Dissociation)	MS2	4.84352	250	40.4885	10099	FSN20242_Luca_XLinking_C_8_PTM_HCD_148.raw	F100	0	0		3.16	0	5.239e-06
	FALSE	High	Sequest HT (A2)	Unambiguous	TTPSFVAFTDTER		1	1	YAL005C	YAL005C	0	2	0.6471	0	1	1	736.357	1471.71	1471.71	0.91	0.00067	HCD (High Energy Collision Dissociation)	MS2	58.7366	250	40.5953	10127	FSN20242_Luca_XLinking_C_8_PTM_HCD_148.raw	F100	0	0		1.19	0	6.231e-06
	FALSE	High	Sequest HT (A2)	Unambiguous	NQLESIAYSLK		1	1	YAL005C	YAL005C	0	3	0.2778	0	1	1	422.563	1265.67	1265.67	-0.08	-3e-05	HCD (High Energy Collision Dissociation)	MS2	86.2634	250	40.7728	10173	FSN20242_Luca_XLinking_C_8_PTM_HCD_148.raw	F100	0	0		1.62	0	0.002267
	FALSE	High	Sequest HT (A2)	Unambiguous	SQVDEIVLVGGSTR		1	1	YAL005C	YAL005C	0	2	0.1371	0	1	1	730.39	1459.77	1459.78	-1.77	-0.00129	HCD (High Energy Collision Dissociation)	MS2	15.63	250	40.8021	10180	FSN20242_Luca_XLinking_C_8_PTM_HCD_148.raw	F100	0	0		1.75	0	4.358e-07
	FALSE	High	Sequest HT (A2)	Unambiguous	TTPSFVAFTDTER		1	1	YAL005C	YAL005C	0	2	0.618	0	1	1	736.356	1471.71	1471.71	-0.58	-0.00043	HCD (High Energy Collision Dissociation)	MS2	49.7235	250	39.57	9883	FSN20242_Luca_XLinking_C_8_PTM_HCD_148.raw	F100	0	0		2.67	0	6.886e-06
	FALSE	High	Sequest HT (A2)	Unambiguous	NQLESIAYSLK		1	1	YAL005C	YAL005C	0	2	0.758	0	1	1	633.34	1265.67	1265.67	-0.36	-0.00022	HCD (High Energy Collision Dissociation)	MS2	54.4438	74.282	39.4724	9858	FSN20242_Luca_XLinking_C_8_PTM_HCD_148.raw	F100	0	0		2.81	0	1.158e-05
	FALSE	High	Sequest HT (A2)	Unambiguous	SINPDEAVAYGAAVQAAILTGDESSK		1	1	YAL005C	YAL005C	0	2	0.6571	0	1	1	1289.14	2577.27	2577.27	-0.76	-0.00097	HCD (High Energy Collision Dissociation)	MS2	78.5301	244.029	38.8034	9698	FSN20242_Luca_XLinking_C_8_PTM_HCD_148.raw	F100	0	0		2.45	0	3.394e-07
	FALSE	High	Sequest HT (A2)	Unambiguous	NFTPEQISSMVLGK		1	1	YAL005C	YAL005C	0	3	1	0	1	1	517.6	1550.79	1550.79	-1.06	-0.00055	HCD (High Energy Collision Dissociation)	MS2	85.5067	57.093	38.85	9710	FSN20242_Luca_XLinking_C_8_PTM_HCD_148.raw	F100	0	0		1.68	0	0.0005112
	FALSE	High	Sequest HT (A2)	Unambiguous	FELSGIPPAPR		1	1	YAL005C	YAL005C	0	2	0.7198	0	1	1	592.326	1183.65	1183.65	-1.21	-0.00071	HCD (High Energy Collision Dissociation)	MS2	34.5143	138.1	39.0817	9765	FSN20242_Luca_XLinking_C_8_PTM_HCD_148.raw	F100	0	0		2.57	0	2.262e-05
	FALSE	High	Sequest HT (A2)	Unambiguous	NFTPEQISSMVLGK		1	1	YAL005C	YAL005C	0	2	0.8017	0	1	1	775.897	1550.79	1550.79	-0.66	-0.00051	HCD (High Energy Collision Dissociation)	MS2	0.426379	25.443	39.2413	9802	FSN20242_Luca_XLinking_C_8_PTM_HCD_148.raw	F100	0	0		3.63	0	5.575e-07
	FALSE	High	Sequest HT (A2)	Unambiguous	NQAAMNPSNTVFDAK		1	1	YAL005C	YAL005C	0	2	0.5973	0	1	1	804.377	1607.75	1607.75	-0.84	-0.00068	HCD (High Energy Collision Dissociation)	MS2	0	250	39.2527	9806	FSN20242_Luca_XLinking_C_8_PTM_HCD_148.raw	F100	0	0		2.21	0	0.001059
	FALSE	High	Sequest HT (A2)	Unambiguous	NFTPEQISSmVLGK	M10(Oxidation)	1	1	YAL005C	YAL005C	0	2	0.6349	0	1	1	783.895	1566.78	1566.78	-0.06	-5e-05	HCD (High Energy Collision Dissociation)	MS2	0	250	39.4093	9843	FSN20242_Luca_XLinking_C_8_PTM_HCD_148.raw	F100	0	0		1.89	0	8.703e-05
	FALSE	High	Sequest HT (A2)	Unambiguous	FELSGIPPAPR		1	1	YAL005C	YAL005C	0	2	0.7185	0	1	1	592.326	1183.65	1183.65	-1.1	-0.00065	HCD (High Energy Collision Dissociation)	MS2	6.06977	250	41.118	10254	FSN20242_Luca_XLinking_C_8_PTM_HCD_148.raw	F100	0	0		2.38	0	8.444e-06
	FALSE	High	Sequest HT (A2)	Unambiguous	NQLESIAYSLK		1	1	YAL005C	YAL005C	0	2	0.7823	0	1	1	633.34	1265.67	1265.67	-0.74	-0.00047	HCD (High Energy Collision Dissociation)	MS2	1.66934	250	42.6036	10584	FSN20242_Luca_XLinking_C_8_PTM_HCD_148.raw	F100	0	0		2.94	0	1.936e-05
	FALSE	High	Sequest HT (A2)	Unambiguous	TTPSFVAFTDTER		1	1	YAL005C	YAL005C	0	2	0.639	0	1	1	736.357	1471.71	1471.71	-0.25	-0.00018	HCD (High Energy Collision Dissociation)	MS2	4.70455	250	42.722	10609	FSN20242_Luca_XLinking_C_8_PTM_HCD_148.raw	F100	0	0		2.41	0	8.429e-08
	FALSE	High	Sequest HT (A2)	Unambiguous	FELSGIPPAPR		1	1	YAL005C	YAL005C	0	2	0.7368	0	1	1	592.327	1183.65	1183.65	-0.9	-0.00053	HCD (High Energy Collision Dissociation)	MS2	1.42287	250	43.2704	10728	FSN20242_Luca_XLinking_C_8_PTM_HCD_148.raw	F100	0	0		2.09	0	4.616e-06
	FALSE	High	Sequest HT (A2)	Unambiguous	SQVDEIVLVGGSTR		1	1	YAL005C	YAL005C	0	2	0.3247	0	1	1	730.391	1459.77	1459.78	-0.1	-7e-05	HCD (High Energy Collision Dissociation)	MS2	0	250	43.3176	10738	FSN20242_Luca_XLinking_C_8_PTM_HCD_148.raw	F100	0	0		1.54	0	0.0005892
	FALSE	High	Sequest HT (A2)	Unambiguous	NFTPEQISSMVLGK		1	1	YAL005C	YAL005C	0	2	0.7655	0	1	1	775.898	1550.79	1550.79	-0.03	-2e-05	HCD (High Energy Collision Dissociation)	MS2	0.260665	156.593	43.3841	10752	FSN20242_Luca_XLinking_C_8_PTM_HCD_148.raw	F100	0	0		3.71	0	3.482e-06
	FALSE	High	Sequest HT (A2)	Unambiguous	NQAAMNPSNTVFDAK		1	1	YAL005C	YAL005C	0	2	0.5565	0	1	1	804.378	1607.75	1607.75	-0.24	-0.00019	HCD (High Energy Collision Dissociation)	MS2	11.6606	250	43.49	10776	FSN20242_Luca_XLinking_C_8_PTM_HCD_148.raw	F100	0	0		1.24	0	0.001619
	FALSE	High	Sequest HT (A2)	Unambiguous	NFTPEQISSMVLGK		1	1	YAL005C	YAL005C	0	3	0.5619	0	1	1	517.601	1550.79	1550.79	-0.36	-0.00018	HCD (High Energy Collision Dissociation)	MS2	68.9601	250	42.5229	10567	FSN20242_Luca_XLinking_C_8_PTM_HCD_148.raw	F100	0	0		1.05	0	0.001286
	FALSE	High	Sequest HT (A2)	Unambiguous	NFTPEQISSmVLGK	M10(Oxidation)	1	1	YAL005C	YAL005C	0	2	0.7009	0	1	1	783.895	1566.78	1566.78	-0.37	-0.00029	HCD (High Energy Collision Dissociation)	MS2	0	250	42.4898	10560	FSN20242_Luca_XLinking_C_8_PTM_HCD_148.raw	F100	0	0		2.14	0	3.015e-05
	FALSE	High	Sequest HT (A2)	Unambiguous	NFTPEQISSMVLGK		1	1	YAL005C	YAL005C	0	2	0.7781	0	1	1	775.897	1550.79	1550.79	-0.74	-0.00057	HCD (High Energy Collision Dissociation)	MS2	0.319146	250	41.2636	10288	FSN20242_Luca_XLinking_C_8_PTM_HCD_148.raw	F100	0	0		3.65	0	1.624e-06
	FALSE	High	Sequest HT (A2)	Unambiguous	NQAAMNPSNTVFDAK		1	1	YAL005C	YAL005C	0	2	0.7251	0	1	1	804.377	1607.75	1607.75	-0.69	-0.00056	HCD (High Energy Collision Dissociation)	MS2	0	250	41.293	10295	FSN20242_Luca_XLinking_C_8_PTM_HCD_148.raw	F100	0	0		1.71	0	8.586e-05
	FALSE	High	Sequest HT (A2)	Unambiguous	NFTPEQISSmVLGK	M10(Oxidation)	1	1	YAL005C	YAL005C	0	2	0.7071	0	1	1	783.895	1566.78	1566.78	-0.37	-0.00029	HCD (High Energy Collision Dissociation)	MS2	9.2249	250	41.4448	10332	FSN20242_Luca_XLinking_C_8_PTM_HCD_148.raw	F100	0	0		1.4	0	0.0003114
	FALSE	High	Sequest HT (A2)	Unambiguous	NQLESIAYSLK		1	1	YAL005C	YAL005C	0	2	0.7815	0	1	1	633.34	1265.67	1265.67	-0.84	-0.00053	HCD (High Energy Collision Dissociation)	MS2	2.43327	250	41.5177	10349	FSN20242_Luca_XLinking_C_8_PTM_HCD_148.raw	F100	0	0		3.02	0	2.08e-05
	FALSE	High	Sequest HT (A2)	Unambiguous	TTPSFVAFTDTER		1	1	YAL005C	YAL005C	0	2	0.6579	0	1	1	736.357	1471.71	1471.71	-0.33	-0.00025	HCD (High Energy Collision Dissociation)	MS2	7.45427	250	41.6651	10381	FSN20242_Luca_XLinking_C_8_PTM_HCD_148.raw	F100	0	0		1.9	0	4.402e-07
	FALSE	High	Sequest HT (A2)	Unambiguous	SQVDEIVLVGGSTR		1	1	YAL005C	YAL005C	0	2	0.2988	0	1	1	730.39	1459.77	1459.78	-2.02	-0.00148	HCD (High Energy Collision Dissociation)	MS2	63.3089	250	41.9306	10438	FSN20242_Luca_XLinking_C_8_PTM_HCD_148.raw	F100	0	0		1.64	0	0.0002546
	FALSE	High	Sequest HT (A2)	Unambiguous	FELSGIPPAPR		1	1	YAL005C	YAL005C	0	2	0.74	0	1	1	592.327	1183.65	1183.65	-0.79	-0.00047	HCD (High Energy Collision Dissociation)	MS2	2.93171	250	42.1748	10492	FSN20242_Luca_XLinking_C_8_PTM_HCD_148.raw	F100	0	0		2.5	0	1.818e-06
	FALSE	High	Sequest HT (A2)	Unambiguous	NFTPEQISSMVLGK		1	1	YAL005C	YAL005C	0	2	0.7632	0	1	1	775.897	1550.79	1550.79	-0.74	-0.00057	HCD (High Energy Collision Dissociation)	MS2	0.126051	195.447	42.3324	10526	FSN20242_Luca_XLinking_C_8_PTM_HCD_148.raw	F100	0	0		3.59	0	2.197e-06
	FALSE	High	Sequest HT (A2)	Unambiguous	NQAAMNPSNTVFDAK		1	1	YAL005C	YAL005C	0	2	0.573	0	1	1	804.377	1607.75	1607.75	-0.84	-0.00068	HCD (High Energy Collision Dissociation)	MS2	0	250	25.5043	5953	FSN20242_Luca_XLinking_C_12_PTM_HCD_150.raw	F101	0	0		1.85	0	4.192e-05
	FALSE	High	Sequest HT (A2)	Unambiguous	NQAAmNPSNTVFDAK	M5(Oxidation)	1	1	YAL005C	YAL005C	0	2	0.7248	0	1	1	812.375	1623.74	1623.74	-0.79	-0.00064	HCD (High Energy Collision Dissociation)	MS2	0	250	25.6522	5988	FSN20242_Luca_XLinking_C_12_PTM_HCD_150.raw	F101	0	0		2.18	0	4.724e-07
	FALSE	High	Sequest HT (A2)	Unambiguous	NQAAmNPSNTVFDAK	M5(Oxidation)	1	1	YAL005C	YAL005C	0	2	0.6989	0	1	1	812.376	1623.74	1623.74	1.09	0.00089	HCD (High Energy Collision Dissociation)	MS2	8.22397	250	20.3798	4745	FSN20242_Luca_XLinking_C_12_PTM_HCD_150.raw	F101	0	0		1.86	0	0.0003194
	FALSE	High	Sequest HT (A2)	Unambiguous	NQLESIAYSLK		1	1	YAL005C	YAL005C	0	2	0.1809	0	1	1	633.341	1265.67	1265.67	1.09	0.00069	HCD (High Energy Collision Dissociation)	MS2	66.8838	250	21.6657	5038	FSN20242_Luca_XLinking_C_12_PTM_HCD_150.raw	F101	0	0		0.94	0	0.0007826
	FALSE	High	Sequest HT (A2)	Unambiguous	SQVDEIVLVGGSTR		1	1	YAL005C	YAL005C	0	2	0.3444	0	1	1	730.391	1459.77	1459.78	-0.18	-0.00013	HCD (High Energy Collision Dissociation)	MS2	38.39	250	38.7767	9690	FSN20242_Luca_XLinking_C_8_PTM_HCD_148.raw	F100	0	0		2.7	0	1.74e-06
	FALSE	High	Sequest HT (A2)	Unambiguous	NQAAmNPSNTVFDAK	M5(Oxidation)	1	1	YAL005C	YAL005C	0	2	0.7296	0	1	1	812.374	1623.74	1623.74	-0.94	-0.00076	HCD (High Energy Collision Dissociation)	MS2	27.1384	250	35.522	8533	FSN20242_Luca_XLinking_C_8_PTM_HCD_148.raw	F100	0	0		3.18	0	1.862e-08
	FALSE	High	Sequest HT (A2)	Unambiguous	SQVDEIVLVGGSTR		1	1	YAL005C	YAL005C	0	2	0.3385	0	1	1	730.39	1459.77	1459.78	-1.19	-0.00087	HCD (High Energy Collision Dissociation)	MS2	4.01698	55.111	35.5707	8548	FSN20242_Luca_XLinking_C_8_PTM_HCD_148.raw	F100	0	0		3.87	0	3.931e-07
	FALSE	High	Sequest HT (A2)	Unambiguous	NQAAmNPSNTVFDAK	M5(Oxidation)	1	1	YAL005C	YAL005C	0	2	0.6629	0	1	1	812.375	1623.74	1623.74	-0.79	-0.00064	HCD (High Energy Collision Dissociation)	MS2	62.1988	153.045	35.1427	8428	FSN20242_Luca_XLinking_C_8_PTM_HCD_148.raw	F100	0	0		2.64	0	1.718e-06
	FALSE	High	Sequest HT (A2)	Unambiguous	NQLESIAYSLK		1	1	YAL005C	YAL005C	0	3	0.5519	0	1	1	422.562	1265.67	1265.67	-0.58	-0.00025	HCD (High Energy Collision Dissociation)	MS2	23.7797	55.482	35.1468	8430	FSN20242_Luca_XLinking_C_8_PTM_HCD_148.raw	F100	0	0		2.7	0	0.000916
	FALSE	High	Sequest HT (A2)	Unambiguous	NFTPEQISSmVLGK	M10(Oxidation)	1	1	YAL005C	YAL005C	0	2	0.7492	0	1	1	783.895	1566.78	1566.78	-0.6	-0.00047	HCD (High Energy Collision Dissociation)	MS2	1.18378	11.049	35.2129	8434	FSN20242_Luca_XLinking_C_8_PTM_HCD_148.raw	F100	0	0		3.03	0	8.516e-06
	FALSE	High	Sequest HT (A2)	Unambiguous	NQLESIAYSLK		1	1	YAL005C	YAL005C	0	2	0.7975	0	1	1	633.34	1265.67	1265.67	-0.26	-0.00016	HCD (High Energy Collision Dissociation)	MS2	0.110493	0.694	35.2632	8450	FSN20242_Luca_XLinking_C_8_PTM_HCD_148.raw	F100	0	0		3.26	0	0.0002863
	FALSE	High	Sequest HT (A2)	Unambiguous	TTPSFVAFTDTER		1	1	YAL005C	YAL005C	0	2	0.6146	0	1	1	736.356	1471.7	1471.71	-1.08	-0.00079	HCD (High Energy Collision Dissociation)	MS2	9.67575	63.309	35.3256	8469	FSN20242_Luca_XLinking_C_8_PTM_HCD_148.raw	F100	0	0		3.01	0	3.426e-06
	FALSE	High	Sequest HT (A2)	Unambiguous	NFTPEQISSmVLGK	M10(Oxidation)	1	1	YAL005C	YAL005C	0	3	0.3522	0	1	1	522.932	1566.78	1566.78	-1.24	-0.00065	HCD (High Energy Collision Dissociation)	MS2	58.1161	123.945	35.3295	8471	FSN20242_Luca_XLinking_C_8_PTM_HCD_148.raw	F100	0	0		2.3	0	0.0009617
	FALSE	High	Sequest HT (A2)	Unambiguous	NFTPEQISSMVLGK		1	1	YAL005C	YAL005C	0	3	0.1852	0	1	1	517.601	1550.79	1550.79	0.35	0.00018	HCD (High Energy Collision Dissociation)	MS2	73.265	131.921	35.6917	8586	FSN20242_Luca_XLinking_C_8_PTM_HCD_148.raw	F100	0	0		1.35	0	0.0019
	FALSE	High	Sequest HT (A2)	Unambiguous	NQAAMNPSNTVFDAK		1	1	YAL005C	YAL005C	0	2	0.7796	0	1	1	804.378	1607.75	1607.75	-0.31	-0.00025	HCD (High Energy Collision Dissociation)	MS2	19.4433	204.656	35.9757	8679	FSN20242_Luca_XLinking_C_8_PTM_HCD_148.raw	F100	0	0		3.13	0	5.888e-10
	FALSE	High	Sequest HT (A2)	Unambiguous	NQAAMNPSNTVFDAK		1	1	YAL005C	YAL005C	0	2	0.7562	0	1	1	804.377	1607.75	1607.75	-0.54	-0.00043	HCD (High Energy Collision Dissociation)	MS2	10.3008	67.245	35.9805	8681	FSN20242_Luca_XLinking_C_8_PTM_HCD_148.raw	F100	0	0		4.02	0	4.931e-10
	FALSE	High	Sequest HT (A2)	Unambiguous	FELSGIPPAPR		1	1	YAL005C	YAL005C	0	2	0.7344	0	1	1	592.327	1183.65	1183.65	-0.38	-0.00023	HCD (High Energy Collision Dissociation)	MS2	0.151017	8.246	35.9291	8663	FSN20242_Luca_XLinking_C_8_PTM_HCD_148.raw	F100	0	0		2.56	0	6.123e-05
	FALSE	High	Sequest HT (A2)	Unambiguous	NFTPEQISSMVLGK		1	1	YAL005C	YAL005C	0	2	0.7514	0	1	1	775.897	1550.79	1550.79	-0.82	-0.00063	HCD (High Energy Collision Dissociation)	MS2	0.087101	4.436	36.0852	8717	FSN20242_Luca_XLinking_C_8_PTM_HCD_148.raw	F100	0	0		3.66	0	9.948e-06
	FALSE	High	Sequest HT (A2)	Unambiguous	SQVDEIVLVGGSTR		1	1	YAL005C	YAL005C	0	3	0.1609	0	1	1	487.264	1459.78	1459.78	1	0.00049	HCD (High Energy Collision Dissociation)	MS2	88.1585	124.11	35.7189	8592	FSN20242_Luca_XLinking_C_8_PTM_HCD_148.raw	F100	0	0		1.74	0	0.0004436
	FALSE	High	Sequest HT (A2)	Unambiguous	DAGTIAGLNVLR		2	2	YAL005C; YJL034W	YAL005C; YJL034W	0	2	0.4854	0	1	1	600.341	1199.67	1199.67	0.09	5e-05	HCD (High Energy Collision Dissociation)	MS2	45.6578	112.945	35.8245	8627	FSN20242_Luca_XLinking_C_8_PTM_HCD_148.raw	F100	0	0		2.06	0	4.688e-05
	FALSE	High	Sequest HT (A2)	Unambiguous	NFTPEQISSmVLGK	M10(Oxidation)	1	1	YAL005C	YAL005C	0	2	0.7394	0	1	1	783.895	1566.78	1566.78	-0.68	-0.00053	HCD (High Energy Collision Dissociation)	MS2	2.50061	11.456	34.1191	8139	FSN20242_Luca_XLinking_C_8_PTM_HCD_148.raw	F100	0	0		3.07	0	6.22e-06
	FALSE	High	Sequest HT (A2)	Unambiguous	NQLESIAYSLK		1	1	YAL005C	YAL005C	0	2	0.7768	0	1	1	633.34	1265.67	1265.67	0.03	2e-05	HCD (High Energy Collision Dissociation)	MS2	0.0248907	0.568	34.1708	8152	FSN20242_Luca_XLinking_C_8_PTM_HCD_148.raw	F100	0	0		3.27	0	0.0003819
	FALSE	High	Sequest HT (A2)	Unambiguous	TTPSFVAFTDTER		1	1	YAL005C	YAL005C	0	2	0.7087	0	1	1	736.357	1471.71	1471.71	-0.42	-0.00031	HCD (High Energy Collision Dissociation)	MS2	96.2443	20.033	34.2316	8172	FSN20242_Luca_XLinking_C_8_PTM_HCD_148.raw	F100	0	0		2.06	0	2.433e-05
	FALSE	High	Sequest HT (A2)	Unambiguous	LYQAGGAPGGAAGGAPGGFPGGAPPAPEAEGPTVEEVD		1	1	YAL005C	YAL005C	0	3	0.4814	0	1	1	1125.86	3375.57	3375.58	-1.2	-0.00135	HCD (High Energy Collision Dissociation)	MS2	0	250	34.2634	8183	FSN20242_Luca_XLinking_C_8_PTM_HCD_148.raw	F100	0	0		5.11	0	6.965e-05
	FALSE	High	Sequest HT (A2)	Unambiguous	LYQAGGAPGGAAGGAPGGFPGGAPPAPEAEGPTVEEVD		1	1	YAL005C	YAL005C	0	4	0.4936	0	1	1	844.649	3375.57	3375.58	-0.68	-0.00057	HCD (High Energy Collision Dissociation)	MS2	68.1911	149.183	34.3492	8204	FSN20242_Luca_XLinking_C_8_PTM_HCD_148.raw	F100	0	0		5.51	0	3.361e-08
	FALSE	High	Sequest HT (A2)	Unambiguous	NQAAmNPSNTVFDAK	M5(Oxidation)	1	1	YAL005C	YAL005C	0	2	0.6789	0	1	1	812.375	1623.74	1623.74	-0.79	-0.00064	HCD (High Energy Collision Dissociation)	MS2	0	250	34.0941	8131	FSN20242_Luca_XLinking_C_8_PTM_HCD_148.raw	F100	0	0		2.99	0	1.347e-06
	FALSE	High	Sequest HT (A2)	Unambiguous	NQLESIAYSLK		1	1	YAL005C	YAL005C	0	3	0.5279	0	1	1	422.562	1265.67	1265.67	-0.51	-0.00022	HCD (High Energy Collision Dissociation)	MS2	32.502	94.569	34.0667	8124	FSN20242_Luca_XLinking_C_8_PTM_HCD_148.raw	F100	0	0		2.69	0	0.000271
	FALSE	High	Sequest HT (A2)	Unambiguous	SQVDEIVLVGGSTR		1	1	YAL005C	YAL005C	0	2	0.3077	0	1	1	730.39	1459.77	1459.78	-1.02	-0.00075	HCD (High Energy Collision Dissociation)	MS2	4.81725	55.791	33.7132	8022	FSN20242_Luca_XLinking_C_8_PTM_HCD_148.raw	F100	0	0		3.25	0	2.284e-07
	FALSE	High	Sequest HT (A2)	Unambiguous	FELSGIPPAPR		1	1	YAL005C	YAL005C	0	2	0.7333	0	1	1	592.327	1183.65	1183.65	-1	-0.00059	HCD (High Energy Collision Dissociation)	MS2	0	7.154	33.7661	8038	FSN20242_Luca_XLinking_C_8_PTM_HCD_148.raw	F100	0	0		2.85	0	5.538e-05
	FALSE	High	Sequest HT (A2)	Unambiguous	NQAAMNPSNTVFDAK		1	1	YAL005C	YAL005C	0	2	0.81	0	1	1	804.377	1607.75	1607.75	-1.15	-0.00092	HCD (High Energy Collision Dissociation)	MS2	0	62.965	33.8377	8057	FSN20242_Luca_XLinking_C_8_PTM_HCD_148.raw	F100	0	0		4.42	0	2.308e-09
	FALSE	High	Sequest HT (A2)	Unambiguous	NFTPEQISSMVLGK		1	1	YAL005C	YAL005C	0	2	0.6092	0	1	1	775.9	1550.79	1550.79	2.8	0.00217	HCD (High Energy Collision Dissociation)	MS2	0	206.887	33.9706	8099	FSN20242_Luca_XLinking_C_8_PTM_HCD_148.raw	F100	0	0		2.61	0	2.225e-05
	FALSE	High	Sequest HT (A2)	Unambiguous	VNDAVVTVPAYFNDSQR		1	1	YAL005C	YAL005C	0	2	1	0	1	1	947.968	1894.93	1894.93	-0.64	-0.00061	HCD (High Energy Collision Dissociation)	MS2	0	250	33.7479	8033	FSN20242_Luca_XLinking_C_8_PTM_HCD_148.raw	F100	0	0		2.94	0	1.838e-06
	FALSE	High	Sequest HT (A2)	Unambiguous	FELSGIPPAPR		1	1	YAL005C	YAL005C	0	2	0.6846	0	1	1	592.327	1183.65	1183.65	-0.9	-0.00053	HCD (High Energy Collision Dissociation)	MS2	0	10.136	34.8402	8339	FSN20242_Luca_XLinking_C_8_PTM_HCD_148.raw	F100	0	0		2.79	0	7.02e-05
	FALSE	High	Sequest HT (A2)	Unambiguous	LYQAGGAPGGAAGGAPGGFPGGAPPAPEAEGPTVEEVD		1	1	YAL005C	YAL005C	0	3	0.3155	0	1	1	1125.86	3375.57	3375.58	-2.28	-0.00257	HCD (High Energy Collision Dissociation)	MS2	0	92.648	34.8447	8340	FSN20242_Luca_XLinking_C_8_PTM_HCD_148.raw	F100	0	0		1.68	0	0.004783
	FALSE	High	Sequest HT (A2)	Unambiguous	NQAAMNPSNTVFDAK		1	1	YAL005C	YAL005C	0	2	0.8025	0	1	1	804.377	1607.75	1607.75	-0.84	-0.00068	HCD (High Energy Collision Dissociation)	MS2	7.30152	74.309	34.8934	8353	FSN20242_Luca_XLinking_C_8_PTM_HCD_148.raw	F100	0	0		4	0	4.889e-09
	FALSE	High	Sequest HT (A2)	Unambiguous	NFTPEQISSMVLGK		1	1	YAL005C	YAL005C	0	2	0.7115	0	1	1	775.897	1550.79	1550.79	-1.06	-0.00082	HCD (High Energy Collision Dissociation)	MS2	0	50.548	35.0451	8400	FSN20242_Luca_XLinking_C_8_PTM_HCD_148.raw	F100	0	0		3.64	0	3.762e-06
	FALSE	High	Sequest HT (A2)	Unambiguous	SQVDEIVLVGGSTR		1	1	YAL005C	YAL005C	0	2	0.329	0	1	1	730.391	1459.77	1459.78	-0.35	-0.00026	HCD (High Energy Collision Dissociation)	MS2	6.80679	54.646	34.5063	8249	FSN20242_Luca_XLinking_C_8_PTM_HCD_148.raw	F100	0	0		3.89	0	1.026e-07
	FALSE	High	Sequest HT (A2)	Unambiguous	SINPDEAVAYGAAVQAAILTGDESSK		1	1	YAL005C	YAL005C	0	2	0.2093	0	1	1	1289.14	2577.27	2577.27	-0.19	-0.00024	HCD (High Energy Collision Dissociation)	MS2	64.2124	45.413	37.6515	9285	FSN20242_Luca_XLinking_C_8_PTM_HCD_148.raw	F100	0	0		1.29	0	0.002621
	FALSE	High	Sequest HT (A2)	Unambiguous	SINPDEAVAYGAAVQAAILTGDESSK		1	1	YAL005C	YAL005C	0	3	0.5161	0	1	1	859.759	2577.26	2577.27	-1.92	-0.00165	HCD (High Energy Collision Dissociation)	MS2	74.1781	92.263	37.6527	9286	FSN20242_Luca_XLinking_C_8_PTM_HCD_148.raw	F100	0	0		2.79	0	7.337e-07
	FALSE	High	Sequest HT (A2)	Unambiguous	SQVDEIVLVGGSTR		1	1	YAL005C	YAL005C	0	2	0.3307	0	1	1	730.391	1459.77	1459.78	-0.6	-0.00044	HCD (High Energy Collision Dissociation)	MS2	0	69.14	37.6951	9306	FSN20242_Luca_XLinking_C_8_PTM_HCD_148.raw	F100	0	0		3.78	0	8.019e-08
	FALSE	High	Sequest HT (A2)	Unambiguous	SINPDEAVAYGAAVQAAILTGDESSK		1	1	YAL005C	YAL005C	0	2	0.2529	0	1	1	1289.14	2577.27	2577.27	-0.19	-0.00024	HCD (High Energy Collision Dissociation)	MS2	63.5759	33.005	37.7515	9326	FSN20242_Luca_XLinking_C_8_PTM_HCD_148.raw	F100	0	0		0.87	0	0.003942
	FALSE	High	Sequest HT (A2)	Unambiguous	NQLESIAYSLK		1	1	YAL005C	YAL005C	0	2	0.6945	0	1	1	633.34	1265.67	1265.67	-1.03	-0.00065	HCD (High Energy Collision Dissociation)	MS2	0	2.514	37.3791	9182	FSN20242_Luca_XLinking_C_8_PTM_HCD_148.raw	F100	0	0		2.75	0	5.691e-05
	FALSE	High	Sequest HT (A2)	Unambiguous	NQAAMNPSNTVFDAK		1	1	YAL005C	YAL005C	0	2	0.6198	0	1	1	804.378	1607.75	1607.75	-0.08	-7e-05	HCD (High Energy Collision Dissociation)	MS2	62.6244	53.238	37.4267	9198	FSN20242_Luca_XLinking_C_8_PTM_HCD_148.raw	F100	0	0		2.63	0	8.928e-08
	FALSE	High	Sequest HT (A2)	Unambiguous	TTPSFVAFTDTER		1	1	YAL005C	YAL005C	0	2	0.5889	0	1	1	736.356	1471.7	1471.71	-1	-0.00073	HCD (High Energy Collision Dissociation)	MS2	29.6233	82.565	37.7777	9335	FSN20242_Luca_XLinking_C_8_PTM_HCD_148.raw	F100	0	0		2.53	0	3.406e-06
	FALSE	High	Sequest HT (A2)	Unambiguous	TTPSFVAFTDTER		1	1	YAL005C	YAL005C	0	2	0.4764	0	1	1	736.356	1471.7	1471.71	-0.91	-0.00067	HCD (High Energy Collision Dissociation)	MS2	10.0303	60.997	37.4733	9214	FSN20242_Luca_XLinking_C_8_PTM_HCD_148.raw	F100	0	0		2.33	0	1.467e-06
	FALSE	High	Sequest HT (A2)	Unambiguous	ELQDIANPImSK	M10(Oxidation)	1	1	YAL005C	YAL005C	0	2	0.5351	0	1	1	687.85	1374.69	1374.69	0.14	9e-05	HCD (High Energy Collision Dissociation)	MS2	0	124.557	37.5139	9234	FSN20242_Luca_XLinking_C_8_PTM_HCD_148.raw	F100	0	0		1.85	0	3.762e-05
	FALSE	High	Sequest HT (A2)	Unambiguous	NFTPEQISSMVLGK		1	1	YAL005C	YAL005C	0	3	0.6901	0	1	1	517.601	1550.79	1550.79	-0.71	-0.00037	HCD (High Energy Collision Dissociation)	MS2	12.8961	81.661	37.7968	9343	FSN20242_Luca_XLinking_C_8_PTM_HCD_148.raw	F100	0	0		3.13	0	1.359e-06
	FALSE	High	Sequest HT (A2)	Unambiguous	NFTPEQISSMVLGK		1	1	YAL005C	YAL005C	0	2	0.7554	0	1	1	775.897	1550.79	1550.79	-0.74	-0.00057	HCD (High Energy Collision Dissociation)	MS2	0.0503187	1.726	38.1888	9488	FSN20242_Luca_XLinking_C_8_PTM_HCD_148.raw	F100	0	0		3.27	0	6.587e-06
	FALSE	High	Sequest HT (A2)	Unambiguous	NFTPEQISSmVLGK	M10(Oxidation)	1	1	YAL005C	YAL005C	0	2	0.7336	0	1	1	783.894	1566.78	1566.78	-0.99	-0.00078	HCD (High Energy Collision Dissociation)	MS2	5.79325	53.076	38.3994	9587	FSN20242_Luca_XLinking_C_8_PTM_HCD_148.raw	F100	0	0		2.44	0	4.902e-06
	FALSE	High	Sequest HT (A2)	Unambiguous	NQLESIAYSLK		1	1	YAL005C	YAL005C	0	2	0.8012	0	1	1	633.34	1265.67	1265.67	-0.93	-0.00059	HCD (High Energy Collision Dissociation)	MS2	2.53136	23.11	38.4476	9602	FSN20242_Luca_XLinking_C_8_PTM_HCD_148.raw	F100	0	0		3.22	0	6.737e-05
	FALSE	High	Sequest HT (A2)	Unambiguous	TTPSFVAFTDTER		1	1	YAL005C	YAL005C	0	2	0.5775	0	1	1	736.356	1471.71	1471.71	-0.83	-0.00061	HCD (High Energy Collision Dissociation)	MS2	9.86425	151.929	38.5538	9631	FSN20242_Luca_XLinking_C_8_PTM_HCD_148.raw	F100	0	0		2.84	0	5.03e-06
	FALSE	High	Sequest HT (A2)	Unambiguous	NFTPEQISSmVLGK	M10(Oxidation)	1	1	YAL005C	YAL005C	0	2	0.7821	0	1	1	783.894	1566.78	1566.78	-1.23	-0.00096	HCD (High Energy Collision Dissociation)	MS2	0	28.281	37.3001	9152	FSN20242_Luca_XLinking_C_8_PTM_HCD_148.raw	F100	0	0		3.12	0	4.141e-06
	FALSE	High	Sequest HT (A2)	Unambiguous	NQAAMNPSNTVFDAK		1	1	YAL005C	YAL005C	0	2	0.6135	0	1	1	804.378	1607.75	1607.75	0.83	0.00066	HCD (High Energy Collision Dissociation)	MS2	43.1765	250	38.108	9451	FSN20242_Luca_XLinking_C_8_PTM_HCD_148.raw	F100	0	0		2.51	0	3.289e-07
	FALSE	High	Sequest HT (A2)	Unambiguous	NQAAmNPSNTVFDAK	M5(Oxidation)	1	1	YAL005C	YAL005C	0	2	0.6614	0	1	1	812.376	1623.74	1623.74	0.57	0.00046	HCD (High Energy Collision Dissociation)	MS2	52.5341	250	37.935	9386	FSN20242_Luca_XLinking_C_8_PTM_HCD_148.raw	F100	0	0		2.51	0	0.0001207
	FALSE	High	Sequest HT (A2)	Unambiguous	FELSGIPPAPR		1	1	YAL005C	YAL005C	0	2	0.7345	0	1	1	592.327	1183.65	1183.65	-0.59	-0.00035	HCD (High Energy Collision Dissociation)	MS2	1.53603	17.329	38.0336	9423	FSN20242_Luca_XLinking_C_8_PTM_HCD_148.raw	F100	0	0		2.9	0	6.026e-05
	FALSE	High	Sequest HT (A2)	Unambiguous	SQVDEIVLVGGSTR		1	1	YAL005C	YAL005C	0	2	0.3194	0	1	1	730.391	1459.77	1459.78	-0.35	-0.00026	HCD (High Energy Collision Dissociation)	MS2	7.56829	57.949	36.6464	8905	FSN20242_Luca_XLinking_C_8_PTM_HCD_148.raw	F100	0	0		3.82	0	3.108e-07
	FALSE	High	Sequest HT (A2)	Unambiguous	NQAAmNPSNTVFDAK	M5(Oxidation)	1	1	YAL005C	YAL005C	0	2	0.6829	0	1	1	812.376	1623.74	1623.74	0.64	0.00052	HCD (High Energy Collision Dissociation)	MS2	0	250	36.6612	8911	FSN20242_Luca_XLinking_C_8_PTM_HCD_148.raw	F100	0	0		3.28	0	1.896e-06
	FALSE	High	Sequest HT (A2)	Unambiguous	NQLESIAYSLK		1	1	YAL005C	YAL005C	0	3	0.4636	0	1	1	422.562	1265.67	1265.67	-0.66	-0.00028	HCD (High Energy Collision Dissociation)	MS2	37.235	85.602	36.2389	8765	FSN20242_Luca_XLinking_C_8_PTM_HCD_148.raw	F100	0	0		2.61	0	0.0005842
	FALSE	High	Sequest HT (A2)	Unambiguous	TTPSFVAFTDTER		1	1	YAL005C	YAL005C	0	2	0.6396	0	1	1	736.356	1471.71	1471.71	-0.75	-0.00055	HCD (High Energy Collision Dissociation)	MS2	17.8789	41.249	36.3981	8817	FSN20242_Luca_XLinking_C_8_PTM_HCD_148.raw	F100	0	0		2.83	0	1.43e-06
	FALSE	High	Sequest HT (A2)	Unambiguous	NFTPEQISSmVLGK	M10(Oxidation)	1	1	YAL005C	YAL005C	0	2	0.6236	0	1	1	783.895	1566.78	1566.78	-0.92	-0.00072	HCD (High Energy Collision Dissociation)	MS2	0.857175	9.158	36.2883	8782	FSN20242_Luca_XLinking_C_8_PTM_HCD_148.raw	F100	0	0		2.71	0	3.314e-06
	FALSE	High	Sequest HT (A2)	Unambiguous	NQLESIAYSLK		1	1	YAL005C	YAL005C	0	2	0.7284	0	1	1	633.34	1265.67	1265.67	-0.16	-0.0001	HCD (High Energy Collision Dissociation)	MS2	0.122914	1.617	36.3414	8800	FSN20242_Luca_XLinking_C_8_PTM_HCD_148.raw	F100	0	0		3.13	0	0.0001864
	FALSE	High	Sequest HT (A2)	Unambiguous	FELSGIPPAPR		1	1	YAL005C	YAL005C	0	2	0.7753	0	1	1	592.326	1183.65	1183.65	-1.1	-0.00065	HCD (High Energy Collision Dissociation)	MS2	1.15686	10.182	36.9918	9030	FSN20242_Luca_XLinking_C_8_PTM_HCD_148.raw	F100	0	0		2.67	0	4.604e-05
	FALSE	High	Sequest HT (A2)	Unambiguous	NFTPEQISSmVLGK	M10(Oxidation)	1	1	YAL005C	YAL005C	0	2	0.6708	0	1	1	783.895	1566.78	1566.78	-0.92	-0.00072	HCD (High Energy Collision Dissociation)	MS2	16.3297	31.749	37.1231	9083	FSN20242_Luca_XLinking_C_8_PTM_HCD_148.raw	F100	0	0		2.43	0	1.175e-05
	FALSE	High	Sequest HT (A2)	Unambiguous	NFTPEQISSMVLGK		1	1	YAL005C	YAL005C	0	2	0.7302	0	1	1	775.898	1550.79	1550.79	-0.27	-0.00021	HCD (High Energy Collision Dissociation)	MS2	0.0415553	0.209	37.1387	9091	FSN20242_Luca_XLinking_C_8_PTM_HCD_148.raw	F100	0	0		3.41	0	8.216e-06
	FALSE	High	Sequest HT (A2)	Unambiguous	NFTPEQISSMVLGK		1	1	YAL005C	YAL005C	0	3	0.5613	0	1	1	517.601	1550.79	1550.79	-0.71	-0.00037	HCD (High Energy Collision Dissociation)	MS2	18.0139	67.861	36.7512	8941	FSN20242_Luca_XLinking_C_8_PTM_HCD_148.raw	F100	0	0		2.69	0	0.0001635
	FALSE	High	MS Amanda (A5)	Unambiguous	IINEPTAAAIAYGLDKK		1	1	YAL005C	YAL005C	1	3	0.9044	0	1	1	596.668	1787.99	1787.99	-1.07	-0.00064	HCD (High Energy Collision Dissociation)	MS2	27.7487	250	21.1852	4931	FSN20242_Luca_XLinking_C_125_PTM_HCD_156.raw	F104	5.13	93	230.47		0	1.836e-06
	FALSE	High	MS Amanda (A5)	Unambiguous	LEQADKDTVTK		1	1	YAL005C	YAL005C	1	2	0.7886	0	1	1	624.327	1247.65	1247.65	-0.6	-0.00038	HCD (High Energy Collision Dissociation)	MS2	0	250	21.5305	5008	FSN20242_Luca_XLinking_C_125_PTM_HCD_156.raw	F104	5.62	174	338.7		0	1.439e-07
	FALSE	High	MS Amanda (A5)	Unambiguous	LEQADKDTVTK		1	1	YAL005C	YAL005C	1	3	0.6391	0	1	1	416.554	1247.65	1247.65	-0.52	-0.00021	HCD (High Energy Collision Dissociation)	MS2	14.4069	250	21.6872	5043	FSN20242_Luca_XLinking_C_125_PTM_HCD_156.raw	F104	2.34	174	168.84		0	0.001985
	FALSE	High	MS Amanda (A5)	Unambiguous	LEQADKDTVTK		1	1	YAL005C	YAL005C	1	2	0.7561	0	1	1	624.327	1247.65	1247.65	-0.5	-0.00031	HCD (High Energy Collision Dissociation)	MS2	3.90935	250	25.7061	5909	FSN20242_Luca_XLinking_C_125_PTM_HCD_156.raw	F104	7.46	176	304.53		0	1.667e-06
	FALSE	High	MS Amanda (A5)	Unambiguous	LIDVDGKPQIQVEFK		1	1	YAL005C	YAL005C	0	3	0.8832	0	1	1	576.989	1728.95	1728.95	-0.54	-0.00031	HCD (High Energy Collision Dissociation)	MS2	47.2258	250	26.7064	6133	FSN20242_Luca_XLinking_C_125_PTM_HCD_156.raw	F104	5.13	101	96.56		0	0.0002268
	FALSE	High	MS Amanda (A5)	Unambiguous	LEQADKDTVTK		1	1	YAL005C	YAL005C	1	2	0.847	0	1	1	624.327	1247.65	1247.65	-0.6	-0.00038	HCD (High Energy Collision Dissociation)	MS2	3.75537	250	26.7584	6144	FSN20242_Luca_XLinking_C_125_PTM_HCD_156.raw	F104	2.73	174	332.18		0	2.977e-07
	FALSE	High	MS Amanda (A5)	Unambiguous	LEQADKDTVTK		1	1	YAL005C	YAL005C	1	2	0.782	0	1	1	624.327	1247.65	1247.65	-0.5	-0.00031	HCD (High Energy Collision Dissociation)	MS2	20.0272	250	27.31	6267	FSN20242_Luca_XLinking_C_125_PTM_HCD_156.raw	F104	3.78	176	261.03		0	5.005e-06
	FALSE	High	MS Amanda (A5)	Unambiguous	LEQADKDTVTK		1	1	YAL005C	YAL005C	1	3	0.6712	0	1	1	416.554	1247.65	1247.65	-0.52	-0.00021	HCD (High Energy Collision Dissociation)	MS2	14.7757	250	23.8134	5501	FSN20242_Luca_XLinking_C_125_PTM_HCD_156.raw	F104	1.9	174	172.89		0	0.001291
	FALSE	High	MS Amanda (A5)	Unambiguous	LEQADKDTVTK		1	1	YAL005C	YAL005C	1	2	0.8361	0	1	1	624.327	1247.65	1247.65	-0.7	-0.00044	HCD (High Energy Collision Dissociation)	MS2	14.544	250	23.628	5460	FSN20242_Luca_XLinking_C_125_PTM_HCD_156.raw	F104	4.38	167	339.48		0	1.601e-08
	FALSE	High	MS Amanda (A5)	Unambiguous	IINEPTAAAIAYGLDKK		1	1	YAL005C	YAL005C	1	3	0.8871	0	1	1	596.668	1787.99	1787.99	-0.36	-0.00021	HCD (High Energy Collision Dissociation)	MS2	64.4789	250	20.1511	4704	FSN20242_Luca_XLinking_C_125_PTM_HCD_156.raw	F104	4.56	93	155.77		0	0.001562
	FALSE	High	MS Amanda (A5)	Unambiguous	LEQADKDTVTK		1	1	YAL005C	YAL005C	1	2	0.7538	0	1	1	624.327	1247.65	1247.65	-0.99	-0.00062	HCD (High Energy Collision Dissociation)	MS2	0	250	20.4559	4770	FSN20242_Luca_XLinking_C_125_PTM_HCD_156.raw	F104	3.35	162	295.84		0	1.487e-05
	FALSE	High	MS Amanda (A5)	Unambiguous	LEQADKDTVTK		1	1	YAL005C	YAL005C	1	2	0.8089	0	1	1	624.327	1247.65	1247.65	-0.41	-0.00025	HCD (High Energy Collision Dissociation)	MS2	1.54517	250	17.292	4079	FSN20242_Luca_XLinking_C_125_PTM_HCD_156.raw	F104	2.8	174	323.76		0	5.197e-07
	FALSE	High	MS Amanda (A5)	Unambiguous	LEQADKDTVTK		1	1	YAL005C	YAL005C	1	3	0.6067	0	1	1	416.554	1247.65	1247.65	-0.74	-0.00031	HCD (High Energy Collision Dissociation)	MS2	18.1415	250	17.4738	4119	FSN20242_Luca_XLinking_C_125_PTM_HCD_156.raw	F104	6.45	167	162.46		0	5.628e-05
	FALSE	High	MS Amanda (A5)	Unambiguous	LEQADKDTVTK		1	1	YAL005C	YAL005C	1	2	0.8205	0	1	1	624.327	1247.65	1247.65	-0.6	-0.00038	HCD (High Energy Collision Dissociation)	MS2	0	250	18.3493	4310	FSN20242_Luca_XLinking_C_125_PTM_HCD_156.raw	F104	2.87	174	258.01		0	2.801e-05
	FALSE	High	MS Amanda (A5)	Unambiguous	LEQADKDTVTK		1	1	YAL005C	YAL005C	1	3	0.5878	0	1	1	416.554	1247.65	1247.65	-0.59	-0.00024	HCD (High Energy Collision Dissociation)	MS2	12.6681	250	18.5464	4353	FSN20242_Luca_XLinking_C_125_PTM_HCD_156.raw	F104	2.08	174	149.64		0	0.0003502
	FALSE	High	MS Amanda (A5)	Unambiguous	IINEPTAAAIAYGLDKK		1	1	YAL005C	YAL005C	1	3	0.8784	0	1	1	596.668	1787.99	1787.99	-0.66	-0.0004	HCD (High Energy Collision Dissociation)	MS2	41.1803	250	22.3272	5183	FSN20242_Luca_XLinking_C_125_PTM_HCD_156.raw	F104	5.8	93	128.03		0	0.001155
	FALSE	High	MS Amanda (A5)	Unambiguous	LEQADKDTVTK		1	1	YAL005C	YAL005C	1	2	0.8485	0	1	1	624.327	1247.65	1247.65	-0.6	-0.00038	HCD (High Energy Collision Dissociation)	MS2	0	250	22.5745	5237	FSN20242_Luca_XLinking_C_125_PTM_HCD_156.raw	F104	3.66	174	329.02		0	1.899e-06
	FALSE	High	MS Amanda (A5)	Unambiguous	IINEPTAAAIAYGLDKK		1	1	YAL005C	YAL005C	1	3	0.918	0	1	1	596.668	1787.99	1787.99	-0.36	-0.00021	HCD (High Energy Collision Dissociation)	MS2	25.3986	250	23.3949	5412	FSN20242_Luca_XLinking_C_125_PTM_HCD_156.raw	F104	5.86	93	250.34		0	2.618e-06
	FALSE	High	MS Amanda (A5)	Unambiguous	LIDVDGKPQIQVEFK		1	1	YAL005C	YAL005C	0	3	0.8503	0	1	1	576.989	1728.95	1728.95	-0.54	-0.00031	HCD (High Energy Collision Dissociation)	MS2	22.9006	250	28.793	6599	FSN20242_Luca_XLinking_C_125_PTM_HCD_156.raw	F104	3.22	101	278.52		0	5.119e-08
	FALSE	High	MS Amanda (A5)	Unambiguous	IINEPTAAAIAYGLDKK		1	1	YAL005C	YAL005C	1	3	0.895	0	1	1	596.668	1787.99	1787.99	-0.15	-9e-05	HCD (High Energy Collision Dissociation)	MS2	24.8979	250	28.8073	6602	FSN20242_Luca_XLinking_C_125_PTM_HCD_156.raw	F104	3.28	91	251.23		0	1.154e-07
	FALSE	High	MS Amanda (A5)	Unambiguous	LEQADKDTVTK		1	1	YAL005C	YAL005C	1	2	0.8218	0	1	1	624.327	1247.65	1247.65	-0.5	-0.00031	HCD (High Energy Collision Dissociation)	MS2	0	250	28.8984	6623	FSN20242_Luca_XLinking_C_125_PTM_HCD_156.raw	F104	3.95	176	302.51		0	5.58e-07
	FALSE	High	MS Amanda (A5)	Unambiguous	LEQADKDTVTK		1	1	YAL005C	YAL005C	1	3	0.5553	0	1	1	416.554	1247.65	1247.65	-0.15	-6e-05	HCD (High Energy Collision Dissociation)	MS2	33.9082	250	29.1063	6669	FSN20242_Luca_XLinking_C_125_PTM_HCD_156.raw	F104	2.46	177	139.75		0	0.0009381
	FALSE	High	MS Amanda (A5)	Unambiguous	ATAGDTHLGGEDFDNR		1	1	YAL005C	YAL005C	0	3	0.7138	0	1	1	559.248	1675.73	1675.73	-0.43	-0.00024	HCD (High Energy Collision Dissociation)	MS2	52.8766	250	29.5878	6776	FSN20242_Luca_XLinking_C_125_PTM_HCD_156.raw	F104	11	292	146.6		0	0.0001501
	FALSE	High	MS Amanda (A5)	Unambiguous	LDKSQVDEIVLVGGSTR		1	1	YAL005C	YAL005C	1	3	0.776	0	1	1	605.998	1815.98	1815.98	-0.41	-0.00025	HCD (High Energy Collision Dissociation)	MS2	44.0757	250	29.6918	6800	FSN20242_Luca_XLinking_C_125_PTM_HCD_156.raw	F104	3.25	118	172.67		0	0.0003599
	FALSE	High	MS Amanda (A5)	Unambiguous	LIDVDGKPQIQVEFK		1	1	YAL005C	YAL005C	0	3	0.8692	0	1	1	576.989	1728.95	1728.95	-0.86	-0.0005	HCD (High Energy Collision Dissociation)	MS2	15.1757	250	29.8876	6844	FSN20242_Luca_XLinking_C_125_PTM_HCD_156.raw	F104	3.67	101	327.52		0	1.843e-10
	FALSE	High	MS Amanda (A5)	Unambiguous	IINEPTAAAIAYGLDKK		1	1	YAL005C	YAL005C	1	3	0.9414	0	1	1	596.668	1787.99	1787.99	-0.87	-0.00052	HCD (High Energy Collision Dissociation)	MS2	12.696	250	29.8923	6845	FSN20242_Luca_XLinking_C_125_PTM_HCD_156.raw	F104	2.81	93	189.11		0	2.094e-07
	FALSE	High	MS Amanda (A5)	Unambiguous	LEQADKDTVTK		1	1	YAL005C	YAL005C	1	2	0.8346	0	1	1	624.327	1247.65	1247.65	-0.5	-0.00031	HCD (High Energy Collision Dissociation)	MS2	19.1	250	29.9905	6867	FSN20242_Luca_XLinking_C_125_PTM_HCD_156.raw	F104	4.01	176	327.67		0	2.764e-06
	FALSE	High	MS Amanda (A5)	Unambiguous	IINEPTAAAIAYGLDKK		1	1	YAL005C	YAL005C	1	3	0.8855	0	1	1	596.668	1787.99	1787.99	-0.87	-0.00052	HCD (High Energy Collision Dissociation)	MS2	0	250	27.702	6355	FSN20242_Luca_XLinking_C_125_PTM_HCD_156.raw	F104	4.35	93	204.92		0	1.854e-05
	FALSE	High	MS Amanda (A5)	Unambiguous	NTISEAGDKLEQADK		1	1	YAL005C	YAL005C	1	3	0.8	0	1	1	540.268	1618.79	1618.79	-0.58	-0.00031	HCD (High Energy Collision Dissociation)	MS2	14.6937	250	29.6822	6798	FSN20242_Luca_XLinking_C_125_PTM_HCD_156.raw	F104	1.99	279	300.48		0	5.148e-08
	FALSE	High	MS Amanda (A5)	Unambiguous	IINEPTAAAIAYGLDKK		1	1	YAL005C	YAL005C	1	3	0.847	0	1	1	596.668	1787.99	1787.99	-0.56	-0.00034	HCD (High Energy Collision Dissociation)	MS2	26.4348	250	26.6538	6121	FSN20242_Luca_XLinking_C_125_PTM_HCD_156.raw	F104	6.16	93	201.03		0	2.862e-06
	FALSE	High	MS Amanda (A5)	Unambiguous	IINEPTAAAIAYGLDKK		1	1	YAL005C	YAL005C	1	3	1	0	1	1	596.668	1787.99	1787.99	-0.66	-0.0004	HCD (High Energy Collision Dissociation)	MS2	48.5812	250	24.5212	5652	FSN20242_Luca_XLinking_C_125_PTM_HCD_156.raw	F104	3.99	93	114.73		0	0.0005845
	FALSE	High	MS Amanda (A5)	Unambiguous	LEQADKDTVTK		1	1	YAL005C	YAL005C	1	2	0.8232	0	1	1	624.327	1247.65	1247.65	-0.5	-0.00031	HCD (High Energy Collision Dissociation)	MS2	3.98004	250	24.6615	5684	FSN20242_Luca_XLinking_C_125_PTM_HCD_156.raw	F104	2.53	176	319.11		0	9.772e-07
	FALSE	High	MS Amanda (A5)	Unambiguous	LEQADKDTVTK		1	1	YAL005C	YAL005C	1	3	0.5028	0	1	1	416.554	1247.65	1247.65	-0.44	-0.00018	HCD (High Energy Collision Dissociation)	MS2	18.7447	250	24.8662	5730	FSN20242_Luca_XLinking_C_125_PTM_HCD_156.raw	F104	2.76	175	128.13		0	0.001452
	FALSE	High	MS Amanda (A5)	Unambiguous	IINEPTAAAIAYGLDKK		1	1	YAL005C	YAL005C	1	3	0.9018	0	1	1	596.668	1787.99	1787.99	-0.97	-0.00058	HCD (High Energy Collision Dissociation)	MS2	24.1867	250	25.6007	5885	FSN20242_Luca_XLinking_C_125_PTM_HCD_156.raw	F104	4.53	93	194.62		0	6.238e-06
	FALSE	High	MS Amanda (A5)	Unambiguous	LEQADKDTVTK		1	1	YAL005C	YAL005C	1	3	0.6389	0	1	1	416.554	1247.65	1247.65	-0.66	-0.00028	HCD (High Energy Collision Dissociation)	MS2	12.7786	250	19.5612	4577	FSN20242_Luca_XLinking_C_125_PTM_HCD_156.raw	F104	2.41	167	156.39		0	0.0004821
	FALSE	High	MS Amanda (A5)	Unambiguous	IINEPTAAAIAYGLDKK		1	1	YAL005C	YAL005C	1	3	0.8335	0	1	1	596.668	1787.99	1787.99	-0.46	-0.00027	HCD (High Energy Collision Dissociation)	MS2	1.76024	79.141	36.0939	8377	FSN20242_Luca_XLinking_C_50_PTM_HCD_154.raw	F103	2.03	93	487.07		0	2.511e-13
	FALSE	High	MS Amanda (A5)	Unambiguous	LIDVDGKPQIQVEFK		1	1	YAL005C	YAL005C	0	2	0.6657	0	1	1	864.979	1728.95	1728.95	-0.78	-0.00068	HCD (High Energy Collision Dissociation)	MS2	63.7294	250	39.7947	9244	FSN20242_Luca_XLinking_C_50_PTM_HCD_154.raw	F103	4.69	101	156.86		0	0.001807
	FALSE	High	MS Amanda (A5)	Unambiguous	AVGIDLGTTYScVAHFANDR	C12(Carbamidomethyl)	1	1	YAL005C	YAL005C	0	3	0.8663	0	1	1	723.011	2167.02	2167.02	-1.93	-0.00139	HCD (High Energy Collision Dissociation)	MS2	81.6786	250	39.8856	9260	FSN20242_Luca_XLinking_C_50_PTM_HCD_154.raw	F103	5.51	412	194.05		0	2.871e-06
	FALSE	High	MS Amanda (A5)	Unambiguous	AVGIDLGTTYScVAHFANDR	C12(Carbamidomethyl)	1	1	YAL005C	YAL005C	0	2	0.8751	0	1	1	1084.02	2167.02	2167.02	-0.2	-0.00022	HCD (High Energy Collision Dissociation)	MS2	0	250	40.4278	9362	FSN20242_Luca_XLinking_C_50_PTM_HCD_154.raw	F103	3.61	413	231.72		0	1.687e-06
	FALSE	High	MS Amanda (A5)	Unambiguous	IINEPTAAAIAYGLDKK		1	1	YAL005C	YAL005C	1	2	0.8506	0	1	1	894.498	1787.99	1787.99	-0.42	-0.00037	HCD (High Energy Collision Dissociation)	MS2	0	250	40.4409	9365	FSN20242_Luca_XLinking_C_50_PTM_HCD_154.raw	F103	4.5	93	210.92		0	0.0005696
	FALSE	High	MS Amanda (A5)	Unambiguous	AVGIDLGTTYScVAHFANDR	C12(Carbamidomethyl)	1	1	YAL005C	YAL005C	0	3	0.8675	0	1	1	723.013	2167.02	2167.02	0.52	0.00038	HCD (High Energy Collision Dissociation)	MS2	0.268661	72.027	36.7566	8528	FSN20242_Luca_XLinking_C_50_PTM_HCD_154.raw	F103	1.76	410	516.63		0	2.906e-15
	FALSE	High	MS Amanda (A5)	Unambiguous	TTPSFVAFTDTER		1	1	YAL005C	YAL005C	0	2	0.7759	0	1	1	736.357	1471.71	1471.71	0.33	0.00024	HCD (High Energy Collision Dissociation)	MS2	15.5613	250	36.7713	8531	FSN20242_Luca_XLinking_C_50_PTM_HCD_154.raw	F103	10.93	292	305.94		0	8.086e-08
	FALSE	High	MS Amanda (A5)	Unambiguous	ELQDIANPImSK	M10(Oxidation)	1	1	YAL005C	YAL005C	0	2	0.764	0	1	1	687.85	1374.69	1374.69	-0.04	-3e-05	HCD (High Energy Collision Dissociation)	MS2	74.9474	250	36.7806	8533	FSN20242_Luca_XLinking_C_50_PTM_HCD_154.raw	F103	1.78	231	292.54		0	1.599e-05
	FALSE	High	MS Amanda (A5)	Unambiguous	ETAESYLGAK		1	1	YAL005C	YAL005C	0	2	0.7279	0	1	1	534.763	1068.52	1068.52	-1.12	-0.0006	HCD (High Energy Collision Dissociation)	MS2	64.715	250	36.8818	8556	FSN20242_Luca_XLinking_C_50_PTM_HCD_154.raw	F103	2.34	191	141.16		0	0.001135
	FALSE	High	MS Amanda (A5)	Unambiguous	IINEPTAAAIAYGLDKK		1	1	YAL005C	YAL005C	1	2	0.8227	0	1	1	894.498	1787.99	1787.99	-1.31	-0.00117	HCD (High Energy Collision Dissociation)	MS2	1.55398	143.336	38.4263	8936	FSN20242_Luca_XLinking_C_50_PTM_HCD_154.raw	F103	2.75	91	386.31		0	3.688e-09
	FALSE	High	MS Amanda (A5)	Unambiguous	SEIFSTYADNQPGVLIQVFEGER		1	1	YAL005C	YAL005C	0	3	0.7447	0	1	1	867.093	2599.27	2599.27	-0.65	-0.00056	HCD (High Energy Collision Dissociation)	MS2	24.9751	250	38.4761	8954	FSN20242_Luca_XLinking_C_50_PTM_HCD_154.raw	F103	2.71	478	202.81		0	1.151e-05
	FALSE	High	MS Amanda (A5)	Unambiguous	DNNLLGKFELSGIPPAPR		1	1	YAL005C	YAL005C	1	2	0.9354	0	1	1	969.526	1938.04	1938.04	-0.18	-0.00017	HCD (High Energy Collision Dissociation)	MS2	0	250	38.4811	8955	FSN20242_Luca_XLinking_C_50_PTM_HCD_154.raw	F103	2.04	141	400.75		0	2.108e-10
	FALSE	High	MS Amanda (A5)	Unambiguous	SEIFSTYADNQPGVLIQVFEGER		1	1	YAL005C	YAL005C	0	2	0.8835	0	1	1	1300.14	2599.27	2599.27	-0.5	-0.00066	HCD (High Energy Collision Dissociation)	MS2	0	250	38.5282	8967	FSN20242_Luca_XLinking_C_50_PTM_HCD_154.raw	F103	4.19	473	411.59		0	4.621e-10
	FALSE	High	MS Amanda (A5)	Unambiguous	LIDVDGKPQIQVEFK		1	1	YAL005C	YAL005C	0	2	0.8246	0	1	1	864.98	1728.95	1728.95	-0.71	-0.00062	HCD (High Energy Collision Dissociation)	MS2	26.9119	250	38.781	9022	FSN20242_Luca_XLinking_C_50_PTM_HCD_154.raw	F103	2.07	102	336.57		0	3.041e-08
	FALSE	High	MS Amanda (A5)	Unambiguous	DNNLLGKFELSGIPPAPR		1	1	YAL005C	YAL005C	1	3	0.7823	0	1	1	646.686	1938.04	1938.04	-0.5	-0.00032	HCD (High Energy Collision Dissociation)	MS2	30.8279	250	35.6584	8288	FSN20242_Luca_XLinking_C_50_PTM_HCD_154.raw	F103	6.5	141	219.2		0	8.612e-06
	FALSE	High	MS Amanda (A5)	Unambiguous	AVGIDLGTTYScVAHFANDR	C12(Carbamidomethyl)	1	1	YAL005C	YAL005C	0	3	0.8773	0	1	1	723.013	2167.02	2167.02	-0.32	-0.00023	HCD (High Energy Collision Dissociation)	MS2	0.434354	88.207	35.692	8296	FSN20242_Luca_XLinking_C_50_PTM_HCD_154.raw	F103	1.39	416	508.16		0	3.53079e-16
	FALSE	High	MS Amanda (A5)	Unambiguous	TTPSFVAFTDTER		1	1	YAL005C	YAL005C	0	2	0.7256	0	1	1	736.357	1471.71	1471.71	0.08	6e-05	HCD (High Energy Collision Dissociation)	MS2	16.8454	250	35.7108	8300	FSN20242_Luca_XLinking_C_50_PTM_HCD_154.raw	F103	9.16	289	276.37		0	1.626e-07
	FALSE	High	MS Amanda (A5)	Unambiguous	VNDAVVTVPAYFNDSQR		1	1	YAL005C	YAL005C	0	2	0.7484	0	1	1	947.969	1894.93	1894.93	0.65	0.00061	HCD (High Energy Collision Dissociation)	MS2	20.4704	250	35.9644	8350	FSN20242_Luca_XLinking_C_50_PTM_HCD_154.raw	F103	4.14	322	229.41		0	2.67e-05
	FALSE	High	MS Amanda (A5)	Unambiguous	DNNLLGKFELSGIPPAPR		1	1	YAL005C	YAL005C	1	2	0.9312	0	1	1	969.524	1938.04	1938.04	-1.88	-0.00182	HCD (High Energy Collision Dissociation)	MS2	15.6488	250	37.0141	8582	FSN20242_Luca_XLinking_C_50_PTM_HCD_154.raw	F103	3.31	150	366.1		0	4.057e-08
	FALSE	High	MS Amanda (A5)	Unambiguous	IINEPTAAAIAYGLDKK		1	1	YAL005C	YAL005C	1	3	0.9358	0	1	1	596.672	1788	1787.99	5.89	0.00351	HCD (High Energy Collision Dissociation)	MS2		250	9.6579	2298	FSN20242_Luca_XLinking_C_125_PTM_HCD_156.raw	F104	2.74	81	253.13		0	1.047e-06
	FALSE	High	MS Amanda (A5)	Unambiguous	NTISEAGDKLEQADK		1	1	YAL005C	YAL005C	1	3	0.8636	0	1	1	540.269	1618.79	1618.79	-0.36	-0.00019	HCD (High Energy Collision Dissociation)	MS2	32.2621	250	9.6672	2300	FSN20242_Luca_XLinking_C_125_PTM_HCD_156.raw	F104	4.61	282	140.54		0	0.001409
	FALSE	High	MS Amanda (A5)	Unambiguous	LDKSQVDEIVLVGGSTR		1	1	YAL005C	YAL005C	1	3	0.9195	0	1	1	605.999	1815.98	1815.98	0.09	6e-05	HCD (High Energy Collision Dissociation)	MS2	46.8959	250	12.6991	3017	FSN20242_Luca_XLinking_C_125_PTM_HCD_156.raw	F104	3.6	117	146.29		0	0.001528
	FALSE	High	MS Amanda (A5)	Unambiguous	LIDVDGKPQIQVEFK		1	1	YAL005C	YAL005C	0	3	0.8152	0	1	1	576.989	1728.95	1728.95	-0.54	-0.00031	HCD (High Energy Collision Dissociation)	MS2	36.6138	250	12.7407	3028	FSN20242_Luca_XLinking_C_125_PTM_HCD_156.raw	F104	3.57	101	247.61		0	1.364e-07
	FALSE	High	MS Amanda (A5)	Unambiguous	IINEPTAAAIAYGLDKK		1	1	YAL005C	YAL005C	1	3	0.8816	0	1	1	596.668	1787.99	1787.99	-0.36	-0.00021	HCD (High Energy Collision Dissociation)	MS2	8.56194	250	12.7473	3030	FSN20242_Luca_XLinking_C_125_PTM_HCD_156.raw	F104	4.48	93	420.49		0	3.51e-11
	FALSE	High	MS Amanda (A5)	Unambiguous	LEQADKDTVTK		1	1	YAL005C	YAL005C	1	3	0.574	0	1	1	416.554	1247.65	1247.65	0	0	HCD (High Energy Collision Dissociation)	MS2	32.6551	250	13.2921	3157	FSN20242_Luca_XLinking_C_125_PTM_HCD_156.raw	F104	3	176	138.82		0	0.0009281
	FALSE	High	MS Amanda (A5)	Unambiguous	IINEPTAAAIAYGLDKK		1	1	YAL005C	YAL005C	1	3	0.9239	0	1	1	596.668	1787.99	1787.99	-0.66	-0.0004	HCD (High Energy Collision Dissociation)	MS2	16.8724	250	10.7025	2542	FSN20242_Luca_XLinking_C_125_PTM_HCD_156.raw	F104	3.98	93	223.58		0	1.693e-06
	FALSE	High	MS Amanda (A5)	Unambiguous	LEQADKDTVTK		1	1	YAL005C	YAL005C	1	2	0.796	0	1	1	624.328	1247.65	1247.65	-0.02	-1e-05	HCD (High Energy Collision Dissociation)	MS2	0	250	14.1281	3358	FSN20242_Luca_XLinking_C_125_PTM_HCD_156.raw	F104	4.18	176	230.6		0	1.772e-05
	FALSE	High	MS Amanda (A5)	Unambiguous	LEQADKDTVTK		1	1	YAL005C	YAL005C	1	2	0.8065	0	1	1	624.327	1247.65	1247.65	-0.31	-0.00019	HCD (High Energy Collision Dissociation)	MS2	8.78976	250	15.1576	3595	FSN20242_Luca_XLinking_C_125_PTM_HCD_156.raw	F104	3.44	174	246.53		0	2.042e-05
	FALSE	High	MS Amanda (A5)	Unambiguous	IINEPTAAAIAYGLDKK		1	1	YAL005C	YAL005C	1	3	0.8629	0	1	1	596.669	1787.99	1787.99	0.46	0.00028	HCD (High Energy Collision Dissociation)	MS2	0	250	11.7419	2786	FSN20242_Luca_XLinking_C_125_PTM_HCD_156.raw	F104	3.24	85	288.75		0	7.069e-08
	FALSE	High	MS Amanda (A5)	Unambiguous	LEQADKDTVTK		1	1	YAL005C	YAL005C	1	2	0.8055	0	1	1	624.327	1247.65	1247.65	-0.11	-7e-05	HCD (High Energy Collision Dissociation)	MS2	4.95829	250	16.1864	3831	FSN20242_Luca_XLinking_C_125_PTM_HCD_156.raw	F104	2.75	177	238.36		0	1.179e-05
	FALSE	High	MS Amanda (A5)	Unambiguous	IINEPTAAAIAYGLDKK		1	1	YAL005C	YAL005C	1	3	0.8576	0	1	1	596.668	1787.99	1787.99	-0.56	-0.00034	HCD (High Energy Collision Dissociation)	MS2	44.9088	250	16.9344	4004	FSN20242_Luca_XLinking_C_125_PTM_HCD_156.raw	F104	4.73	93	144.21		0	0.0002569
	FALSE	High	MS Amanda (A5)	Unambiguous	LIDVDGKPQIQVEFK		1	1	YAL005C	YAL005C	0	3	0.9052	0	1	1	576.989	1728.95	1728.95	-0.23	-0.00013	HCD (High Energy Collision Dissociation)	MS2	38.0669	250	13.7665	3275	FSN20242_Luca_XLinking_C_125_PTM_HCD_156.raw	F104	2.85	102	249.39		0	3.074e-07
	FALSE	High	MS Amanda (A5)	Unambiguous	IINEPTAAAIAYGLDKK		1	1	YAL005C	YAL005C	1	3	0.8706	0	1	1	596.668	1787.99	1787.99	0.05	3e-05	HCD (High Energy Collision Dissociation)	MS2	6.7963	250	13.7712	3276	FSN20242_Luca_XLinking_C_125_PTM_HCD_156.raw	F104	2.88	93	337.02		0	1.515e-10
	FALSE	High	MS Amanda (A5)	Unambiguous	AVGIDLGTTYScVAHFANDR	C12(Carbamidomethyl)	1	1	YAL005C	YAL005C	0	3	0.8052	0	1	1	723.013	2167.03	2167.02	1.03	0.00075	HCD (High Energy Collision Dissociation)	MS2	0	250	13.9544	3316	FSN20242_Luca_XLinking_C_125_PTM_HCD_156.raw	F104	4.26	392	128.15		0	0.0004376
	FALSE	High	MS Amanda (A5)	Unambiguous	LIDVDGKPQIQVEFK		1	1	YAL005C	YAL005C	0	3	0.852	0	1	1	576.989	1728.95	1728.95	-0.86	-0.0005	HCD (High Energy Collision Dissociation)	MS2	43.9377	250	14.831	3520	FSN20242_Luca_XLinking_C_125_PTM_HCD_156.raw	F104	3.93	101	168.47		0	0.0002189
	FALSE	High	MS Amanda (A5)	Unambiguous	IINEPTAAAIAYGLDKK		1	1	YAL005C	YAL005C	1	3	0.8641	0	1	1	596.668	1787.99	1787.99	-0.56	-0.00034	HCD (High Energy Collision Dissociation)	MS2	3.7453	250	14.8358	3521	FSN20242_Luca_XLinking_C_125_PTM_HCD_156.raw	F104	4.5	93	279.9		0	1.102e-08
	FALSE	High	MS Amanda (A5)	Unambiguous	LEQADKDTVTK		1	1	YAL005C	YAL005C	1	2	0.8337	0	1	1	624.327	1247.65	1247.65	-0.7	-0.00044	HCD (High Energy Collision Dissociation)	MS2	2.86414	250	19.4001	4541	FSN20242_Luca_XLinking_C_125_PTM_HCD_156.raw	F104	2.91	167	298.43		0	2.077e-06
	FALSE	High	MS Amanda (A5)	Unambiguous	LEQADKDTVTK		1	1	YAL005C	YAL005C	1	3	0.589	0	1	1	416.554	1247.65	1247.65	-0.66	-0.00028	HCD (High Energy Collision Dissociation)	MS2	16.6106	250	15.3478	3639	FSN20242_Luca_XLinking_C_125_PTM_HCD_156.raw	F104	2.47	167	142.1		0	0.000753
	FALSE	High	MS Amanda (A5)	Unambiguous	LIDVDGKPQIQVEFK		1	1	YAL005C	YAL005C	0	3	0.9438	0	1	1	576.989	1728.95	1728.95	-0.23	-0.00013	HCD (High Energy Collision Dissociation)	MS2	52.7348	250	11.7341	2784	FSN20242_Luca_XLinking_C_125_PTM_HCD_156.raw	F104	3.36	102	154.86		0	6.024e-05
	FALSE	High	MS Amanda (A5)	Unambiguous	AVGIDLGTTYScVAHFANDR	C12(Carbamidomethyl)	1	1	YAL005C	YAL005C	0	3	0.8573	0	1	1	723.013	2167.02	2167.02	0.36	0.00026	HCD (High Energy Collision Dissociation)	MS2	0	250	44.0683	10161	FSN20242_Luca_XLinking_C_50_PTM_HCD_154.raw	F103	3.47	411	271.3		0	1.808e-08
	FALSE	High	MS Amanda (A5)	Unambiguous	AVGIDLGTTYScVAHFANDR	C12(Carbamidomethyl)	1	1	YAL005C	YAL005C	0	3	0.8417	0	1	1	723.012	2167.02	2167.02	-0.74	-0.00054	HCD (High Energy Collision Dissociation)	MS2	7.01862	250	38.8642	9042	FSN20242_Luca_XLinking_C_50_PTM_HCD_154.raw	F103	2.29	403	485.27		0	1.822e-14
	FALSE	High	MS Amanda (A5)	Unambiguous	TQDLLLLDVAPLSLGIETAGGVmTK	M23(Oxidation)	1	1	YAL005C	YAL005C	0	2	0.8901	0	1	1	1286.2	2571.39	2571.39	-0.63	-0.00081	HCD (High Energy Collision Dissociation)	MS2	0	250	38.8898	9046	FSN20242_Luca_XLinking_C_50_PTM_HCD_154.raw	F103	2.59	90	248.32		0	0.0007635
	FALSE	High	MS Amanda (A5)	Unambiguous	DNNLLGKFELSGIPPAPR		1	1	YAL005C	YAL005C	1	2	0.9492	0	1	1	969.526	1938.04	1938.04	0.14	0.00013	HCD (High Energy Collision Dissociation)	MS2	0	250	38.9847	9070	FSN20242_Luca_XLinking_C_50_PTM_HCD_154.raw	F103	2.2	139	356.18		0	3.899e-09
	FALSE	High	MS Amanda (A5)	Unambiguous	IINEPTAAAIAYGLDKK		1	1	YAL005C	YAL005C	1	3	0.8847	0	1	1	596.668	1787.99	1787.99	-0.05	-3e-05	HCD (High Energy Collision Dissociation)	MS2	21.5389	250	44.6076	10282	FSN20242_Luca_XLinking_C_50_PTM_HCD_154.raw	F103	8.39	93	253.67		0	8.978e-06
	FALSE	High	MS Amanda (A5)	Unambiguous	IINEPTAAAIAYGLDKK		1	1	YAL005C	YAL005C	1	3	0.8721	0	1	1	596.668	1787.99	1787.99	-0.56	-0.00034	HCD (High Energy Collision Dissociation)	MS2	90.2649	188.368	39.2732	9141	FSN20242_Luca_XLinking_C_50_PTM_HCD_154.raw	F103	4.92	93	272.78		0	2.016e-07
	FALSE	High	MS Amanda (A5)	Unambiguous	AVGIDLGTTYScVAHFANDR	C12(Carbamidomethyl)	1	1	YAL005C	YAL005C	0	2	0.8641	0	1	1	1084.02	2167.02	2167.02	-0.43	-0.00046	HCD (High Energy Collision Dissociation)	MS2	0	250	39.4268	9174	FSN20242_Luca_XLinking_C_50_PTM_HCD_154.raw	F103	2.81	414	437.07		0	8.58e-13
	FALSE	High	MS Amanda (A5)	Unambiguous	IINEPTAAAIAYGLDKK		1	1	YAL005C	YAL005C	1	2	0.8781	0	1	1	894.498	1787.99	1787.99	-0.96	-0.00086	HCD (High Energy Collision Dissociation)	MS2	0	250	39.4315	9175	FSN20242_Luca_XLinking_C_50_PTM_HCD_154.raw	F103	2.98	93	341.88		0	9.503e-09
	FALSE	High	MS Amanda (A5)	Unambiguous	SEIFSTYADNQPGVLIQVFEGER		1	1	YAL005C	YAL005C	0	2	0.8516	0	1	1	1300.14	2599.27	2599.27	-0.22	-0.00029	HCD (High Energy Collision Dissociation)	MS2	0	250	39.6193	9211	FSN20242_Luca_XLinking_C_50_PTM_HCD_154.raw	F103	6.39	474	185.76		0	0.0003455
	FALSE	High	MS Amanda (A5)	Unambiguous	AVGIDLGTTYScVAHFANDR	C12(Carbamidomethyl)	1	1	YAL005C	YAL005C	0	3	0.8065	0	1	1	723.012	2167.02	2167.02	-0.49	-0.00035	HCD (High Energy Collision Dissociation)	MS2	8.78142	250	41.9408	9684	FSN20242_Luca_XLinking_C_50_PTM_HCD_154.raw	F103	4.27	405	174.27		0	1.077e-05
	FALSE	High	MS Amanda (A5)	Unambiguous	AVGIDLGTTYScVAHFANDR	C12(Carbamidomethyl)	1	1	YAL005C	YAL005C	0	2	0.8108	0	1	1	1084.02	2167.02	2167.02	-0.43	-0.00046	HCD (High Energy Collision Dissociation)	MS2	0	250	42.4626	9809	FSN20242_Luca_XLinking_C_50_PTM_HCD_154.raw	F103	5.09	414	252.85		0	2.356e-06
	FALSE	High	MS Amanda (A5)	Unambiguous	IINEPTAAAIAYGLDKK		1	1	YAL005C	YAL005C	1	3	0.8925	0	1	1	596.668	1787.99	1787.99	-0.66	-0.0004	HCD (High Energy Collision Dissociation)	MS2	32.8342	250	42.5124	9821	FSN20242_Luca_XLinking_C_50_PTM_HCD_154.raw	F103	8.15	93	196.36		0	0.0001019
	FALSE	High	MS Amanda (A5)	Unambiguous	AVGIDLGTTYScVAHFANDR	C12(Carbamidomethyl)	1	1	YAL005C	YAL005C	0	3	0.7914	0	1	1	723.013	2167.02	2167.02	-0.15	-0.00011	HCD (High Energy Collision Dissociation)	MS2	0	250	42.9807	9925	FSN20242_Luca_XLinking_C_50_PTM_HCD_154.raw	F103	4.3	413	282.94		0	1.2e-08
	FALSE	High	MS Amanda (A5)	Unambiguous	IINEPTAAAIAYGLDKK		1	1	YAL005C	YAL005C	1	3	0.9063	0	1	1	596.668	1787.99	1787.99	-0.05	-3e-05	HCD (High Energy Collision Dissociation)	MS2	22.1625	250	43.5497	10050	FSN20242_Luca_XLinking_C_50_PTM_HCD_154.raw	F103	4.9	93	219.11		0	7.832e-07
	FALSE	High	MS Amanda (A5)	Unambiguous	LIDVDGKPQIQVEFK		1	1	YAL005C	YAL005C	0	3	0.8679	0	1	1	576.989	1728.95	1728.95	-0.76	-0.00044	HCD (High Energy Collision Dissociation)	MS2	38.391	250	27.754	6366	FSN20242_Luca_XLinking_C_125_PTM_HCD_156.raw	F104	1.97	102	193.19		0	1.185e-05
	FALSE	High	MS Amanda (A5)	Unambiguous	LEQADKDTVTK		1	1	YAL005C	YAL005C	1	2	0.8023	0	1	1	624.327	1247.65	1247.65	-0.21	-0.00013	HCD (High Energy Collision Dissociation)	MS2	0	250	27.8056	6378	FSN20242_Luca_XLinking_C_125_PTM_HCD_156.raw	F104	4.05	175	271.51		0	2.654e-05
	FALSE	High	MS Amanda (A5)	Unambiguous	AVGIDLGTTYScVAHFANDR	C12(Carbamidomethyl)	1	1	YAL005C	YAL005C	0	2	0.8799	0	1	1	1084.01	2167.02	2167.02	-0.65	-0.00071	HCD (High Energy Collision Dissociation)	MS2	0	250	36.6537	8354	FSN20242_Luca_XLinking_C_125_PTM_HCD_156.raw	F104	3.44	406	374.25		0	2.007e-10
	FALSE	High	MS Amanda (A5)	Unambiguous	LEQADKDTVTK		1	1	YAL005C	YAL005C	1	2	0.7198	0	1	1	624.328	1247.65	1247.65	-0.02	-1e-05	HCD (High Energy Collision Dissociation)	MS2	34.7507	250	36.6931	8363	FSN20242_Luca_XLinking_C_125_PTM_HCD_156.raw	F104	2.06	176	323.4		0	4.611e-08
	FALSE	High	MS Amanda (A5)	Unambiguous	LDKSQVDEIVLVGGSTR		1	1	YAL005C	YAL005C	1	2	0.8525	0	1	1	908.494	1815.98	1815.98	-0.03	-3e-05	HCD (High Energy Collision Dissociation)	MS2	0	166.227	36.8303	8395	FSN20242_Luca_XLinking_C_125_PTM_HCD_156.raw	F104	2.35	119	503.07		0	4.547e-13
	FALSE	High	MS Amanda (A5)	Unambiguous	LDKSQVDEIVLVGGSTR		1	1	YAL005C	YAL005C	1	2	0.8633	0	1	1	908.495	1815.98	1815.98	0.37	0.00033	HCD (High Energy Collision Dissociation)	MS2	0	250	33.5934	7676	FSN20242_Luca_XLinking_C_125_PTM_HCD_156.raw	F104	3.85	113	314.16		0	2.16e-08
	FALSE	High	MS Amanda (A5)	Unambiguous	NTISEAGDKLEQADK		1	1	YAL005C	YAL005C	1	2	0.7953	0	1	1	809.899	1618.79	1618.79	-0.8	-0.00065	HCD (High Energy Collision Dissociation)	MS2	37.771	250	33.6972	7700	FSN20242_Luca_XLinking_C_125_PTM_HCD_156.raw	F104	4.98	276	209.09		0	7.728e-05
	FALSE	High	MS Amanda (A5)	Unambiguous	AVGIDLGTTYScVAHFANDR	C12(Carbamidomethyl)	1	1	YAL005C	YAL005C	0	3	0.8556	0	1	1	723.012	2167.02	2167.02	-0.4	-0.00029	HCD (High Energy Collision Dissociation)	MS2	0	250	33.7277	7707	FSN20242_Luca_XLinking_C_125_PTM_HCD_156.raw	F104	4.24	414	209.93		0	3.601e-07
	FALSE	High	MS Amanda (A5)	Unambiguous	LDKSQVDEIVLVGGSTR		1	1	YAL005C	YAL005C	1	3	0.8234	0	1	1	605.998	1815.98	1815.98	-0.11	-7e-05	HCD (High Energy Collision Dissociation)	MS2	11.637	250	34.0537	7779	FSN20242_Luca_XLinking_C_125_PTM_HCD_156.raw	F104	3.76	119	345.03		0	2.052e-08
	FALSE	High	MS Amanda (A5)	Unambiguous	LEQADKDTVTK		1	1	YAL005C	YAL005C	1	2	0.8098	0	1	1	624.328	1247.65	1247.65	0.08	5e-05	HCD (High Energy Collision Dissociation)	MS2	24.6837	250	36.4379	8305	FSN20242_Luca_XLinking_C_125_PTM_HCD_156.raw	F104	4.17	176	291.46		0	1.577e-05
	FALSE	High	MS Amanda (A5)	Unambiguous	NTISEAGDKLEQADK		1	1	YAL005C	YAL005C	1	2	0.8252	0	1	1	809.899	1618.79	1618.79	-0.12	-0.0001	HCD (High Energy Collision Dissociation)	MS2	45.8897	250	35.961	8199	FSN20242_Luca_XLinking_C_125_PTM_HCD_156.raw	F104	4.82	284	327.28		0	2.888e-09
	FALSE	High	MS Amanda (A5)	Unambiguous	LDKSQVDEIVLVGGSTR		1	1	YAL005C	YAL005C	1	3	0.8147	0	1	1	605.999	1815.98	1815.98	-0.01	-1e-05	HCD (High Energy Collision Dissociation)	MS2	10.4515	99.54	36.1732	8246	FSN20242_Luca_XLinking_C_125_PTM_HCD_156.raw	F104	1.34	117	347.23		0	1.818e-08
	FALSE	High	MS Amanda (A5)	Unambiguous	IINEPTAAAIAYGLDKK		1	1	YAL005C	YAL005C	1	2	0.8757	0	1	1	894.498	1787.99	1787.99	-0.55	-0.0005	HCD (High Energy Collision Dissociation)	MS2	0	250	34.0635	7781	FSN20242_Luca_XLinking_C_125_PTM_HCD_156.raw	F104	3.71	93	345.11		0	4.8e-09
	FALSE	High	MS Amanda (A5)	Unambiguous	IINEPTAAAIAYGLDKK		1	1	YAL005C	YAL005C	1	2	0.8643	0	1	1	894.498	1787.99	1787.99	-0.49	-0.00044	HCD (High Energy Collision Dissociation)	MS2	0	250	36.2197	8257	FSN20242_Luca_XLinking_C_125_PTM_HCD_156.raw	F104	1.89	93	368.88		0	7.313e-10
	FALSE	High	MS Amanda (A5)	Unambiguous	NQLESIAYSLK		1	1	YAL005C	YAL005C	0	2	0.775	0	1	1	633.34	1265.67	1265.67	-0.55	-0.00035	HCD (High Energy Collision Dissociation)	MS2	47.8743	250	36.2502	8262	FSN20242_Luca_XLinking_C_125_PTM_HCD_156.raw	F104	2.96	155	254.7		0	7.591e-07
	FALSE	High	MS Amanda (A5)	Unambiguous	LIDVDGKPQIQVEFK		1	1	YAL005C	YAL005C	0	3	0.8508	0	1	1	576.989	1728.95	1728.95	-0.76	-0.00044	HCD (High Energy Collision Dissociation)	MS2	0.996398	21.155	36.27	8267	FSN20242_Luca_XLinking_C_125_PTM_HCD_156.raw	F104	4.99	102	377.13		0	3.231e-09
	FALSE	High	MS Amanda (A5)	Unambiguous	NTISEAGDKLEQADK		1	1	YAL005C	YAL005C	1	3	0.8035	0	1	1	540.268	1618.79	1618.79	-0.92	-0.0005	HCD (High Energy Collision Dissociation)	MS2	24.0041	250	36.2849	8270	FSN20242_Luca_XLinking_C_125_PTM_HCD_156.raw	F104	5.58	279	410.97		0	1.314e-10
	FALSE	High	MS Amanda (A5)	Unambiguous	IINEPTAAAIAYGLDKK		1	1	YAL005C	YAL005C	1	3	0.8373	0	1	1	596.668	1787.99	1787.99	-0.46	-0.00027	HCD (High Energy Collision Dissociation)	MS2	0.847592	62.294	36.3196	8279	FSN20242_Luca_XLinking_C_125_PTM_HCD_156.raw	F104	1.35	93	439.09		0	1.492e-11
	FALSE	High	MS Amanda (A5)	Unambiguous	ATAGDTHLGGEDFDNR		1	1	YAL005C	YAL005C	0	3	0.6604	0	1	1	559.248	1675.73	1675.73	-0.53	-0.0003	HCD (High Energy Collision Dissociation)	MS2	63.7619	250	36.3345	8283	FSN20242_Luca_XLinking_C_125_PTM_HCD_156.raw	F104	10.85	292	152.12		0	0.0003065
	FALSE	High	MS Amanda (A5)	Unambiguous	LIDVDGKPQIQVEFK		1	1	YAL005C	YAL005C	0	2	0.8588	0	1	1	864.98	1728.95	1728.95	-0.57	-0.00049	HCD (High Energy Collision Dissociation)	MS2	1.86784	73.362	36.373	8292	FSN20242_Luca_XLinking_C_125_PTM_HCD_156.raw	F104	5.18	101	451.7		0	8.053e-11
	FALSE	High	MS Amanda (A5)	Unambiguous	NTISEAGDKLEQADK		1	1	YAL005C	YAL005C	1	3	0.8412	0	1	1	540.268	1618.79	1618.79	-0.58	-0.00031	HCD (High Energy Collision Dissociation)	MS2	26.2324	250	34.0682	7782	FSN20242_Luca_XLinking_C_125_PTM_HCD_156.raw	F104	11.12	279	338.61		0	1.327e-09
	FALSE	High	MS Amanda (A5)	Unambiguous	ATAGDTHLGGEDFDNR		1	1	YAL005C	YAL005C	0	3	0.6452	0	1	1	559.248	1675.73	1675.73	0.12	7e-05	HCD (High Energy Collision Dissociation)	MS2	69.4762	250	34.1265	7794	FSN20242_Luca_XLinking_C_125_PTM_HCD_156.raw	F104	12.01	311	142.66		0	0.0005735
	FALSE	High	MS Amanda (A5)	Unambiguous	TQDLLLLDVAPLSLGIETAGGVmTK	M23(Oxidation)	1	1	YAL005C	YAL005C	0	3	0.8866	0	1	1	857.803	2571.4	2571.39	0.05	4e-05	HCD (High Energy Collision Dissociation)	MS2	45.5749	250	37.9864	8667	FSN20242_Luca_XLinking_C_125_PTM_HCD_156.raw	F104	5.86	90	297.46		0	3.575e-06
	FALSE	High	MS Amanda (A5)	Unambiguous	AVGIDLGTTYScVAHFANDR	C12(Carbamidomethyl)	1	1	YAL005C	YAL005C	0	3	0.837	0	1	1	723.012	2167.02	2167.02	-0.49	-0.00035	HCD (High Energy Collision Dissociation)	MS2	3.70155	202.196	38.0657	8686	FSN20242_Luca_XLinking_C_125_PTM_HCD_156.raw	F104	1.73	405	494.25		0	1.608e-15
	FALSE	High	MS Amanda (A5)	Unambiguous	LDKSQVDEIVLVGGSTR		1	1	YAL005C	YAL005C	1	3	0.7878	0	1	1	605.999	1815.98	1815.98	0.09	6e-05	HCD (High Energy Collision Dissociation)	MS2	29.3117	101.845	38.3374	8759	FSN20242_Luca_XLinking_C_125_PTM_HCD_156.raw	F104	3.78	117	282.74		0	1.388e-06
	FALSE	High	MS Amanda (A5)	Unambiguous	IINEPTAAAIAYGLDKK		1	1	YAL005C	YAL005C	1	2	0.8125	0	1	1	894.498	1787.99	1787.99	-0.62	-0.00056	HCD (High Energy Collision Dissociation)	MS2	1.48164	131.387	38.3743	8771	FSN20242_Luca_XLinking_C_125_PTM_HCD_156.raw	F104	1.94	93	379.78		0	2.644e-09
	FALSE	High	MS Amanda (A5)	Unambiguous	LIDVDGKPQIQVEFK		1	1	YAL005C	YAL005C	0	3	0.8406	0	1	1	576.989	1728.95	1728.95	-0.65	-0.00037	HCD (High Energy Collision Dissociation)	MS2	6.09655	73.725	38.4257	8784	FSN20242_Luca_XLinking_C_125_PTM_HCD_156.raw	F104	5.81	103	351.3		0	3.649e-10
	FALSE	High	MS Amanda (A5)	Unambiguous	LDKSQVDEIVLVGGSTR		1	1	YAL005C	YAL005C	1	2	0.8653	0	1	1	908.495	1815.98	1815.98	0.7	0.00064	HCD (High Energy Collision Dissociation)	MS2	8.21173	95.95	37.9184	8650	FSN20242_Luca_XLinking_C_125_PTM_HCD_156.raw	F104	2.53	119	476.66		0	6.578e-13
	FALSE	High	MS Amanda (A5)	Unambiguous	IINEPTAAAIAYGLDKK		1	1	YAL005C	YAL005C	1	3	0.8624	0	1	1	596.668	1787.99	1787.99	-0.66	-0.0004	HCD (High Energy Collision Dissociation)	MS2	14.6802	117.563	38.4792	8797	FSN20242_Luca_XLinking_C_125_PTM_HCD_156.raw	F104	1.37	93	391.1		0	4.125e-13
	FALSE	High	MS Amanda (A5)	Unambiguous	LIDVDGKPQIQVEFK		1	1	YAL005C	YAL005C	0	2	0.8694	0	1	1	864.979	1728.95	1728.95	-1.14	-0.00098	HCD (High Energy Collision Dissociation)	MS2	2.63749	85.286	38.5305	8810	FSN20242_Luca_XLinking_C_125_PTM_HCD_156.raw	F104	2.57	101	462.16		0	3.073e-12
	FALSE	High	MS Amanda (A5)	Unambiguous	AVGIDLGTTYScVAHFANDR	C12(Carbamidomethyl)	1	1	YAL005C	YAL005C	0	3	0.8662	0	1	1	723.012	2167.02	2167.02	-0.57	-0.00041	HCD (High Energy Collision Dissociation)	MS2	0	250	35.9184	8194	FSN20242_Luca_XLinking_C_125_PTM_HCD_156.raw	F104	1.54	408	483.24		0	1.174e-15
	FALSE	High	MS Amanda (A5)	Unambiguous	LIDVDGKPQIQVEFK		1	1	YAL005C	YAL005C	0	3	0.8422	0	1	1	576.989	1728.95	1728.95	-0.33	-0.00019	HCD (High Energy Collision Dissociation)	MS2	1.23687	84.075	34.1602	7802	FSN20242_Luca_XLinking_C_125_PTM_HCD_156.raw	F104	1.97	102	391.05		0	1.248e-10
	FALSE	High	MS Amanda (A5)	Unambiguous	IINEPTAAAIAYGLDKK		1	1	YAL005C	YAL005C	1	3	0.8314	0	1	1	596.668	1787.99	1787.99	-0.87	-0.00052	HCD (High Energy Collision Dissociation)	MS2	1.70278	154.466	34.2128	7814	FSN20242_Luca_XLinking_C_125_PTM_HCD_156.raw	F104	1.92	93	452.15		0	2.17e-13
	FALSE	High	MS Amanda (A5)	Unambiguous	LIDVDGKPQIQVEFK		1	1	YAL005C	YAL005C	0	2	0.8685	0	1	1	864.98	1728.95	1728.95	-0.57	-0.00049	HCD (High Energy Collision Dissociation)	MS2	0.591355	250	34.2648	7825	FSN20242_Luca_XLinking_C_125_PTM_HCD_156.raw	F104	2.91	101	483.9		0	3.704e-12
	FALSE	High	MS Amanda (A5)	Unambiguous	LEQADKDTVTK		1	1	YAL005C	YAL005C	1	2	0.7964	0	1	1	624.327	1247.65	1247.65	-0.8	-0.0005	HCD (High Energy Collision Dissociation)	MS2	19.8755	250	34.3175	7837	FSN20242_Luca_XLinking_C_125_PTM_HCD_156.raw	F104	3.89	167	280.74		0	1.381e-06
	FALSE	High	MS Amanda (A5)	Unambiguous	LYQAGGAPGGAAGGAPGGFPGGAPPAPEAEGPTVEEVD		1	1	YAL005C	YAL005C	0	3	0.5234	0	1	1	1125.86	3375.58	3375.58	-0.22	-0.00025	HCD (High Energy Collision Dissociation)	MS2	0	250	34.4222	7860	FSN20242_Luca_XLinking_C_125_PTM_HCD_156.raw	F104	4.83	752	257.15		0	2.239e-05
	FALSE	High	MS Amanda (A5)	Unambiguous	LYQAGGAPGGAAGGAPGGFPGGAPPAPEAEGPTVEEVD		1	1	YAL005C	YAL005C	0	4	0.5426	0	1	1	844.649	3375.57	3375.58	-0.46	-0.00039	HCD (High Energy Collision Dissociation)	MS2	13.643	250	34.4895	7875	FSN20242_Luca_XLinking_C_125_PTM_HCD_156.raw	F104	4.82	751	143.86		0	3.832e-05
	FALSE	High	MS Amanda (A5)	Unambiguous	LDKSQVDEIVLVGGSTR		1	1	YAL005C	YAL005C	1	2	0.8487	0	1	1	908.494	1815.98	1815.98	0.23	0.00021	HCD (High Energy Collision Dissociation)	MS2	6.30137	250	34.6516	7910	FSN20242_Luca_XLinking_C_125_PTM_HCD_156.raw	F104	3.67	112	450.16		0	4.513e-12
	FALSE	High	MS Amanda (A5)	Unambiguous	NTISEAGDKLEQADK		1	1	YAL005C	YAL005C	1	2	0.7921	0	1	1	809.899	1618.79	1618.79	-0.8	-0.00065	HCD (High Energy Collision Dissociation)	MS2	27.9115	250	34.7653	7934	FSN20242_Luca_XLinking_C_125_PTM_HCD_156.raw	F104	3.68	276	261.62		0	1.232e-06
	FALSE	High	MS Amanda (A5)	Unambiguous	NQLEsIAYSLK	S5(Phospho)	1	1	YAL005C	YAL005C	0	2	0.3654	0	1	1	673.323	1345.64	1345.64	-0.8	-0.00054	HCD (High Energy Collision Dissociation)	MS2	26.4823	250	34.77	7935	FSN20242_Luca_XLinking_C_125_PTM_HCD_156.raw	F104	2.54	213	233.22		0	0.0002012
	FALSE	High	MS Amanda (A5)	Unambiguous	AVGIDLGTTYScVAHFANDR	C12(Carbamidomethyl)	1	1	YAL005C	YAL005C	0	3	0.8038	0	1	1	723.012	2167.02	2167.02	-0.66	-0.00048	HCD (High Energy Collision Dissociation)	MS2	0	250	34.8172	7946	FSN20242_Luca_XLinking_C_125_PTM_HCD_156.raw	F104	2.62	406	461.9		0	8.731e-14
	FALSE	High	MS Amanda (A5)	Unambiguous	LIDVDGKPQIQVEFK		1	1	YAL005C	YAL005C	0	2	0.8744	0	1	1	864.98	1728.95	1728.95	-0.15	-0.00013	HCD (High Energy Collision Dissociation)	MS2	1.45866	250	32.131	7344	FSN20242_Luca_XLinking_C_125_PTM_HCD_156.raw	F104	2.28	102	375.97		0	1.771e-09
	FALSE	High	MS Amanda (A5)	Unambiguous	LEQADKDTVTK		1	1	YAL005C	YAL005C	1	2	0.8037	0	1	1	624.327	1247.65	1247.65	-0.8	-0.0005	HCD (High Energy Collision Dissociation)	MS2	9.47833	250	32.1381	7346	FSN20242_Luca_XLinking_C_125_PTM_HCD_156.raw	F104	4.2	167	315.87		0	2.371e-07
	FALSE	High	MS Amanda (A5)	Unambiguous	LEQADKDTVTK		1	1	YAL005C	YAL005C	1	3	0.5359	0	1	1	416.554	1247.65	1247.65	-0.81	-0.00034	HCD (High Energy Collision Dissociation)	MS2	23.897	250	32.283	7380	FSN20242_Luca_XLinking_C_125_PTM_HCD_156.raw	F104	2.99	167	121.38		0	0.001521
	FALSE	High	MS Amanda (A5)	Unambiguous	LDKSQVDEIVLVGGSTR		1	1	YAL005C	YAL005C	1	2	0.8349	0	1	1	908.493	1815.98	1815.98	-0.84	-0.00076	HCD (High Energy Collision Dissociation)	MS2	9.95701	250	32.5109	7431	FSN20242_Luca_XLinking_C_125_PTM_HCD_156.raw	F104	6.01	120	229.18		0	6.594e-05
	FALSE	High	MS Amanda (A5)	Unambiguous	NTISEAGDKLEQADK		1	1	YAL005C	YAL005C	1	2	0.7398	0	1	1	809.9	1618.79	1618.79	0.03	2e-05	HCD (High Energy Collision Dissociation)	MS2	42.2597	250	32.6308	7457	FSN20242_Luca_XLinking_C_125_PTM_HCD_156.raw	F104	2.15	278	237.4		0	2.589e-06
	FALSE	High	MS Amanda (A5)	Unambiguous	LDKSQVDEIVLVGGSTR		1	1	YAL005C	YAL005C	1	3	0.791	0	1	1	605.998	1815.98	1815.98	-0.82	-0.00049	HCD (High Energy Collision Dissociation)	MS2	26.0718	250	32.9712	7535	FSN20242_Luca_XLinking_C_125_PTM_HCD_156.raw	F104	2.47	120	277.55		0	3.667e-07
	FALSE	High	MS Amanda (A5)	Unambiguous	IINEPTAAAIAYGLDKK		1	1	YAL005C	YAL005C	1	3	0.8274	0	1	1	596.668	1787.99	1787.99	-0.77	-0.00046	HCD (High Energy Collision Dissociation)	MS2	3.22459	250	32.0293	7322	FSN20242_Luca_XLinking_C_125_PTM_HCD_156.raw	F104	2.61	93	373.49		0	1.228e-10
	FALSE	High	MS Amanda (A5)	Unambiguous	LDKSQVDEIVLVGGSTR		1	1	YAL005C	YAL005C	1	3	0.7152	0	1	1	605.998	1815.98	1815.98	-0.21	-0.00013	HCD (High Energy Collision Dissociation)	MS2	79.4459	250	28.0104	6424	FSN20242_Luca_XLinking_C_125_PTM_HCD_156.raw	F104	3.92	119	117.19		0	0.001472
	FALSE	High	MS Amanda (A5)	Unambiguous	NTISEAGDKLEQADK		1	1	YAL005C	YAL005C	1	2	0.7329	0	1	1	809.899	1618.79	1618.79	-0.42	-0.00034	HCD (High Energy Collision Dissociation)	MS2	65.5162	250	30.6966	7024	FSN20242_Luca_XLinking_C_125_PTM_HCD_156.raw	F104	4.13	282	154.8		0	0.0006686
	FALSE	High	MS Amanda (A5)	Unambiguous	NTISEAGDKLEQADK		1	1	YAL005C	YAL005C	1	3	0.8424	0	1	1	540.268	1618.79	1618.79	-0.58	-0.00031	HCD (High Energy Collision Dissociation)	MS2	12.8767	250	30.7259	7031	FSN20242_Luca_XLinking_C_125_PTM_HCD_156.raw	F104	3.46	279	229.49		0	2.105e-06
	FALSE	High	MS Amanda (A5)	Unambiguous	LDKSQVDEIVLVGGSTR		1	1	YAL005C	YAL005C	1	3	0.7508	0	1	1	605.998	1815.98	1815.98	-0.21	-0.00013	HCD (High Energy Collision Dissociation)	MS2	41.6337	250	30.7877	7044	FSN20242_Luca_XLinking_C_125_PTM_HCD_156.raw	F104	3.62	119	199.44		0	0.0001331
	FALSE	High	MS Amanda (A5)	Unambiguous	LIDVDGKPQIQVEFK		1	1	YAL005C	YAL005C	0	3	0.8635	0	1	1	576.989	1728.95	1728.95	-0.54	-0.00031	HCD (High Energy Collision Dissociation)	MS2	13.9604	250	30.9353	7077	FSN20242_Luca_XLinking_C_125_PTM_HCD_156.raw	F104	1.6	101	336.66		0	1.17e-09
	FALSE	High	MS Amanda (A5)	Unambiguous	IINEPTAAAIAYGLDKK		1	1	YAL005C	YAL005C	1	3	0.8302	0	1	1	596.668	1787.99	1787.99	-0.46	-0.00027	HCD (High Energy Collision Dissociation)	MS2	33.726	250	30.94	7078	FSN20242_Luca_XLinking_C_125_PTM_HCD_156.raw	F104	6.41	93	393.54		0	4.045e-12
	FALSE	High	MS Amanda (A5)	Unambiguous	LIDVDGKPQIQVEFK		1	1	YAL005C	YAL005C	0	3	0.8631	0	1	1	576.989	1728.95	1728.95	-0.65	-0.00037	HCD (High Energy Collision Dissociation)	MS2	4.08162	200.537	32.0248	7321	FSN20242_Luca_XLinking_C_125_PTM_HCD_156.raw	F104	2.84	103	349.13		0	4.242e-10
	FALSE	High	MS Amanda (A5)	Unambiguous	NTISEAGDKLEQADK		1	1	YAL005C	YAL005C	1	3	0.8572	0	1	1	540.269	1618.79	1618.79	0.32	0.00017	HCD (High Energy Collision Dissociation)	MS2	0	250	28.6064	6557	FSN20242_Luca_XLinking_C_125_PTM_HCD_156.raw	F104	3.05	280	250.65		0	6.32e-07
	FALSE	High	MS Amanda (A5)	Unambiguous	LEQADKDTVTK		1	1	YAL005C	YAL005C	1	2	0.7829	0	1	1	624.327	1247.65	1247.65	-0.11	-7e-05	HCD (High Energy Collision Dissociation)	MS2	12.4837	250	31.5964	7224	FSN20242_Luca_XLinking_C_125_PTM_HCD_156.raw	F104	3.92	177	275.99		0	3.336e-06
	FALSE	High	MS Amanda (A5)	Unambiguous	LEQADKDTVTK		1	1	YAL005C	YAL005C	1	3	0.5426	0	1	1	416.554	1247.65	1247.65	-0.37	-0.00015	HCD (High Energy Collision Dissociation)	MS2	22.1127	250	31.6831	7244	FSN20242_Luca_XLinking_C_125_PTM_HCD_156.raw	F104	2.07	174	132.96		0	0.001416
	FALSE	High	MS Amanda (A5)	Unambiguous	NTISEAGDKLEQADK		1	1	YAL005C	YAL005C	1	3	0.7806	0	1	1	540.268	1618.79	1618.79	-0.81	-0.00044	HCD (High Energy Collision Dissociation)	MS2	29.2093	250	31.7689	7263	FSN20242_Luca_XLinking_C_125_PTM_HCD_156.raw	F104	3.13	276	259.79		0	3.656e-07
	FALSE	High	MS Amanda (A5)	Unambiguous	LDKSQVDEIVLVGGSTR		1	1	YAL005C	YAL005C	1	3	0.8225	0	1	1	605.998	1815.98	1815.98	-0.61	-0.00037	HCD (High Energy Collision Dissociation)	MS2	33.9349	250	31.8765	7288	FSN20242_Luca_XLinking_C_125_PTM_HCD_156.raw	F104	2.2	119	248.64		0	6.172e-06
	FALSE	High	MS Amanda (A5)	Unambiguous	LEQADKDTVTK		1	1	YAL005C	YAL005C	1	2	0.817	0	1	1	624.328	1247.65	1247.65	-0.02	-1e-05	HCD (High Energy Collision Dissociation)	MS2	15.9991	250	31.0356	7101	FSN20242_Luca_XLinking_C_125_PTM_HCD_156.raw	F104	3.57	176	284.19		0	6.628e-07
	FALSE	High	MS Amanda (A5)	Unambiguous	AVGIDLGTTYScVAHFANDR	C12(Carbamidomethyl)	1	1	YAL005C	YAL005C	0	2	0.8689	0	1	1	1084.01	2167.02	2167.02	-1.22	-0.00132	HCD (High Energy Collision Dissociation)	MS2	0	60.496	38.4218	8935	FSN20242_Luca_XLinking_C_50_PTM_HCD_154.raw	F103	1.85	411	426.91		0	8.962e-12
	FALSE	High	MS Amanda (A5)	Unambiguous	IINEPTAAAIAYGLDKK		1	1	YAL005C	YAL005C	1	2	0.9066	0	1	1	894.498	1787.99	1787.99	-0.69	-0.00062	HCD (High Energy Collision Dissociation)	MS2	0	250	32.9811	7537	FSN20242_Luca_XLinking_C_125_PTM_HCD_156.raw	F104	3.76	93	334.34		0	6.143e-08
	FALSE	High	MS Amanda (A5)	Unambiguous	ATAGDTHLGGEDFDNR		1	1	YAL005C	YAL005C	0	3	0.4063	0	1	1	559.249	1675.73	1675.73	0.23	0.00013	HCD (High Energy Collision Dissociation)	MS2	56.9785	250	32.9983	7541	FSN20242_Luca_XLinking_C_125_PTM_HCD_156.raw	F104	13.03	313	103.21		0	0.001122
	FALSE	High	MS Amanda (A5)	Unambiguous	NQLESIAYSLK		1	1	YAL005C	YAL005C	0	2	0.7945	0	1	1	633.34	1265.67	1265.67	-0.64	-0.00041	HCD (High Energy Collision Dissociation)	MS2	28.0499	250	35.1558	8022	FSN20242_Luca_XLinking_C_125_PTM_HCD_156.raw	F104	3.54	155	277.65		0	2.469e-07
	FALSE	High	MS Amanda (A5)	Unambiguous	LIDVDGKPQIQVEFK		1	1	YAL005C	YAL005C	0	3	0.8723	0	1	1	576.989	1728.95	1728.95	-0.54	-0.00031	HCD (High Energy Collision Dissociation)	MS2	0.66793	38.427	35.224	8038	FSN20242_Luca_XLinking_C_125_PTM_HCD_156.raw	F104	2.27	101	368.3		0	9.354e-09
	FALSE	High	MS Amanda (A5)	Unambiguous	LEQADKDTVTK		1	1	YAL005C	YAL005C	1	2	0.8142	0	1	1	624.327	1247.65	1247.65	-0.8	-0.0005	HCD (High Energy Collision Dissociation)	MS2	18.5657	250	35.2686	8046	FSN20242_Luca_XLinking_C_125_PTM_HCD_156.raw	F104	3.78	167	307.68		0	6.349e-07
	FALSE	High	MS Amanda (A5)	Unambiguous	IINEPTAAAIAYGLDKK		1	1	YAL005C	YAL005C	1	3	0.8415	0	1	1	596.668	1787.99	1787.99	-0.56	-0.00034	HCD (High Energy Collision Dissociation)	MS2	0.77823	120.079	35.2743	8048	FSN20242_Luca_XLinking_C_125_PTM_HCD_156.raw	F104	1.35	93	454.61		0	4.652e-13
	FALSE	High	MS Amanda (A5)	Unambiguous	LIDVDGKPQIQVEFK		1	1	YAL005C	YAL005C	0	2	0.8686	0	1	1	864.98	1728.95	1728.95	-0.15	-0.00013	HCD (High Energy Collision Dissociation)	MS2	0.478759	162.529	35.3247	8060	FSN20242_Luca_XLinking_C_125_PTM_HCD_156.raw	F104	5.27	102	486.14		0	1.324e-12
	FALSE	High	MS Amanda (A5)	Unambiguous	NTISEAGDKLEQADK		1	1	YAL005C	YAL005C	1	3	0.8128	0	1	1	540.269	1618.79	1618.79	-0.36	-0.00019	HCD (High Energy Collision Dissociation)	MS2	26.5227	250	35.1326	8017	FSN20242_Luca_XLinking_C_125_PTM_HCD_156.raw	F104	5.66	282	361.45		0	1.049e-09
	FALSE	High	MS Amanda (A5)	Unambiguous	LEQADKDTVTK		1	1	YAL005C	YAL005C	1	2	0.8337	0	1	1	624.328	1247.65	1247.65	0.08	5e-05	HCD (High Energy Collision Dissociation)	MS2	30.293	250	35.3821	8073	FSN20242_Luca_XLinking_C_125_PTM_HCD_156.raw	F104	3.41	176	347.93		0	4.453e-08
	FALSE	High	MS Amanda (A5)	Unambiguous	LEQADKDTVTK		1	1	YAL005C	YAL005C	1	3	0.4996	0	1	1	416.554	1247.65	1247.65	0	0	HCD (High Energy Collision Dissociation)	MS2	32.491	250	35.6083	8123	FSN20242_Luca_XLinking_C_125_PTM_HCD_156.raw	F104	1.86	176	122.27		0	0.00137
	FALSE	High	MS Amanda (A5)	Unambiguous	LDKSQVDEIVLVGGSTR		1	1	YAL005C	YAL005C	1	2	0.8696	0	1	1	908.494	1815.98	1815.98	-0.1	-9e-05	HCD (High Energy Collision Dissociation)	MS2	0	250	35.7514	8157	FSN20242_Luca_XLinking_C_125_PTM_HCD_156.raw	F104	1.95	119	493.71		0	1.727e-11
	FALSE	High	MS Amanda (A5)	Unambiguous	NTISEAGDKLEQADK		1	1	YAL005C	YAL005C	1	3	0.7932	0	1	1	540.268	1618.79	1618.79	-0.92	-0.0005	HCD (High Energy Collision Dissociation)	MS2	17.3289	250	32.9857	7538	FSN20242_Luca_XLinking_C_125_PTM_HCD_156.raw	F104	5.73	279	302.11		0	6.044e-09
	FALSE	High	MS Amanda (A5)	Unambiguous	IINEPTAAAIAYGLDKK		1	1	YAL005C	YAL005C	1	2	0.8346	0	1	1	894.498	1787.99	1787.99	-0.35	-0.00031	HCD (High Energy Collision Dissociation)	MS2	2.13374	250	35.1279	8016	FSN20242_Luca_XLinking_C_125_PTM_HCD_156.raw	F104	1.64	93	351.25		0	3.339e-10
	FALSE	High	MS Amanda (A5)	Unambiguous	LIDVDGKPQIQVEFK		1	1	YAL005C	YAL005C	0	3	0.8544	0	1	1	576.989	1728.95	1728.95	-0.54	-0.00031	HCD (High Energy Collision Dissociation)	MS2	3.10977	162.375	33.0695	7558	FSN20242_Luca_XLinking_C_125_PTM_HCD_156.raw	F104	3.45	101	391.07		0	1.289e-10
	FALSE	High	MS Amanda (A5)	Unambiguous	IINEPTAAAIAYGLDKK		1	1	YAL005C	YAL005C	1	3	0.8264	0	1	1	596.668	1787.99	1787.99	-0.77	-0.00046	HCD (High Energy Collision Dissociation)	MS2	2.1214	250	33.1229	7570	FSN20242_Luca_XLinking_C_125_PTM_HCD_156.raw	F104	1.88	93	434.56		0	1.366e-13
	FALSE	High	MS Amanda (A5)	Unambiguous	LIDVDGKPQIQVEFK		1	1	YAL005C	YAL005C	0	2	0.8748	0	1	1	864.98	1728.95	1728.95	-0.22	-0.00019	HCD (High Energy Collision Dissociation)	MS2	0	250	33.1751	7582	FSN20242_Luca_XLinking_C_125_PTM_HCD_156.raw	F104	2.95	102	366.41		0	8.048e-09
	FALSE	High	MS Amanda (A5)	Unambiguous	LEQADKDTVTK		1	1	YAL005C	YAL005C	1	2	0.8118	0	1	1	624.327	1247.65	1247.65	-0.7	-0.00044	HCD (High Energy Collision Dissociation)	MS2	15.8807	250	33.2278	7594	FSN20242_Luca_XLinking_C_125_PTM_HCD_156.raw	F104	3.26	167	282.56		0	2.891e-06
	FALSE	High	MS Amanda (A5)	Unambiguous	LEQADKDTVTK		1	1	YAL005C	YAL005C	1	3	0.5619	0	1	1	416.554	1247.65	1247.65	-0.66	-0.00028	HCD (High Energy Collision Dissociation)	MS2	33.8969	250	33.3312	7617	FSN20242_Luca_XLinking_C_125_PTM_HCD_156.raw	F104	2.56	167	137.22		0	0.0002036
	FALSE	High	MS Amanda (A5)	Unambiguous	LDKSQVDEIVLVGGSTR		1	1	YAL005C	YAL005C	1	3	0.8359	0	1	1	605.999	1815.98	1815.98	-0.01	-1e-05	HCD (High Energy Collision Dissociation)	MS2	10.1562	190.144	35.1184	8014	FSN20242_Luca_XLinking_C_125_PTM_HCD_156.raw	F104	2.15	117	391.34		0	6.542e-10
	FALSE	High	MS Amanda (A5)	Unambiguous	LEQADKDTVTK		1	1	YAL005C	YAL005C	1	2	0.8029	0	1	1	624.327	1247.65	1247.65	-0.31	-0.00019	HCD (High Energy Collision Dissociation)	MS2	28.4641	250	33.503	7656	FSN20242_Luca_XLinking_C_125_PTM_HCD_156.raw	F104	3.67	174	298.63		0	1.024e-06
	FALSE	High	MS Amanda (A5)	Unambiguous	LIDVDGKPQIQVEFK		1	1	YAL005C	YAL005C	0	2	0.6605	0	1	1	864.98	1728.95	1728.95	-0.15	-0.00013	HCD (High Energy Collision Dissociation)	MS2	0	250	31.0926	7113	FSN20242_Luca_XLinking_C_125_PTM_HCD_156.raw	F104	4.68	102	162.23		0	0.001443
	FALSE	High	MS Amanda (A5)	Unambiguous	LEQADKDTVTK		1	1	YAL005C	YAL005C	1	3	0.5438	0	1	1	416.554	1247.65	1247.65	-0.74	-0.00031	HCD (High Energy Collision Dissociation)	MS2	20.8178	250	31.1926	7136	FSN20242_Luca_XLinking_C_125_PTM_HCD_156.raw	F104	3.54	167	133.48		0	0.001767
	FALSE	High	MS Amanda (A5)	Unambiguous	LEQADKDTVTK		1	1	YAL005C	YAL005C	1	3	0.5897	0	1	1	416.554	1247.65	1247.65	-0.44	-0.00018	HCD (High Energy Collision Dissociation)	MS2	35.8523	250	33.469	7647	FSN20242_Luca_XLinking_C_125_PTM_HCD_156.raw	F104	8.18	175	148.6		0	0.0005742
	FALSE	High	MS Amanda (A5)	Unambiguous	SINPDEAVAYGAAVQAAILTGDESSK		1	1	YAL005C	YAL005C	0	2	0.8253	0	1	1	1289.14	2577.26	2577.27	-1.8	-0.00232	HCD (High Energy Collision Dissociation)	MS2	0	250	37.4087	9496	FSN20242_Luca_XLinking_C_25_PTM_HCD_152.raw	F102	2.54	481	515.36		0	1.388e-12
	FALSE	High	MS Amanda (A5)	Unambiguous	SEIFSTYADNQPGVLIQVFEGER		1	1	YAL005C	YAL005C	0	3	0.8062	0	1	1	867.093	2599.26	2599.27	-1.5	-0.0013	HCD (High Energy Collision Dissociation)	MS2	0	250	37.5039	9525	FSN20242_Luca_XLinking_C_25_PTM_HCD_152.raw	F102	1.22	498	331.54		0	2.024e-07
	FALSE	High	MS Amanda (A5)	Unambiguous	FEELcADLFR	C5(Carbamidomethyl)	1	1	YAL005C	YAL005C	0	2	0.7805	0	1	1	650.305	1299.6	1299.6	-0.75	-0.00048	HCD (High Energy Collision Dissociation)	MS2	25.5786	104.457	37.5264	9532	FSN20242_Luca_XLinking_C_25_PTM_HCD_152.raw	F102	1.29	234	268.42		0	5.948e-06
	FALSE	High	MS Amanda (A5)	Unambiguous	SEIFSTYADNQPGVLIQVFEGER		1	1	YAL005C	YAL005C	0	2	0.8458	0	1	1	1300.14	2599.26	2599.27	-1.73	-0.00224	HCD (High Energy Collision Dissociation)	MS2	0	174.747	37.5309	9533	FSN20242_Luca_XLinking_C_25_PTM_HCD_152.raw	F102	1.39	496	435.12		0	4.023e-11
	FALSE	High	MS Amanda (A5)	Unambiguous	AVGIDLGTTYScVAHFANDR	C12(Carbamidomethyl)	1	1	YAL005C	YAL005C	0	3	0.7936	0	1	1	723.012	2167.02	2167.02	-1.33	-0.00096	HCD (High Energy Collision Dissociation)	MS2	22.6096	217.574	37.5415	9536	FSN20242_Luca_XLinking_C_25_PTM_HCD_152.raw	F102	3.45	414	371.65		0	2.701e-10
	FALSE	High	MS Amanda (A5)	Unambiguous	NFTPEQISSMVLGK		1	1	YAL005C	YAL005C	0	2	0.7255	0	1	1	775.899	1550.79	1550.79	1.46	0.00114	HCD (High Energy Collision Dissociation)	MS2	0	250	37.6051	9549	FSN20242_Luca_XLinking_C_25_PTM_HCD_152.raw	F102	2.8	235	260.81		0	1.113e-06
	FALSE	High	MS Amanda (A5)	Unambiguous	TQDLLLLDVAPLSLGIETAGGVMTK		1	1	YAL005C	YAL005C	0	2	0.9377	0	1	1	1278.2	2555.39	2555.4	-2.34	-0.00299	HCD (High Energy Collision Dissociation)	MS2	0	250	40.1095	10279	FSN20242_Luca_XLinking_C_25_PTM_HCD_152.raw	F102	4.29	89	200.98		0	0.0004226
	FALSE	High	MS Amanda (A5)	Unambiguous	SEIFSTYADNQPGVLIQVFEGER		1	1	YAL005C	YAL005C	0	2	0.8518	0	1	1	1300.14	2599.26	2599.27	-1.16	-0.00151	HCD (High Energy Collision Dissociation)	MS2	0	250	40.6005	10387	FSN20242_Luca_XLinking_C_25_PTM_HCD_152.raw	F102	3.73	484	357.8		0	6.916e-09
	FALSE	High	MS Amanda (A5)	Unambiguous	SEIFSTYADNQPGVLIQVFEGER		1	1	YAL005C	YAL005C	0	2	0.8252	0	1	1	1300.14	2599.26	2599.27	-1.07	-0.00139	HCD (High Energy Collision Dissociation)	MS2	0	250	43.6829	11116	FSN20242_Luca_XLinking_C_25_PTM_HCD_152.raw	F102	4.03	488	338.33		0	7.735e-08
	FALSE	High	MS Amanda (A5)	Unambiguous	SEIFSTYADNQPGVLIQVFEGER		1	1	YAL005C	YAL005C	0	3	0.7274	0	1	1	867.092	2599.26	2599.27	-2.06	-0.00178	HCD (High Energy Collision Dissociation)	MS2	0	250	43.6899	11117	FSN20242_Luca_XLinking_C_25_PTM_HCD_152.raw	F102	4.5	498	204.7		0	9.083e-06
	FALSE	High	MS Amanda (A5)	Unambiguous	SEIFSTYADNQPGVLIQVFEGER		1	1	YAL005C	YAL005C	0	2	0.8562	0	1	1	1300.14	2599.26	2599.27	-1.54	-0.002	HCD (High Energy Collision Dissociation)	MS2	0	250	44.716	11349	FSN20242_Luca_XLinking_C_25_PTM_HCD_152.raw	F102	2.97	497	352.73		0	7.553e-09
	FALSE	High	MS Amanda (A5)	Unambiguous	SEIFSTYADNQPGVLIQVFEGER		1	1	YAL005C	YAL005C	0	3	0.793	0	1	1	867.093	2599.26	2599.27	-1.5	-0.0013	HCD (High Energy Collision Dissociation)	MS2	0	250	44.7207	11350	FSN20242_Luca_XLinking_C_25_PTM_HCD_152.raw	F102	3.29	498	190.2		0	1.145e-05
	FALSE	High	MS Amanda (A5)	Unambiguous	SQVDEIVLVGGSTR		1	1	YAL005C	YAL005C	0	2	0.4698	0	1	1	730.39	1459.77	1459.78	-1.27	-0.00093	HCD (High Energy Collision Dissociation)	MS2	44.1863	250	28.5709	6753	FSN20242_Luca_XLinking_C_50_PTM_HCD_154.raw	F103	4.07	171	240.95		0	1.428e-06
	FALSE	High	MS Amanda (A5)	Unambiguous	SINPDEAVAYGAAVQAAILTGDESSK		1	1	YAL005C	YAL005C	0	3	0.8584	0	1	1	859.76	2577.27	2577.27	-0.86	-0.00074	HCD (High Energy Collision Dissociation)	MS2	62.5061	250	37.3915	9490	FSN20242_Luca_XLinking_C_25_PTM_HCD_152.raw	F102	4.04	474	438.76		0	4.686e-12
	FALSE	High	MS Amanda (A5)	Unambiguous	TQDLLLLDVAPLSLGIETAGGVmTK	M23(Oxidation)	1	1	YAL005C	YAL005C	0	2	0.9301	0	1	1	1286.2	2571.39	2571.39	-1.49	-0.00191	HCD (High Energy Collision Dissociation)	MS2	0	250	39.9469	10239	FSN20242_Luca_XLinking_C_25_PTM_HCD_152.raw	F102	5.63	94	419.79		0	9.799e-07
	FALSE	High	MS Amanda (A5)	Unambiguous	SEIFSTYADNQPGVLIQVFEGER		1	1	YAL005C	YAL005C	0	2	0.7921	0	1	1	1300.14	2599.26	2599.27	-1.26	-0.00163	HCD (High Energy Collision Dissociation)	MS2	0	250	41.6171	10634	FSN20242_Luca_XLinking_C_25_PTM_HCD_152.raw	F102	2.4	490	295.45		0	3.578e-07
	FALSE	High	MS Amanda (A5)	Unambiguous	SEIFSTYADNQPGVLIQVFEGER		1	1	YAL005C	YAL005C	0	2	0.8369	0	1	1	1300.13	2599.26	2599.27	-2.1	-0.00273	HCD (High Energy Collision Dissociation)	MS2	0	250	42.6562	10883	FSN20242_Luca_XLinking_C_25_PTM_HCD_152.raw	F102	3.35	495	324.45		0	2.362e-07
	FALSE	High	MS Amanda (A5)	Unambiguous	SEIFSTYADNQPGVLIQVFEGER		1	1	YAL005C	YAL005C	0	3	0.7218	0	1	1	867.093	2599.27	2599.27	-0.86	-0.00075	HCD (High Energy Collision Dissociation)	MS2	0	250	42.6609	10884	FSN20242_Luca_XLinking_C_25_PTM_HCD_152.raw	F102	4.09	479	210.14		0	4.88e-06
	FALSE	High	MS Amanda (A5)	Unambiguous	TQDLLLLDVAPLSLGIETAGGVmTK	M23(Oxidation)	1	1	YAL005C	YAL005C	0	2	0.9198	0	1	1	1286.2	2571.39	2571.39	-1.49	-0.00191	HCD (High Energy Collision Dissociation)	MS2	0	250	39.4995	10142	FSN20242_Luca_XLinking_C_25_PTM_HCD_152.raw	F102	3.62	94	581.7		0	7.859e-11
	FALSE	High	MS Amanda (A5)	Unambiguous	SEIFSTYADNQPGVLIQVFEGER		1	1	YAL005C	YAL005C	0	3	0.7911	0	1	1	867.092	2599.26	2599.27	-2.06	-0.00178	HCD (High Energy Collision Dissociation)	MS2	68.9579	250	39.5556	10154	FSN20242_Luca_XLinking_C_25_PTM_HCD_152.raw	F102	4.12	498	246.62		0	1.394e-06
	FALSE	High	MS Amanda (A5)	Unambiguous	SEIFSTYADNQPGVLIQVFEGER		1	1	YAL005C	YAL005C	0	2	0.8835	0	1	1	1300.14	2599.26	2599.27	-1.82	-0.00236	HCD (High Energy Collision Dissociation)	MS2	0	250	39.599	10166	FSN20242_Luca_XLinking_C_25_PTM_HCD_152.raw	F102	2.47	493	471.17		0	1.311e-11
	FALSE	High	MS Amanda (A5)	Unambiguous	TQDLLLLDVAPLSLGIETAGGVMTK		1	1	YAL005C	YAL005C	0	2	0.871	0	1	1	1278.2	2555.4	2555.4	-1.29	-0.00165	HCD (High Energy Collision Dissociation)	MS2	0	250	39.7801	10204	FSN20242_Luca_XLinking_C_25_PTM_HCD_152.raw	F102	4.53	80	383.42		0	8.531e-11
	FALSE	High	MS Amanda (A5)	Unambiguous	TQDLLLLDVAPLSLGIETAGGVMTK		1	1	YAL005C	YAL005C	0	2	0.9371	0	1	1	1278.2	2555.4	2555.4	-1.19	-0.00152	HCD (High Energy Collision Dissociation)	MS2	0	20.438	38.0909	9712	FSN20242_Luca_XLinking_C_25_PTM_HCD_152.raw	F102	2.24	80	506.74		0	2.575e-12
	FALSE	High	MS Amanda (A5)	Unambiguous	TQDLLLLDVAPLSLGIETAGGVMTK		1	1	YAL005C	YAL005C	0	3	0.9308	0	1	1	852.471	2555.4	2555.4	-1.13	-0.00096	HCD (High Energy Collision Dissociation)	MS2	0.625948	23.867	38.0954	9713	FSN20242_Luca_XLinking_C_25_PTM_HCD_152.raw	F102	7	78	470.45		0	2.542e-11
	FALSE	High	MS Amanda (A5)	Unambiguous	NQLESIAYSLK		1	1	YAL005C	YAL005C	0	2	0.7256	0	1	1	633.34	1265.67	1265.67	-0.55	-0.00035	HCD (High Energy Collision Dissociation)	MS2	61.4778	74.19	37.1323	9398	FSN20242_Luca_XLinking_C_25_PTM_HCD_152.raw	F102	3.14	155	233.75		0	1.484e-05
	FALSE	High	MS Amanda (A5)	Unambiguous	TQDLLLLDVAPLSLGIETAGGVmTK	M23(Oxidation)	1	1	YAL005C	YAL005C	0	2	0.9265	0	1	1	1286.2	2571.39	2571.39	-0.54	-0.00069	HCD (High Energy Collision Dissociation)	MS2	0	250	37.8994	9646	FSN20242_Luca_XLinking_C_25_PTM_HCD_152.raw	F102	5.15	90	751.5		0	1.161e-13
	FALSE	High	MS Amanda (A5)	Unambiguous	TQDLLLLDVAPLSLGIETAGGVmTK	M23(Oxidation)	1	1	YAL005C	YAL005C	0	3	0.9273	0	1	1	857.803	2571.39	2571.39	-0.52	-0.00044	HCD (High Energy Collision Dissociation)	MS2	16.4881	132.318	37.9067	9648	FSN20242_Luca_XLinking_C_25_PTM_HCD_152.raw	F102	3.43	90	730.33		0	6.928e-13
	FALSE	High	MS Amanda (A5)	Unambiguous	TQDLLLLDVAPLSLGIETAGGVMTK		1	1	YAL005C	YAL005C	0	2	0.9313	0	1	1	1278.2	2555.4	2555.4	-1	-0.00128	HCD (High Energy Collision Dissociation)	MS2	0	250	39.092	10044	FSN20242_Luca_XLinking_C_25_PTM_HCD_152.raw	F102	2.03	77	424.28		0	2.686e-12
	FALSE	High	MS Amanda (A5)	Unambiguous	TQDLLLLDVAPLSLGIETAGGVMTK		1	1	YAL005C	YAL005C	0	3	0.8881	0	1	1	852.471	2555.4	2555.4	-1.05	-0.0009	HCD (High Energy Collision Dissociation)	MS2	19.6102	250	39.1118	10049	FSN20242_Luca_XLinking_C_25_PTM_HCD_152.raw	F102	3.46	77	319.1		0	1.77e-08
	FALSE	High	MS Amanda (A5)	Unambiguous	TTPSFVAFTDTER		1	1	YAL005C	YAL005C	0	2	0.7909	0	1	1	736.357	1471.71	1471.71	0.66	0.00049	HCD (High Energy Collision Dissociation)	MS2	54.1069	140.509	36.8101	9285	FSN20242_Luca_XLinking_C_25_PTM_HCD_152.raw	F102	2.38	294	224.25		0	7.522e-07
	FALSE	High	MS Amanda (A5)	Unambiguous	NFTPEQISSMVLGK		1	1	YAL005C	YAL005C	0	2	0.7995	0	1	1	775.898	1550.79	1550.79	-0.27	-0.00021	HCD (High Energy Collision Dissociation)	MS2	56.8904	225.633	37.2624	9443	FSN20242_Luca_XLinking_C_25_PTM_HCD_152.raw	F102	4.01	230	299.72		0	2.216e-07
	FALSE	High	MS Amanda (A5)	Unambiguous	NQLESIAYSLK		1	1	YAL005C	YAL005C	0	2	0.7439	0	1	1	633.34	1265.67	1265.67	-1.22	-0.00077	HCD (High Energy Collision Dissociation)	MS2	44.5692	139.306	37.336	9469	FSN20242_Luca_XLinking_C_25_PTM_HCD_152.raw	F102	2.15	175	222.02		0	1.193e-05
	FALSE	High	MS Amanda (A5)	Unambiguous	SINPDEAVAYGAAVQAAILTGDESSK		1	1	YAL005C	YAL005C	0	2	0.8178	0	1	1	1289.14	2577.27	2577.27	0.38	0.00049	HCD (High Energy Collision Dissociation)	MS2	49.522	250	38.5106	9894	FSN20242_Luca_XLinking_C_25_PTM_HCD_152.raw	F102	4.01	451	357.41		0	3.246e-09
	FALSE	High	MS Amanda (A5)	Unambiguous	SINPDEAVAYGAAVQAAILTGDESSK		1	1	YAL005C	YAL005C	0	3	0.7773	0	1	1	859.761	2577.27	2577.27	-0.22	-0.00019	HCD (High Energy Collision Dissociation)	MS2	69.0035	186.335	38.5266	9897	FSN20242_Luca_XLinking_C_25_PTM_HCD_152.raw	F102	4.77	456	212.65		0	7.513e-06
	FALSE	High	MS Amanda (A5)	Unambiguous	SEIFSTYADNQPGVLIQVFEGER		1	1	YAL005C	YAL005C	0	3	0.7642	0	1	1	867.093	2599.26	2599.27	-1.28	-0.00111	HCD (High Energy Collision Dissociation)	MS2	0	105.273	38.5539	9904	FSN20242_Luca_XLinking_C_25_PTM_HCD_152.raw	F102	3.69	490	291.6		0	1.515e-06
	FALSE	High	MS Amanda (A5)	Unambiguous	SEIFSTYADNQPGVLIQVFEGER		1	1	YAL005C	YAL005C	0	2	0.8482	0	1	1	1300.14	2599.26	2599.27	-1.07	-0.00139	HCD (High Energy Collision Dissociation)	MS2	0	66.344	38.594	9914	FSN20242_Luca_XLinking_C_25_PTM_HCD_152.raw	F102	1.84	488	496.65		0	7.003e-12
	FALSE	High	MS Amanda (A5)	Unambiguous	TQDLLLLDVAPLSLGIETAGGVmTK	M23(Oxidation)	1	1	YAL005C	YAL005C	0	2	0.9435	0	1	1	1286.2	2571.39	2571.39	-1.2	-0.00154	HCD (High Energy Collision Dissociation)	MS2	0	250	38.9186	10000	FSN20242_Luca_XLinking_C_25_PTM_HCD_152.raw	F102	4.5	94	707.65		0	3.785e-13
	FALSE	High	MS Amanda (A5)	Unambiguous	TQDLLLLDVAPLSLGIETAGGVmTK	M23(Oxidation)	1	1	YAL005C	YAL005C	0	3	0.9266	0	1	1	857.802	2571.39	2571.39	-0.95	-0.00081	HCD (High Energy Collision Dissociation)	MS2	24.9389	250	38.9655	10011	FSN20242_Luca_XLinking_C_25_PTM_HCD_152.raw	F102	6.51	93	561.27		0	1.913e-12
	FALSE	High	MS Amanda (A5)	Unambiguous	SEIFSTYADNQPGVLIQVFEGER		1	1	YAL005C	YAL005C	0	2	0.8854	0	1	1	1300.14	2599.27	2599.27	-0.41	-0.00053	HCD (High Energy Collision Dissociation)	MS2	0	250	37.4625	8687	FSN20242_Luca_XLinking_C_50_PTM_HCD_154.raw	F103	2.49	473	477.83		0	1.765e-12
	FALSE	High	MS Amanda (A5)	Unambiguous	SINPDEAVAYGAAVQAAILTGDESSK		1	1	YAL005C	YAL005C	0	3	0.7931	0	1	1	859.761	2577.27	2577.27	-0.07	-6e-05	HCD (High Energy Collision Dissociation)	MS2	85.8059	217.054	37.4778	8691	FSN20242_Luca_XLinking_C_50_PTM_HCD_154.raw	F103	9.88	453	285.95		0	2.465e-08
	FALSE	High	MS Amanda (A5)	Unambiguous	SINPDEAVAYGAAVQAAILTGDESSK		1	1	YAL005C	YAL005C	0	2	0.778	0	1	1	1289.14	2577.27	2577.27	-0.19	-0.00024	HCD (High Energy Collision Dissociation)	MS2	0	250	37.5864	8716	FSN20242_Luca_XLinking_C_50_PTM_HCD_154.raw	F103	4.28	456	222.87		0	4.428e-06
	FALSE	High	MS Amanda (A5)	Unambiguous	LIDVDGKPQIQVEFK		1	1	YAL005C	YAL005C	0	2	0.8633	0	1	1	864.98	1728.95	1728.95	-0.29	-0.00025	HCD (High Energy Collision Dissociation)	MS2	81.5162	89.312	37.6152	8724	FSN20242_Luca_XLinking_C_50_PTM_HCD_154.raw	F103	4.55	102	264.15		0	3.236e-06
	FALSE	High	MS Amanda (A5)	Unambiguous	LDKSQVDEIVLVGGSTR		1	1	YAL005C	YAL005C	1	2	0.7105	0	1	1	908.496	1815.99	1815.98	2.25	0.00204	HCD (High Energy Collision Dissociation)	MS2	4.7292	250	37.4447	8682	FSN20242_Luca_XLinking_C_50_PTM_HCD_154.raw	F103	3.56	116	164.37		0	0.00163
	FALSE	High	MS Amanda (A5)	Unambiguous	LVTDYFNGKEPNR		1	1	YAL005C	YAL005C	1	3	0.7183	0	1	1	518.263	1552.77	1552.78	-1.58	-0.00082	HCD (High Energy Collision Dissociation)	MS2	88.4871	162.539	34.9558	8134	FSN20242_Luca_XLinking_C_50_PTM_HCD_154.raw	F103	3.08	256	123.04		0	0.0006709
	FALSE	High	MS Amanda (A5)	Unambiguous	IINEPTAAAIAYGLDKK		1	1	YAL005C	YAL005C	1	3	0.8362	0	1	1	596.668	1787.99	1787.99	-0.46	-0.00027	HCD (High Energy Collision Dissociation)	MS2	2.08461	196.605	35.0316	8152	FSN20242_Luca_XLinking_C_50_PTM_HCD_154.raw	F103	1.71	93	450.85		0	7.776e-12
	FALSE	High	MS Amanda (A5)	Unambiguous	LVTDYFNGKEPNR		1	1	YAL005C	YAL005C	1	3	0.6204	0	1	1	518.263	1552.77	1552.78	-0.99	-0.00051	HCD (High Energy Collision Dissociation)	MS2	88.4712	193.755	35.0417	8154	FSN20242_Luca_XLinking_C_50_PTM_HCD_154.raw	F103	2.12	257	115.85		0	0.001066
	FALSE	High	MS Amanda (A5)	Unambiguous	LIDVDGKPQIQVEFK		1	1	YAL005C	YAL005C	0	3	0.8331	0	1	1	576.989	1728.95	1728.95	-0.44	-0.00025	HCD (High Energy Collision Dissociation)	MS2	25.1657	250	35.0938	8163	FSN20242_Luca_XLinking_C_50_PTM_HCD_154.raw	F103	1.36	102	242.37		0	8.469e-08
	FALSE	High	MS Amanda (A5)	Unambiguous	IINEPTAAAIAYGLDKK		1	1	YAL005C	YAL005C	1	3	0.8354	0	1	1	596.668	1787.99	1787.99	-0.56	-0.00034	HCD (High Energy Collision Dissociation)	MS2	2.23053	46.26	37.1745	8619	FSN20242_Luca_XLinking_C_50_PTM_HCD_154.raw	F103	1.59	93	460.06		0	2.481e-12
	FALSE	High	MS Amanda (A5)	Unambiguous	NFTPEQISSMVLGK		1	1	YAL005C	YAL005C	0	2	0.8168	0	1	1	775.897	1550.79	1550.79	-0.43	-0.00033	HCD (High Energy Collision Dissociation)	MS2	39.993	250	37.1924	8623	FSN20242_Luca_XLinking_C_50_PTM_HCD_154.raw	F103	3.9	232	298.96		0	6.978e-07
	FALSE	High	MS Amanda (A5)	Unambiguous	LIDVDGKPQIQVEFK		1	1	YAL005C	YAL005C	0	3	0.8094	0	1	1	576.989	1728.95	1728.95	-0.86	-0.0005	HCD (High Energy Collision Dissociation)	MS2	11.2391	92.623	37.2285	8630	FSN20242_Luca_XLinking_C_50_PTM_HCD_154.raw	F103	3.21	101	349.77		0	1.401e-09
	FALSE	High	MS Amanda (A5)	Unambiguous	SEIFSTYADNQPGVLIQVFEGER		1	1	YAL005C	YAL005C	0	3	0.6846	0	1	1	867.093	2599.26	2599.27	-1	-0.00087	HCD (High Energy Collision Dissociation)	MS2	22.4695	250	37.2689	8639	FSN20242_Luca_XLinking_C_50_PTM_HCD_154.raw	F103	2.45	485	271.57		0	3.05e-07
	FALSE	High	MS Amanda (A5)	Unambiguous	AVGIDLGTTYScVAHFANDR	C12(Carbamidomethyl)	1	1	YAL005C	YAL005C	0	2	0.8375	0	1	1	1084.02	2167.02	2167.02	-0.09	-0.0001	HCD (High Energy Collision Dissociation)	MS2	0	38.648	37.3316	8655	FSN20242_Luca_XLinking_C_50_PTM_HCD_154.raw	F103	2.51	412	437.41		0	7.277e-12
	FALSE	High	MS Amanda (A5)	Unambiguous	IINEPTAAAIAYGLDKK		1	1	YAL005C	YAL005C	1	2	0.819	0	1	1	894.498	1787.99	1787.99	-0.28	-0.00025	HCD (High Energy Collision Dissociation)	MS2	3.05809	247.102	37.3394	8657	FSN20242_Luca_XLinking_C_50_PTM_HCD_154.raw	F103	1.14	93	400.87		0	4.045e-10
	FALSE	High	MS Amanda (A5)	Unambiguous	DNNLLGKFELSGIPPAPR		1	1	YAL005C	YAL005C	1	3	0.8785	0	1	1	646.686	1938.04	1938.04	-0.59	-0.00038	HCD (High Energy Collision Dissociation)	MS2	10.8744	245.309	37.3933	8669	FSN20242_Luca_XLinking_C_50_PTM_HCD_154.raw	F103	3.32	140	444.56		0	1.012e-09
	FALSE	High	MS Amanda (A5)	Unambiguous	SEIFSTYADNQPGVLIQVFEGER		1	1	YAL005C	YAL005C	0	3	0.8333	0	1	1	867.092	2599.26	2599.27	-2.2	-0.00191	HCD (High Energy Collision Dissociation)	MS2	21.1416	250	37.4265	8677	FSN20242_Luca_XLinking_C_50_PTM_HCD_154.raw	F103	2.25	495	314.07		0	6.562e-07
	FALSE	High	MS Amanda (A5)	Unambiguous	TQDLLLLDVAPLSLGIETAGGVMTK		1	1	YAL005C	YAL005C	0	2	0.8559	0	1	1	1278.2	2555.4	2555.4	-0.33	-0.00042	HCD (High Energy Collision Dissociation)	MS2	0	92.541	38.1233	8849	FSN20242_Luca_XLinking_C_50_PTM_HCD_154.raw	F103	4.1	73	295.98		0	6.409e-08
	FALSE	High	MS Amanda (A5)	Unambiguous	IINEPTAAAIAYGLDKK		1	1	YAL005C	YAL005C	1	3	0.8435	0	1	1	596.668	1787.99	1787.99	-0.36	-0.00021	HCD (High Energy Collision Dissociation)	MS2	8.126	70.334	38.2692	8886	FSN20242_Luca_XLinking_C_50_PTM_HCD_154.raw	F103	2.99	93	356.98		0	6.687e-11
	FALSE	High	MS Amanda (A5)	Unambiguous	LIDVDGKPQIQVEFK		1	1	YAL005C	YAL005C	0	3	0.7742	0	1	1	576.989	1728.95	1728.95	-0.01	-1e-05	HCD (High Energy Collision Dissociation)	MS2	17.7262	173.016	38.2788	8890	FSN20242_Luca_XLinking_C_50_PTM_HCD_154.raw	F103	1.61	102	118.58		0	0.0007254
	FALSE	High	MS Amanda (A5)	Unambiguous	TQDLLLLDVAPLSLGIETAGGVMTK		1	1	YAL005C	YAL005C	0	3	0.885	0	1	1	852.471	2555.4	2555.4	-0.41	-0.00035	HCD (High Energy Collision Dissociation)	MS2	0	151.859	38.1203	8848	FSN20242_Luca_XLinking_C_50_PTM_HCD_154.raw	F103	8.5	73	393.32		0	1.065e-09
	FALSE	High	MS Amanda (A5)	Unambiguous	LIDVDGKPQIQVEFK		1	1	YAL005C	YAL005C	0	2	0.7594	0	1	1	864.98	1728.95	1728.95	0.13	0.00012	HCD (High Energy Collision Dissociation)	MS2	94.5485	59.02	37.7229	8750	FSN20242_Luca_XLinking_C_50_PTM_HCD_154.raw	F103	4.59	100	228.24		0	2.106e-05
	FALSE	High	MS Amanda (A5)	Unambiguous	FEELcADLFR	C5(Carbamidomethyl)	1	1	YAL005C	YAL005C	0	2	0.83	0	1	1	650.305	1299.6	1299.6	-0.46	-0.0003	HCD (High Energy Collision Dissociation)	MS2	65.031	250	37.7941	8768	FSN20242_Luca_XLinking_C_50_PTM_HCD_154.raw	F103	1.45	234	223.66		0	7.319e-05
	FALSE	High	MS Amanda (A5)	Unambiguous	AVGIDLGTTYScVAHFANDR	C12(Carbamidomethyl)	1	1	YAL005C	YAL005C	0	3	0.8832	0	1	1	723.013	2167.02	2167.02	0.44	0.00032	HCD (High Energy Collision Dissociation)	MS2	0.798931	40.761	37.8517	8782	FSN20242_Luca_XLinking_C_50_PTM_HCD_154.raw	F103	1.85	406	532.46		0	7.26e-14
	FALSE	High	MS Amanda (A5)	Unambiguous	TTPSFVAFTDTER		1	1	YAL005C	YAL005C	0	2	0.7884	0	1	1	736.357	1471.71	1471.71	-0.08	-6e-05	HCD (High Energy Collision Dissociation)	MS2		210.826	37.9465	8804	FSN20242_Luca_XLinking_C_50_PTM_HCD_154.raw	F103	2.34	283	227.83		0	9.966e-07
	FALSE	High	MS Amanda (A5)	Unambiguous	TQDLLLLDVAPLSLGIETAGGVmTK	M23(Oxidation)	1	1	YAL005C	YAL005C	0	3	0.9455	0	1	1	857.804	2571.4	2571.39	0.41	0.00035	HCD (High Energy Collision Dissociation)	MS2	0.819218	100.229	37.9562	8807	FSN20242_Luca_XLinking_C_50_PTM_HCD_154.raw	F103	3.75	86	685.75		0	1.676e-13
	FALSE	High	MS Amanda (A5)	Unambiguous	TQDLLLLDVAPLSLGIETAGGVmTK	M23(Oxidation)	1	1	YAL005C	YAL005C	0	2	0.9162	0	1	1	1286.2	2571.4	2571.39	0.79	0.00102	HCD (High Energy Collision Dissociation)	MS2	0	52.844	37.9607	8808	FSN20242_Luca_XLinking_C_50_PTM_HCD_154.raw	F103	2.64	85	618.67		0	5.479e-13
	FALSE	High	MS Amanda (A5)	Unambiguous	LIDVDGKPQIQVEFK		1	1	YAL005C	YAL005C	0	2	0.7995	0	1	1	864.98	1728.95	1728.95	-0.36	-0.00031	HCD (High Energy Collision Dissociation)	MS2	0	250	35.3684	8226	FSN20242_Luca_XLinking_C_50_PTM_HCD_154.raw	F103	3.02	102	286.86		0	2.939e-06
	FALSE	High	MS Amanda (A5)	Unambiguous	FEELcADLFR	C5(Carbamidomethyl)	1	1	YAL005C	YAL005C	0	2	0.6797	0	1	1	650.305	1299.6	1299.6	-1.03	-0.00067	HCD (High Energy Collision Dissociation)	MS2	84.6311	250	35.438	8238	FSN20242_Luca_XLinking_C_50_PTM_HCD_154.raw	F103	2.73	233	170.64		0	9.296e-05
	FALSE	High	MS Amanda (A5)	Unambiguous	NQLESIAYSLK		1	1	YAL005C	YAL005C	0	2	0.7674	0	1	1	633.34	1265.67	1265.67	-0.74	-0.00047	HCD (High Energy Collision Dissociation)	MS2	0	250	35.4812	8248	FSN20242_Luca_XLinking_C_50_PTM_HCD_154.raw	F103	3.06	177	268.3		0	1.526e-06
	FALSE	High	MS Amanda (A5)	Unambiguous	LVTDYFNGKEPNR		1	1	YAL005C	YAL005C	1	3	0.806	0	1	1	518.262	1552.77	1552.78	-1.69	-0.00088	HCD (High Energy Collision Dissociation)	MS2	92.1513	250	32.6532	7648	FSN20242_Luca_XLinking_C_50_PTM_HCD_154.raw	F103	3.47	255	130.76		0	0.0004899
	FALSE	High	MS Amanda (A5)	Unambiguous	IINEPTAAAIAYGLDKK		1	1	YAL005C	YAL005C	1	3	0.8641	0	1	1	596.668	1787.99	1787.99	-0.77	-0.00046	HCD (High Energy Collision Dissociation)	MS2	0	250	32.8952	7701	FSN20242_Luca_XLinking_C_50_PTM_HCD_154.raw	F103	3.3	93	360.78		0	7.779e-11
	FALSE	High	MS Amanda (A5)	Unambiguous	SQVDEIVLVGGSTR		1	1	YAL005C	YAL005C	0	2	0.4877	0	1	1	730.392	1459.78	1459.78	0.65	0.00048	HCD (High Energy Collision Dissociation)	MS2	57.4926	250	32.9644	7718	FSN20242_Luca_XLinking_C_50_PTM_HCD_154.raw	F103	1.92	174	258.27		0	2.067e-07
	FALSE	High	MS Amanda (A5)	Unambiguous	IINEPTAAAIAYGLDKK		1	1	YAL005C	YAL005C	1	2	0.9089	0	1	1	894.495	1787.98	1787.99	-3.9	-0.00349	HCD (High Energy Collision Dissociation)	MS2		250	32.9783	7721	FSN20242_Luca_XLinking_C_50_PTM_HCD_154.raw	F103	2.72	91	196.18		0	8.308e-05
	FALSE	High	MS Amanda (A5)	Unambiguous	VDIIANDQGNR		1	1	YAL005C	YAL005C	0	2	0.5776	0	1	1	607.81	1214.61	1214.61	-0.03	-2e-05	HCD (High Energy Collision Dissociation)	MS2	45.7427	250	33.2431	7776	FSN20242_Luca_XLinking_C_50_PTM_HCD_154.raw	F103	3.24	209	262.96		0	4.757e-06
	FALSE	High	MS Amanda (A5)	Unambiguous	TTPSFVAFTDTER		1	1	YAL005C	YAL005C	0	2	0.786	0	1	1	736.356	1471.7	1471.71	-0.91	-0.00067	HCD (High Energy Collision Dissociation)	MS2	0	250	33.5052	7834	FSN20242_Luca_XLinking_C_50_PTM_HCD_154.raw	F103	8.02	258	250.2		0	1.724e-06
	FALSE	High	MS Amanda (A5)	Unambiguous	AVGIDLGTTYScVAHFANDR	C12(Carbamidomethyl)	1	1	YAL005C	YAL005C	0	3	0.8307	0	1	1	723.012	2167.02	2167.02	-0.66	-0.00048	HCD (High Energy Collision Dissociation)	MS2	0	250	33.5288	7839	FSN20242_Luca_XLinking_C_50_PTM_HCD_154.raw	F103	3.62	406	213.56		0	2.743e-06
	FALSE	High	MS Amanda (A5)	Unambiguous	AVGIDLGTTYScVAHFANDR	C12(Carbamidomethyl)	1	1	YAL005C	YAL005C	0	2	0.8426	0	1	1	1084.02	2167.02	2167.02	0.02	3e-05	HCD (High Energy Collision Dissociation)	MS2	0	250	35.1982	8188	FSN20242_Luca_XLinking_C_50_PTM_HCD_154.raw	F103	2.88	412	428.91		0	8.422e-13
	FALSE	High	MS Amanda (A5)	Unambiguous	SQVDEIVLVGGSTR		1	1	YAL005C	YAL005C	0	2	0.4362	0	1	1	730.391	1459.77	1459.78	-0.52	-0.00038	HCD (High Energy Collision Dissociation)	MS2	17.9171	250	30.7391	7229	FSN20242_Luca_XLinking_C_50_PTM_HCD_154.raw	F103	4.07	173	220.93		0	7.546e-06
	FALSE	High	MS Amanda (A5)	Unambiguous	IINEPTAAAIAYGLDKK		1	1	YAL005C	YAL005C	1	3	0.9149	0	1	1	596.667	1787.99	1787.99	-1.69	-0.00101	HCD (High Energy Collision Dissociation)	MS2	64.2791	250	30.7437	7230	FSN20242_Luca_XLinking_C_50_PTM_HCD_154.raw	F103	2.98	89	174.88		0	6.399e-06
	FALSE	High	MS Amanda (A5)	Unambiguous	TTPSFVAFTDTER		1	1	YAL005C	YAL005C	0	2	0.7427	0	1	1	736.357	1471.71	1471.71	-0.42	-0.00031	HCD (High Energy Collision Dissociation)	MS2	31.0498	250	32.4287	7596	FSN20242_Luca_XLinking_C_50_PTM_HCD_154.raw	F103	3.23	273	222.58		0	5.236e-06
	FALSE	High	MS Amanda (A5)	Unambiguous	SQVDEIVLVGGSTR		1	1	YAL005C	YAL005C	0	2	0.396	0	1	1	730.391	1459.78	1459.78	0.07	5e-05	HCD (High Energy Collision Dissociation)	MS2	22.259	250	29.6189	6981	FSN20242_Luca_XLinking_C_50_PTM_HCD_154.raw	F103	3.32	174	226.08		0	4.003e-07
	FALSE	High	MS Amanda (A5)	Unambiguous	IINEPTAAAIAYGLDKK		1	1	YAL005C	YAL005C	1	2	0.8156	0	1	1	894.498	1787.99	1787.99	-0.42	-0.00037	HCD (High Energy Collision Dissociation)	MS2	2.54528	250	35.203	8189	FSN20242_Luca_XLinking_C_50_PTM_HCD_154.raw	F103	3.43	93	337.3		0	9.571e-09
	FALSE	High	MS Amanda (A5)	Unambiguous	SQVDEIVLVGGSTR		1	1	YAL005C	YAL005C	0	2	0.4698	0	1	1	730.389	1459.77	1459.78	-2.44	-0.00178	HCD (High Energy Collision Dissociation)	MS2	0	250	31.4	7372	FSN20242_Luca_XLinking_C_50_PTM_HCD_154.raw	F103	3.28	173	290.77		0	1.257e-06
	FALSE	High	MS Amanda (A5)	Unambiguous	LVTDYFNGKEPNR		1	1	YAL005C	YAL005C	1	3	0.7367	0	1	1	518.262	1552.77	1552.78	-2.28	-0.00118	HCD (High Energy Collision Dissociation)	MS2	63.438	250	31.4236	7377	FSN20242_Luca_XLinking_C_50_PTM_HCD_154.raw	F103	4.58	261	117.38		0	0.001965
	FALSE	High	MS Amanda (A5)	Unambiguous	NFNDPEVQADmK	M11(Oxidation)	1	1	YAL005C	YAL005C	0	2	0.6442	0	1	1	712.312	1423.62	1423.62	0.05	4e-05	HCD (High Energy Collision Dissociation)	MS2	0	250	31.6194	7419	FSN20242_Luca_XLinking_C_50_PTM_HCD_154.raw	F103	4.73	260	267.06		0	0.0005144
	FALSE	High	MS Amanda (A5)	Unambiguous	IINEPTAAAIAYGLDKK		1	1	YAL005C	YAL005C	1	3	0.8806	0	1	1	596.668	1787.99	1787.99	-1.07	-0.00064	HCD (High Energy Collision Dissociation)	MS2	0	250	31.8201	7462	FSN20242_Luca_XLinking_C_50_PTM_HCD_154.raw	F103	2.95	93	295.6		0	7.935e-09
	FALSE	High	MS Amanda (A5)	Unambiguous	SQVDEIVLVGGSTR		1	1	YAL005C	YAL005C	0	2	0.4249	0	1	1	730.391	1459.77	1459.78	-0.77	-0.00056	HCD (High Energy Collision Dissociation)	MS2	24.8747	250	31.825	7463	FSN20242_Luca_XLinking_C_50_PTM_HCD_154.raw	F103	2.29	173	262.65		0	6.723e-08
	FALSE	High	MS Amanda (A5)	Unambiguous	SQVDEIVLVGGSTR		1	1	YAL005C	YAL005C	0	2	0.2733	0	1	1	730.391	1459.77	1459.78	-0.18	-0.00013	HCD (High Energy Collision Dissociation)	MS2	21.1118	250	35.1597	8179	FSN20242_Luca_XLinking_C_50_PTM_HCD_154.raw	F103	2.66	175	252.5		0	4.857e-08
	FALSE	High	MS Amanda (A5)	Unambiguous	TTPSFVAFTDTER		1	1	YAL005C	YAL005C	0	2	0.7504	0	1	1	736.357	1471.71	1471.71	-0.08	-6e-05	HCD (High Energy Collision Dissociation)	MS2	0	250	31.3617	7363	FSN20242_Luca_XLinking_C_50_PTM_HCD_154.raw	F103	4.82	283	199.2		0	1.974e-05
	FALSE	High	MS Amanda (A5)	Unambiguous	NQAAmNPSNTVFDAK	M5(Oxidation)	1	1	YAL005C	YAL005C	0	2	0.9221	0	1	1	812.375	1623.74	1623.74	-0.41	-0.00033	HCD (High Energy Collision Dissociation)	MS2	0	250	36.3634	8439	FSN20242_Luca_XLinking_C_50_PTM_HCD_154.raw	F103	5.15	333	339.09		0	2.794e-08
	FALSE	High	MS Amanda (A5)	Unambiguous	LVTDYFNGKEPNR		1	1	YAL005C	YAL005C	1	3	0.7485	0	1	1	518.263	1552.77	1552.78	-0.75	-0.00039	HCD (High Energy Collision Dissociation)	MS2	77.1566	206.417	36.3728	8441	FSN20242_Luca_XLinking_C_50_PTM_HCD_154.raw	F103	1.71	266	178.69		0	4.275e-07
	FALSE	High	MS Amanda (A5)	Unambiguous	NFNDPEVQADMK		1	1	YAL005C	YAL005C	0	2	0.7769	0	1	1	704.314	1407.62	1407.62	0.34	0.00024	HCD (High Energy Collision Dissociation)	MS2	87.1129	250	36.4465	8458	FSN20242_Luca_XLinking_C_50_PTM_HCD_154.raw	F103	10.38	310	249.48		0	5.861e-06
	FALSE	High	MS Amanda (A5)	Unambiguous	LIDVDGKPQIQVEFK		1	1	YAL005C	YAL005C	0	2	0.8393	0	1	1	864.98	1728.95	1728.95	-0.01	-1e-05	HCD (High Energy Collision Dissociation)	MS2	34.0944	250	36.4624	8462	FSN20242_Luca_XLinking_C_50_PTM_HCD_154.raw	F103	3.61	102	310.93		0	1.696e-08
	FALSE	High	MS Amanda (A5)	Unambiguous	FEELcADLFR	C5(Carbamidomethyl)	1	1	YAL005C	YAL005C	0	2	0.7585	0	1	1	650.305	1299.6	1299.6	-0.46	-0.0003	HCD (High Energy Collision Dissociation)	MS2	87.0681	150.618	36.5444	8481	FSN20242_Luca_XLinking_C_50_PTM_HCD_154.raw	F103	2.04	234	191.93		0	1.477e-05
	FALSE	High	MS Amanda (A5)	Unambiguous	NQLESIAYSLK		1	1	YAL005C	YAL005C	0	2	0.686	0	1	1	633.341	1265.67	1265.67	0.22	0.00014	HCD (High Energy Collision Dissociation)	MS2	51.4212	250	36.5929	8489	FSN20242_Luca_XLinking_C_50_PTM_HCD_154.raw	F103	1.85	137	249.93		0	2.046e-06
	FALSE	High	MS Amanda (A5)	Unambiguous	AVGIDLGTTYScVAHFANDR	C12(Carbamidomethyl)	1	1	YAL005C	YAL005C	0	3	0.8478	0	1	1	723.012	2167.02	2167.02	-0.66	-0.00048	HCD (High Energy Collision Dissociation)	MS2	0	250	34.5981	8059	FSN20242_Luca_XLinking_C_50_PTM_HCD_154.raw	F103	1.59	406	495.71		0	4.565e-16
	FALSE	High	MS Amanda (A5)	Unambiguous	TTPSFVAFTDTER		1	1	YAL005C	YAL005C	0	2	0.7306	0	1	1	736.356	1471.71	1471.71	-0.58	-0.00043	HCD (High Energy Collision Dissociation)	MS2	12.2064	250	34.634	8067	FSN20242_Luca_XLinking_C_50_PTM_HCD_154.raw	F103	10.1	272	283.17		0	1.331e-07
	FALSE	High	MS Amanda (A5)	Unambiguous	LVTDYFNGKEPNR		1	1	YAL005C	YAL005C	1	3	0.7291	0	1	1	518.263	1552.77	1552.78	-1.34	-0.00069	HCD (High Energy Collision Dissociation)	MS2	53.257	211.932	36.2749	8418	FSN20242_Luca_XLinking_C_50_PTM_HCD_154.raw	F103	2.7	253	175.29		0	8.676e-05
	FALSE	High	MS Amanda (A5)	Unambiguous	IINEPTAAAIAYGLDKK		1	1	YAL005C	YAL005C	1	3	0.8381	0	1	1	596.668	1787.99	1787.99	-0.46	-0.00027	HCD (High Energy Collision Dissociation)	MS2	3.46373	245.531	33.9498	7929	FSN20242_Luca_XLinking_C_50_PTM_HCD_154.raw	F103	2.79	93	476.03		0	1.16e-11
	FALSE	High	MS Amanda (A5)	Unambiguous	LIDVDGKPQIQVEFK		1	1	YAL005C	YAL005C	0	3	0.9015	0	1	1	576.989	1728.95	1728.95	-0.12	-7e-05	HCD (High Energy Collision Dissociation)	MS2	28.3333	250	34.01	7940	FSN20242_Luca_XLinking_C_50_PTM_HCD_154.raw	F103	2.74	102	269.7		0	3.611e-07
	FALSE	High	MS Amanda (A5)	Unambiguous	SQVDEIVLVGGSTR		1	1	YAL005C	YAL005C	0	2	0.4809	0	1	1	730.391	1459.77	1459.78	-0.52	-0.00038	HCD (High Energy Collision Dissociation)	MS2	0	250	34.0724	7954	FSN20242_Luca_XLinking_C_50_PTM_HCD_154.raw	F103	4.72	173	286.6		0	4.714e-08
	FALSE	High	MS Amanda (A5)	Unambiguous	IINEPTAAAIAYGLDKK		1	1	YAL005C	YAL005C	1	2	0.8185	0	1	1	894.498	1787.99	1787.99	-0.69	-0.00062	HCD (High Energy Collision Dissociation)	MS2	0	250	34.1063	7961	FSN20242_Luca_XLinking_C_50_PTM_HCD_154.raw	F103	2.86	93	250.46		0	2.092e-05
	FALSE	High	MS Amanda (A5)	Unambiguous	AVGIDLGTTYScVAHFANDR	C12(Carbamidomethyl)	1	1	YAL005C	YAL005C	0	2	0.6556	0	1	1	1084.02	2167.03	2167.02	0.7	0.00076	HCD (High Energy Collision Dissociation)	MS2	61.3411	250	34.111	7962	FSN20242_Luca_XLinking_C_50_PTM_HCD_154.raw	F103	4.51	406	217.22		0	9.014e-06
	FALSE	High	MS Amanda (A5)	Unambiguous	AVGIDLGTTYScVAHFANDR	C12(Carbamidomethyl)	1	1	YAL005C	YAL005C	0	2	0.8807	0	1	1	1084.02	2167.02	2167.02	-0.43	-0.00046	HCD (High Energy Collision Dissociation)	MS2	0	250	34.3496	8005	FSN20242_Luca_XLinking_C_50_PTM_HCD_154.raw	F103	3.99	414	374.5		0	4.78e-10
	FALSE	High	MS Amanda (A5)	Unambiguous	DNNLLGKFELSGIPPAPR		1	1	YAL005C	YAL005C	1	3	0.7805	0	1	1	646.686	1938.04	1938.04	-0.31	-0.0002	HCD (High Energy Collision Dissociation)	MS2	36.5867	250	36.3327	8432	FSN20242_Luca_XLinking_C_50_PTM_HCD_154.raw	F103	3.12	143	290.32		0	2.926e-07
	FALSE	High	MS Amanda (A5)	Unambiguous	LYQAGGAPGGAAGGAPGGFPGGAPPAPEAEGPTVEEVD		1	1	YAL005C	YAL005C	0	3	0.5049	0	1	1	1125.86	3375.57	3375.58	-1.52	-0.00171	HCD (High Energy Collision Dissociation)	MS2	0	250	34.4415	8026	FSN20242_Luca_XLinking_C_50_PTM_HCD_154.raw	F103	5.78	785	256.31		0	5.026e-06
	FALSE	High	MS Amanda (A5)	Unambiguous	LIDVDGKPQIQVEFK		1	1	YAL005C	YAL005C	0	3	0.8717	0	1	1	576.989	1728.95	1728.95	-0.54	-0.00031	HCD (High Energy Collision Dissociation)	MS2	15.273	210.897	36.1459	8389	FSN20242_Luca_XLinking_C_50_PTM_HCD_154.raw	F103	2.02	101	312.22		0	3.209e-10
	FALSE	High	MS Amanda (A5)	Unambiguous	AVGIDLGTTYScVAHFANDR	C12(Carbamidomethyl)	1	1	YAL005C	YAL005C	0	2	0.8635	0	1	1	1084.02	2167.02	2167.02	-0.31	-0.00034	HCD (High Energy Collision Dissociation)	MS2	0	151.019	36.2482	8412	FSN20242_Luca_XLinking_C_50_PTM_HCD_154.raw	F103	3.24	416	449.76		0	1.118e-12
	FALSE	High	MS Amanda (A5)	Unambiguous	IINEPTAAAIAYGLDKK		1	1	YAL005C	YAL005C	1	2	0.8525	0	1	1	894.498	1787.99	1787.99	-0.83	-0.00074	HCD (High Energy Collision Dissociation)	MS2	0	250	36.2527	8413	FSN20242_Luca_XLinking_C_50_PTM_HCD_154.raw	F103	2.01	93	362.8		0	4.731e-10
	FALSE	High	MS Amanda (A5)	Unambiguous	SQVDEIVLVGGSTR		1	1	YAL005C	YAL005C	0	2	0.4623	0	1	1	730.391	1459.77	1459.78	-0.69	-0.0005	HCD (High Energy Collision Dissociation)	MS2	40.5371	250	36.2628	8415	FSN20242_Luca_XLinking_C_50_PTM_HCD_154.raw	F103	5.23	173	271.01		0	1.43e-07
	FALSE	High	MS Amanda (A5)	Unambiguous	NQLESIAYSLK		1	1	YAL005C	YAL005C	0	2	0.754	0	1	1	633.34	1265.67	1265.67	-0.55	-0.00035	HCD (High Energy Collision Dissociation)	MS2	20.9236	250	34.3881	8014	FSN20242_Luca_XLinking_C_50_PTM_HCD_154.raw	F103	4.4	155	203.8		0	3.671e-06
	FALSE	High	MS Amanda (A5)	Unambiguous	AVGIDLGTTYScVAHFANDR	C12(Carbamidomethyl)	1	1	YAL005C	YAL005C	0	2	0.9056	0	1	1	1084.02	2167.02	2167.02	-0.43	-0.00046	HCD (High Energy Collision Dissociation)	MS2	7.96786	250	38.7704	8865	FSN20242_Luca_XLinking_C_125_PTM_HCD_156.raw	F104	2.33	414	442.11		0	2.595e-13
	FALSE	High	Sequest HT (A2)	Unambiguous	NFNDPEVQADmK	M11(Oxidation)	1	1	YAL005C	YAL005C	0	2	0.7166	0	1	1	712.312	1423.62	1423.62	0.74	0.00052	HCD (High Energy Collision Dissociation)	MS2	0	250	31.4187	7621	FSN20242_Luca_XLinking_C_4_PTM_HCD_146.raw	F99	0	0		2.47	0	2.619e-06
	FALSE	High	Sequest HT (A2)	Unambiguous	STLDPVEK		1	1	YAL005C	YAL005C	0	2	0.535	0	1	1	444.737	888.467	888.467	-0.09	-4e-05	HCD (High Energy Collision Dissociation)	MS2	59.4872	52.383	32.2977	7870	FSN20242_Luca_XLinking_C_4_PTM_HCD_146.raw	F99	0	0		2	0	0.003238
	FALSE	High	Sequest HT (A2)	Unambiguous	VDIIANDQGNR		1	1	YAL005C	YAL005C	0	2	0.5	0	1	1	607.81	1214.61	1214.61	-0.53	-0.00032	HCD (High Energy Collision Dissociation)	MS2	4.12741	76.108	32.4966	7922	FSN20242_Luca_XLinking_C_4_PTM_HCD_146.raw	F99	0	0		2.84	0	1.914e-06
	FALSE	High	Sequest HT (A2)	Unambiguous	NFNDPEVQADmK	M11(Oxidation)	1	1	YAL005C	YAL005C	0	2	0.6698	0	1	1	712.311	1423.62	1423.62	-0.12	-9e-05	HCD (High Energy Collision Dissociation)	MS2	12.5767	165.571	32.5055	7926	FSN20242_Luca_XLinking_C_4_PTM_HCD_146.raw	F99	0	0		2.15	0	0.0001634
	FALSE	High	Sequest HT (A2)	Unambiguous	LYQAGGAPGGAAGGAPGGFPGGAPPAPEAEGPTVEEVD		1	1	YAL005C	YAL005C	0	4	0.3937	0	1	1	844.65	3375.58	3375.58	0.05	4e-05	HCD (High Energy Collision Dissociation)	MS2	3.47118	224.89	34.1643	8345	FSN20242_Luca_XLinking_C_4_PTM_HCD_146.raw	F99	0	0		5.41	0	0.0003538
	FALSE	High	Sequest HT (A2)	Unambiguous	NQAAmNPSNTVFDAK	M5(Oxidation)	1	1	YAL005C	YAL005C	0	2	0.757	0	1	1	812.375	1623.74	1623.74	-0.79	-0.00064	HCD (High Energy Collision Dissociation)	MS2	0	250	35.2376	8707	FSN20242_Luca_XLinking_C_4_PTM_HCD_146.raw	F99	0	0		3.95	0	1.161e-09
	FALSE	High	Sequest HT (A2)	Unambiguous	LYQAGGAPGGAAGGAPGGFPGGAPPAPEAEGPTVEEVD		1	1	YAL005C	YAL005C	0	3	0.4343	0	1	1	1125.87	3375.58	3375.58	1.41	0.00158	HCD (High Energy Collision Dissociation)	MS2	0	250	34.1194	8335	FSN20242_Luca_XLinking_C_4_PTM_HCD_146.raw	F99	0	0		4.49	0	2.007e-05
	FALSE	High	Sequest HT (A2)	Unambiguous	STLDPVEK		1	1	YAL005C	YAL005C	0	2	0.6271	0	1	1	444.737	888.467	888.467	0.12	5e-05	HCD (High Energy Collision Dissociation)	MS2	16.0839	22.938	33.3871	8148	FSN20242_Luca_XLinking_C_4_PTM_HCD_146.raw	F99	0	0		1.77	0	0.002413
	FALSE	High	Sequest HT (A2)	Unambiguous	VDIIANDQGNR		1	1	YAL005C	YAL005C	0	2	0.5973	0	1	1	607.81	1214.61	1214.61	-0.23	-0.00014	HCD (High Energy Collision Dissociation)	MS2		172.604	33.5975	8198	FSN20242_Luca_XLinking_C_4_PTM_HCD_146.raw	F99	0	0		2.21	0	5.111e-05
	FALSE	High	Sequest HT (A2)	Unambiguous	NFNDPEVQADmK	M11(Oxidation)	1	1	YAL005C	YAL005C	0	2	0.7183	0	1	1	712.312	1423.62	1423.62	0.39	0.00028	HCD (High Energy Collision Dissociation)	MS2	8.38264	250	33.602	8199	FSN20242_Luca_XLinking_C_4_PTM_HCD_146.raw	F99	0	0		2.52	0	1.768e-05
	FALSE	High	Sequest HT (A2)	Unambiguous	LEQADKDTVTK		1	1	YAL005C	YAL005C	1	2	0.6447	0	1	1	624.327	1247.65	1247.65	-0.6	-0.00038	HCD (High Energy Collision Dissociation)	MS2	13.9313	250	28.994	6904	FSN20242_Luca_XLinking_C_500_PTM_HCD_160.raw	F106	0	0		1.52	0	0.0009394
	FALSE	High	Sequest HT (A2)	Unambiguous	LEQADKDTVTK		1	1	YAL005C	YAL005C	1	3	0.5856	0	1	1	416.554	1247.65	1247.65	-0.15	-6e-05	HCD (High Energy Collision Dissociation)	MS2	45.7819	250	29.0174	6909	FSN20242_Luca_XLinking_C_500_PTM_HCD_160.raw	F106	0	0		1.81	0	0.0004545
	FALSE	High	Sequest HT (A2)	Unambiguous	LEQADKDTVTK		1	1	YAL005C	YAL005C	1	2	0.6081	0	1	1	624.327	1247.65	1247.65	-0.6	-0.00038	HCD (High Energy Collision Dissociation)	MS2	44.7071	250	29.368	6993	FSN20242_Luca_XLinking_C_500_PTM_HCD_160.raw	F106	0	0		1.48	0	0.0003928
	FALSE	High	Sequest HT (A2)	Unambiguous	LEQADKDTVTK		1	1	YAL005C	YAL005C	1	2	0.6042	0	1	1	624.327	1247.65	1247.65	-0.21	-0.00013	HCD (High Energy Collision Dissociation)	MS2	26.3419	250	30.0389	7147	FSN20242_Luca_XLinking_C_500_PTM_HCD_160.raw	F106	0	0		1.44	0	0.003651
	FALSE	High	Sequest HT (A2)	Unambiguous	LEQADKDTVTK		1	1	YAL005C	YAL005C	1	3	0.5128	0	1	1	416.554	1247.65	1247.65	-0.74	-0.00031	HCD (High Energy Collision Dissociation)	MS2	44.2295	250	30.1376	7170	FSN20242_Luca_XLinking_C_500_PTM_HCD_160.raw	F106	0	0		1.95	0	0.0008162
	FALSE	High	Sequest HT (A2)	Unambiguous	LIDVDGKPQIQVEFK		1	1	YAL005C	YAL005C	0	3	0.8	0	1	1	576.988	1728.95	1728.95	-1.5	-0.00086	HCD (High Energy Collision Dissociation)	MS2		250	30.8271	7328	FSN20242_Luca_XLinking_C_500_PTM_HCD_160.raw	F106	0	0		1.65	0	0.0004479
	FALSE	High	Sequest HT (A2)	Unambiguous	LDKSQVDEIVLVGGSTR		1	1	YAL005C	YAL005C	1	3	0.5816	0	1	1	605.998	1815.98	1815.98	-0.31	-0.00019	HCD (High Energy Collision Dissociation)	MS2	24.1919	250	30.9303	7352	FSN20242_Luca_XLinking_C_500_PTM_HCD_160.raw	F106	0	0		1.41	0	0.0006065
	FALSE	High	Sequest HT (A2)	Unambiguous	LEQADKDTVTK		1	1	YAL005C	YAL005C	1	2	0.5866	0	1	1	624.327	1247.65	1247.65	-0.6	-0.00038	HCD (High Energy Collision Dissociation)	MS2	30.509	250	31.1275	7397	FSN20242_Luca_XLinking_C_500_PTM_HCD_160.raw	F106	0	0		1.79	0	0.001022
	FALSE	High	Sequest HT (A2)	Unambiguous	LEQADKDTVTK		1	1	YAL005C	YAL005C	1	3	0.6894	0	1	1	416.554	1247.65	1247.65	-0.22	-9e-05	HCD (High Energy Collision Dissociation)	MS2	54.2051	250	31.2352	7414	FSN20242_Luca_XLinking_C_500_PTM_HCD_160.raw	F106	0	0		1.61	0	0.001849
	FALSE	High	Sequest HT (A2)	Unambiguous	IINEPTAAAIAYGLDKK		1	1	YAL005C	YAL005C	1	3	0.8275	0	1	1	596.668	1787.99	1787.99	-1.18	-0.0007	HCD (High Energy Collision Dissociation)	MS2	11.2869	250	31.2645	7421	FSN20242_Luca_XLinking_C_500_PTM_HCD_160.raw	F106	0	0		2.55	0	3.269e-06
	FALSE	High	Sequest HT (A2)	Unambiguous	LEQADKDTVTK		1	1	YAL005C	YAL005C	1	3	0.4903	0	1	1	416.554	1247.65	1247.65	-0.22	-9e-05	HCD (High Energy Collision Dissociation)	MS2	54.0526	250	28.0443	6683	FSN20242_Luca_XLinking_C_500_PTM_HCD_160.raw	F106	0	0		1.55	0	0.001029
	FALSE	High	Sequest HT (A2)	Unambiguous	LEQADKDTVTK		1	1	YAL005C	YAL005C	1	2	0.6298	0	1	1	624.328	1247.65	1247.65	-0.02	-1e-05	HCD (High Energy Collision Dissociation)	MS2	33.2774	250	27.9031	6649	FSN20242_Luca_XLinking_C_500_PTM_HCD_160.raw	F106	0	0		1.81	0	0.0002906
	FALSE	High	Sequest HT (A2)	Unambiguous	LEQADKDTVTK		1	1	YAL005C	YAL005C	1	2	0.5556	0	1	1	624.327	1247.65	1247.65	-0.5	-0.00031	HCD (High Energy Collision Dissociation)	MS2	21.4888	250	27.855	6638	FSN20242_Luca_XLinking_C_500_PTM_HCD_160.raw	F106	0	0		1.44	0	0.004224
	FALSE	High	Sequest HT (A2)	Unambiguous	LEQADKDTVTK		1	1	YAL005C	YAL005C	1	3	0.5907	0	1	1	416.554	1247.65	1247.65	0.15	6e-05	HCD (High Energy Collision Dissociation)	MS2	37.7649	250	24.0103	5779	FSN20242_Luca_XLinking_C_500_PTM_HCD_160.raw	F106	0	0		1.93	0	0.0008789
	FALSE	High	Sequest HT (A2)	Unambiguous	LEQADKDTVTK		1	1	YAL005C	YAL005C	1	2	0.7143	0	1	1	624.327	1247.65	1247.65	-0.41	-0.00025	HCD (High Energy Collision Dissociation)	MS2	0	250	24.6886	5931	FSN20242_Luca_XLinking_C_500_PTM_HCD_160.raw	F106	0	0		2.8	0	2.777e-06
	FALSE	High	Sequest HT (A2)	Unambiguous	LEQADKDTVTK		1	1	YAL005C	YAL005C	1	3	0.7438	0	1	1	416.554	1247.65	1247.65	-0.37	-0.00015	HCD (High Energy Collision Dissociation)	MS2	39.126	250	25.9796	6218	FSN20242_Luca_XLinking_C_500_PTM_HCD_160.raw	F106	0	0		2.03	0	0.001591
	FALSE	High	Sequest HT (A2)	Unambiguous	LIDVDGKPQIQVEFK		1	1	YAL005C	YAL005C	0	3	0.6736	0	1	1	576.989	1728.95	1728.95	-0.33	-0.00019	HCD (High Energy Collision Dissociation)	MS2	24.4464	250	31.8944	7559	FSN20242_Luca_XLinking_C_500_PTM_HCD_160.raw	F106	0	0		1.93	0	1.578e-05
	FALSE	High	Sequest HT (A2)	Unambiguous	AVGIDLGTTYScVAHFANDR	C12(Carbamidomethyl)	1	1	YAL005C	YAL005C	0	3	0.5263	0	1	1	723.013	2167.02	2167.02	-0.07	-5e-05	HCD (High Energy Collision Dissociation)	MS2	47.4028	250	34.2659	8080	FSN20242_Luca_XLinking_C_500_PTM_HCD_160.raw	F106	0	0		0.95	0	0.0003541
	FALSE	High	Sequest HT (A2)	Unambiguous	LEQADKDTVTK		1	1	YAL005C	YAL005C	1	2	0.6964	0	1	1	624.328	1247.65	1247.65	-0.02	-1e-05	HCD (High Energy Collision Dissociation)	MS2	32.4888	250	34.3141	8091	FSN20242_Luca_XLinking_C_500_PTM_HCD_160.raw	F106	0	0		2.24	0	7.054e-06
	FALSE	High	Sequest HT (A2)	Unambiguous	IINEPTAAAIAYGLDKK		1	1	YAL005C	YAL005C	1	3	0.8252	0	1	1	596.668	1787.99	1787.99	-0.26	-0.00015	HCD (High Energy Collision Dissociation)	MS2	2.30776	250	34.3902	8106	FSN20242_Luca_XLinking_C_500_PTM_HCD_160.raw	F106	0	0		5.32	0	3.892e-12
	FALSE	High	Sequest HT (A2)	Unambiguous	LDKSQVDEIVLVGGSTR		1	1	YAL005C	YAL005C	1	2	0.779	0	1	1	908.494	1815.98	1815.98	-0.17	-0.00015	HCD (High Energy Collision Dissociation)	MS2	3.4783	250	34.4383	8117	FSN20242_Luca_XLinking_C_500_PTM_HCD_160.raw	F106	0	0		3.71	0	3.241e-11
	FALSE	High	Sequest HT (A2)	Unambiguous	IINEPTAAAIAYGLDKK		1	1	YAL005C	YAL005C	1	2	0.8683	0	1	1	894.498	1787.99	1787.99	-0.69	-0.00062	HCD (High Energy Collision Dissociation)	MS2	0	250	34.443	8118	FSN20242_Luca_XLinking_C_500_PTM_HCD_160.raw	F106	0	0		2.05	0	6.39e-05
	FALSE	High	Sequest HT (A2)	Unambiguous	ELQDIANPImSK	M10(Oxidation)	1	1	YAL005C	YAL005C	0	2	0.6273	0	1	1	687.85	1374.69	1374.69	-1.11	-0.00076	HCD (High Energy Collision Dissociation)	MS2	28.7353	250	34.7381	8183	FSN20242_Luca_XLinking_C_500_PTM_HCD_160.raw	F106	0	0		1.61	0	0.001513
	FALSE	High	Sequest HT (A2)	Unambiguous	LYQAGGAPGGAAGGAPGGFPGGAPPAPEAEGPTVEEVD		1	1	YAL005C	YAL005C	0	3	0.4244	0	1	1	1125.86	3375.58	3375.58	0	0	HCD (High Energy Collision Dissociation)	MS2	0	250	34.8996	8219	FSN20242_Luca_XLinking_C_500_PTM_HCD_160.raw	F106	0	0		2.05	0	0.002886
	FALSE	High	Sequest HT (A2)	Unambiguous	LYQAGGAPGGAAGGAPGGFPGGAPPAPEAEGPTVEEVD		1	1	YAL005C	YAL005C	0	4	0.2588	0	1	1	844.649	3375.58	3375.58	-0.39	-0.00033	HCD (High Energy Collision Dissociation)	MS2	80.9017	250	35.0126	8243	FSN20242_Luca_XLinking_C_500_PTM_HCD_160.raw	F106	0	0		1.7	0	0.0009173
	FALSE	High	Sequest HT (A2)	Unambiguous	LIDVDGKPQIQVEFK		1	1	YAL005C	YAL005C	0	3	0.8223	0	1	1	576.989	1728.95	1728.95	-0.33	-0.00019	HCD (High Energy Collision Dissociation)	MS2	6.44135	246.978	35.0463	8251	FSN20242_Luca_XLinking_C_500_PTM_HCD_160.raw	F106	0	0		3.32	0	7.689e-11
	FALSE	High	Sequest HT (A2)	Unambiguous	LDKSQVDEIVLVGGSTR		1	1	YAL005C	YAL005C	1	3	0.7291	0	1	1	605.998	1815.98	1815.98	-0.82	-0.00049	HCD (High Energy Collision Dissociation)	MS2	3.26104	250	35.0944	8262	FSN20242_Luca_XLinking_C_500_PTM_HCD_160.raw	F106	0	0		3.58	0	3.788e-09
	FALSE	High	Sequest HT (A2)	Unambiguous	LEQADKDTVTK		1	1	YAL005C	YAL005C	1	2	0.5679	0	1	1	624.327	1247.65	1247.65	-0.7	-0.00044	HCD (High Energy Collision Dissociation)	MS2	63.2169	250	35.1519	8275	FSN20242_Luca_XLinking_C_500_PTM_HCD_160.raw	F106	0	0		1.62	0	0.003641
	FALSE	High	Sequest HT (A2)	Unambiguous	AVGIDLGTTYScVAHFANDR	C12(Carbamidomethyl)	1	1	YAL005C	YAL005C	0	3	0.7397	0	1	1	723.013	2167.02	2167.02	-0.07	-5e-05	HCD (High Energy Collision Dissociation)	MS2	3.60134	250	35.3662	8319	FSN20242_Luca_XLinking_C_500_PTM_HCD_160.raw	F106	0	0		3.65	0	1.744e-11
	FALSE	High	Sequest HT (A2)	Unambiguous	IINEPTAAAIAYGLDKK		1	1	YAL005C	YAL005C	1	3	0.8537	0	1	1	596.668	1787.99	1787.99	-0.46	-0.00027	HCD (High Energy Collision Dissociation)	MS2	3.71458	250	35.4548	8340	FSN20242_Luca_XLinking_C_500_PTM_HCD_160.raw	F106	0	0		5.33	0	4.964e-12
	FALSE	High	Sequest HT (A2)	Unambiguous	LDKSQVDEIVLVGGSTR		1	1	YAL005C	YAL005C	1	2	0.7655	0	1	1	908.493	1815.98	1815.98	-1.18	-0.00107	HCD (High Energy Collision Dissociation)	MS2	0	250	35.4841	8347	FSN20242_Luca_XLinking_C_500_PTM_HCD_160.raw	F106	0	0		4.35	0	6.408e-13
	FALSE	High	Sequest HT (A2)	Unambiguous	IINEPTAAAIAYGLDKK		1	1	YAL005C	YAL005C	1	2	0.8696	0	1	1	894.498	1787.99	1787.99	-1.24	-0.00111	HCD (High Energy Collision Dissociation)	MS2	0	250	35.4984	8350	FSN20242_Luca_XLinking_C_500_PTM_HCD_160.raw	F106	0	0		2.76	0	8.187e-07
	FALSE	High	Sequest HT (A2)	Unambiguous	LIDVDGKPQIQVEFK		1	1	YAL005C	YAL005C	0	2	0.7644	0	1	1	864.98	1728.95	1728.95	-0.29	-0.00025	HCD (High Energy Collision Dissociation)	MS2	0	250	35.051	8252	FSN20242_Luca_XLinking_C_500_PTM_HCD_160.raw	F106	0	0		2.08	0	1.4e-07
	FALSE	High	Sequest HT (A2)	Unambiguous	LDKSQVDEIVLVGGSTR		1	1	YAL005C	YAL005C	1	3	0.7089	0	1	1	605.998	1815.98	1815.98	-0.92	-0.00055	HCD (High Energy Collision Dissociation)	MS2	4.86353	250	34.0368	8029	FSN20242_Luca_XLinking_C_500_PTM_HCD_160.raw	F106	0	0		3.95	0	4.112e-08
	FALSE	High	Sequest HT (A2)	Unambiguous	LIDVDGKPQIQVEFK		1	1	YAL005C	YAL005C	0	2	0.8227	0	1	1	864.979	1728.95	1728.95	-1.07	-0.00092	HCD (High Energy Collision Dissociation)	MS2	0	250	33.9934	8021	FSN20242_Luca_XLinking_C_500_PTM_HCD_160.raw	F106	0	0		2.03	0	7.192e-07
	FALSE	High	Sequest HT (A2)	Unambiguous	LDKSQVDEIVLVGGSTR		1	1	YAL005C	YAL005C	1	3	0.7446	0	1	1	605.998	1815.98	1815.98	-1.12	-0.00068	HCD (High Energy Collision Dissociation)	MS2	23.3031	250	31.9577	7574	FSN20242_Luca_XLinking_C_500_PTM_HCD_160.raw	F106	0	0		2.78	0	8.424e-05
	FALSE	High	Sequest HT (A2)	Unambiguous	LEQADKDTVTK		1	1	YAL005C	YAL005C	1	2	0.5978	0	1	1	624.327	1247.65	1247.65	-0.11	-7e-05	HCD (High Energy Collision Dissociation)	MS2	13.8197	250	32.1846	7617	FSN20242_Luca_XLinking_C_500_PTM_HCD_160.raw	F106	0	0		1.79	0	9.038e-05
	FALSE	High	Sequest HT (A2)	Unambiguous	IINEPTAAAIAYGLDKK		1	1	YAL005C	YAL005C	1	3	0.8025	0	1	1	596.668	1787.99	1787.99	-0.77	-0.00046	HCD (High Energy Collision Dissociation)	MS2	5.60303	250	32.3115	7647	FSN20242_Luca_XLinking_C_500_PTM_HCD_160.raw	F106	0	0		2.38	0	4.802e-05
	FALSE	High	Sequest HT (A2)	Unambiguous	LDKSQVDEIVLVGGSTR		1	1	YAL005C	YAL005C	1	2	0.8611	0	1	1	908.493	1815.98	1815.98	-0.98	-0.00089	HCD (High Energy Collision Dissociation)	MS2	15.6653	250	32.3214	7649	FSN20242_Luca_XLinking_C_500_PTM_HCD_160.raw	F106	0	0		1.8	0	0.0005893
	FALSE	High	Sequest HT (A2)	Unambiguous	LIDVDGKPQIQVEFK		1	1	YAL005C	YAL005C	0	3	0.6907	0	1	1	576.989	1728.95	1728.95	-0.86	-0.0005	HCD (High Energy Collision Dissociation)	MS2	14.0796	250	32.9479	7786	FSN20242_Luca_XLinking_C_500_PTM_HCD_160.raw	F106	0	0		1.94	0	3.186e-06
	FALSE	High	Sequest HT (A2)	Unambiguous	LIDVDGKPQIQVEFK		1	1	YAL005C	YAL005C	0	2	0.7628	0	1	1	864.98	1728.95	1728.95	-0.57	-0.00049	HCD (High Energy Collision Dissociation)	MS2	0	250	32.9526	7787	FSN20242_Luca_XLinking_C_500_PTM_HCD_160.raw	F106	0	0		2.15	0	8.394e-08
	FALSE	High	Sequest HT (A2)	Unambiguous	LEQADKDTVTK		1	1	YAL005C	YAL005C	1	2	0.6087	0	1	1	624.327	1247.65	1247.65	-0.6	-0.00038	HCD (High Energy Collision Dissociation)	MS2	24.0918	250	33.2286	7848	FSN20242_Luca_XLinking_C_500_PTM_HCD_160.raw	F106	0	0		1.84	0	0.0001822
	FALSE	High	Sequest HT (A2)	Unambiguous	IINEPTAAAIAYGLDKK		1	1	YAL005C	YAL005C	1	3	0.8006	0	1	1	596.668	1787.99	1787.99	-0.46	-0.00027	HCD (High Energy Collision Dissociation)	MS2	6.19866	250	33.3608	7877	FSN20242_Luca_XLinking_C_500_PTM_HCD_160.raw	F106	0	0		3.46	0	2.467e-10
	FALSE	High	Sequest HT (A2)	Unambiguous	LDKSQVDEIVLVGGSTR		1	1	YAL005C	YAL005C	1	2	0.85	0	1	1	908.494	1815.98	1815.98	-0.17	-0.00015	HCD (High Energy Collision Dissociation)	MS2	6.84396	250	33.3655	7878	FSN20242_Luca_XLinking_C_500_PTM_HCD_160.raw	F106	0	0		3.2	0	1.255e-08
	FALSE	High	Sequest HT (A2)	Unambiguous	LIDVDGKPQIQVEFK		1	1	YAL005C	YAL005C	0	3	0.8123	0	1	1	576.989	1728.95	1728.95	-0.23	-0.00013	HCD (High Energy Collision Dissociation)	MS2	6.64354	250	33.9687	8015	FSN20242_Luca_XLinking_C_500_PTM_HCD_160.raw	F106	0	0		4.05	0	1.539e-09
	FALSE	High	Sequest HT (A2)	Unambiguous	LDKSQVDEIVLVGGSTR		1	1	YAL005C	YAL005C	1	3	0.6161	0	1	1	605.998	1815.98	1815.98	-0.31	-0.00019	HCD (High Energy Collision Dissociation)	MS2	9.77285	250	32.9972	7798	FSN20242_Luca_XLinking_C_500_PTM_HCD_160.raw	F106	0	0		2.24	0	0.0001783
	FALSE	High	Sequest HT (A2)	Unambiguous	LEQADKDTVTK		1	1	YAL005C	YAL005C	1	2	0.3983	0	1	1	624.327	1247.65	1247.65	-0.11	-7e-05	HCD (High Energy Collision Dissociation)	MS2	21.3972	250	17.4296	4258	FSN20242_Luca_XLinking_C_500_PTM_HCD_160.raw	F106	0	0		1.18	0	0.001721
	FALSE	High	MS Amanda (A5)	Unambiguous	LDKSQVDEIVLVGGSTR		1	1	YAL005C	YAL005C	1	3	0.8291	0	1	1	605.998	1815.98	1815.98	-0.21	-0.00013	HCD (High Energy Collision Dissociation)	MS2	6.30227	70.146	37.2515	8492	FSN20242_Luca_XLinking_C_125_PTM_HCD_156.raw	F104	3.98	119	380.89		0	7.009e-09
	FALSE	High	MS Amanda (A5)	Unambiguous	IINEPTAAAIAYGLDKK		1	1	YAL005C	YAL005C	1	2	0.8249	0	1	1	894.498	1787.99	1787.99	-0.55	-0.0005	HCD (High Energy Collision Dissociation)	MS2	0	67.185	37.2959	8504	FSN20242_Luca_XLinking_C_125_PTM_HCD_156.raw	F104	1.63	93	418.2		0	2.036e-10
	FALSE	High	MS Amanda (A5)	Unambiguous	NTISEAGDKLEQADK		1	1	YAL005C	YAL005C	1	2	0.795	0	1	1	809.899	1618.79	1618.79	-0.57	-0.00046	HCD (High Energy Collision Dissociation)	MS2	52.7928	250	37.0581	8447	FSN20242_Luca_XLinking_C_125_PTM_HCD_156.raw	F104	4.55	279	295.92		0	1.453e-07
	FALSE	High	MS Amanda (A5)	Unambiguous	LIDVDGKPQIQVEFK		1	1	YAL005C	YAL005C	0	3	0.8259	0	1	1	576.989	1728.95	1728.95	-0.12	-7e-05	HCD (High Energy Collision Dissociation)	MS2	0.727787	12.735	37.3483	8517	FSN20242_Luca_XLinking_C_125_PTM_HCD_156.raw	F104	2.33	102	361.32		0	4.553e-10
	FALSE	High	MS Amanda (A5)	Unambiguous	NTISEAGDKLEQADK		1	1	YAL005C	YAL005C	1	3	0.7938	0	1	1	540.268	1618.79	1618.79	-0.81	-0.00044	HCD (High Energy Collision Dissociation)	MS2	35.9615	197.381	37.3585	8519	FSN20242_Luca_XLinking_C_125_PTM_HCD_156.raw	F104	5.15	276	312.17		0	1.775e-10
	FALSE	High	MS Amanda (A5)	Unambiguous	IINEPTAAAIAYGLDKK		1	1	YAL005C	YAL005C	1	3	0.8534	0	1	1	596.668	1787.99	1787.99	0.05	3e-05	HCD (High Energy Collision Dissociation)	MS2	0.936812	25.513	37.398	8529	FSN20242_Luca_XLinking_C_125_PTM_HCD_156.raw	F104	1.49	93	428.03		0	1.335e-12
	FALSE	High	MS Amanda (A5)	Unambiguous	IINEPTAAAIAYGLDKK		1	1	YAL005C	YAL005C	1	2	0.8227	0	1	1	894.498	1787.99	1787.99	-0.83	-0.00074	HCD (High Energy Collision Dissociation)	MS2	0	250	42.405	9655	FSN20242_Luca_XLinking_C_125_PTM_HCD_156.raw	F104	3.64	93	216.19		0	0.0002431
	FALSE	High	MS Amanda (A5)	Unambiguous	LIDVDGKPQIQVEFK		1	1	YAL005C	YAL005C	0	2	0.8657	0	1	1	864.98	1728.95	1728.95	-0.57	-0.00049	HCD (High Energy Collision Dissociation)	MS2	14.3412	34.057	37.4515	8541	FSN20242_Luca_XLinking_C_125_PTM_HCD_156.raw	F104	3.47	101	473.12		0	1.45e-11
	FALSE	High	MS Amanda (A5)	Unambiguous	DNNLLGKFELSGIPPAPR		1	1	YAL005C	YAL005C	1	3	0.7936	0	1	1	646.686	1938.04	1938.04	-0.78	-0.00051	HCD (High Energy Collision Dissociation)	MS2	30.2995	250	37.4818	8548	FSN20242_Luca_XLinking_C_125_PTM_HCD_156.raw	F104	4.96	141	281.08		0	1.123e-05
	FALSE	High	MS Amanda (A5)	Unambiguous	AVGIDLGTTYScVAHFANDR	C12(Carbamidomethyl)	1	1	YAL005C	YAL005C	0	3	0.8602	0	1	1	723.012	2167.02	2167.02	-0.66	-0.00048	HCD (High Energy Collision Dissociation)	MS2	1.92834	250	36.9859	8431	FSN20242_Luca_XLinking_C_125_PTM_HCD_156.raw	F104	1.71	406	508.59		0	1.89e-14
	FALSE	High	MS Amanda (A5)	Unambiguous	LDKSQVDEIVLVGGSTR		1	1	YAL005C	YAL005C	1	2	0.8318	0	1	1	908.494	1815.98	1815.98	-0.1	-9e-05	HCD (High Energy Collision Dissociation)	MS2	0	250	38.9293	8905	FSN20242_Luca_XLinking_C_125_PTM_HCD_156.raw	F104	3	119	445.24		0	2.127e-11
	FALSE	High	MS Amanda (A5)	Unambiguous	AVGIDLGTTYScVAHFANDR	C12(Carbamidomethyl)	1	1	YAL005C	YAL005C	0	3	0.627	0	1	1	723.012	2167.02	2167.02	-0.83	-0.0006	HCD (High Energy Collision Dissociation)	MS2	80.4082	250	39.0842	8946	FSN20242_Luca_XLinking_C_125_PTM_HCD_156.raw	F104	5.36	407	155.89		0	2.115e-06
	FALSE	High	MS Amanda (A5)	Unambiguous	LDKSQVDEIVLVGGSTR		1	1	YAL005C	YAL005C	1	3	0.7112	0	1	1	606	1815.99	1815.98	2.31	0.0014	HCD (High Energy Collision Dissociation)	MS2	65.702	242.658	39.3484	9005	FSN20242_Luca_XLinking_C_125_PTM_HCD_156.raw	F104	8.03	116	151.46		0	0.001005
	FALSE	High	MS Amanda (A5)	Unambiguous	IINEPTAAAIAYGLDKK		1	1	YAL005C	YAL005C	1	2	0.851	0	1	1	894.498	1787.99	1787.99	-0.76	-0.00068	HCD (High Energy Collision Dissociation)	MS2	0	250	39.3766	9011	FSN20242_Luca_XLinking_C_125_PTM_HCD_156.raw	F104	6.58	93	362.6		0	4.651e-09
	FALSE	High	MS Amanda (A5)	Unambiguous	LIDVDGKPQIQVEFK		1	1	YAL005C	YAL005C	0	3	0.8935	0	1	1	576.989	1728.95	1728.95	-1.18	-0.00068	HCD (High Energy Collision Dissociation)	MS2	84.861	250	39.435	9023	FSN20242_Luca_XLinking_C_125_PTM_HCD_156.raw	F104	5.74	101	184.64		0	4.426e-06
	FALSE	High	MS Amanda (A5)	Unambiguous	IINEPTAAAIAYGLDKK		1	1	YAL005C	YAL005C	1	2	0.8963	0	1	1	894.498	1787.99	1787.99	-0.96	-0.00086	HCD (High Energy Collision Dissociation)	MS2	35.9881	250	39.4481	9026	FSN20242_Luca_XLinking_C_125_PTM_HCD_156.raw	F104	3.23	93	338.48		0	1.395e-08
	FALSE	High	MS Amanda (A5)	Unambiguous	LIDVDGKPQIQVEFK		1	1	YAL005C	YAL005C	0	2	0.8427	0	1	1	864.98	1728.95	1728.95	-0.71	-0.00062	HCD (High Energy Collision Dissociation)	MS2	0	250	39.532	9041	FSN20242_Luca_XLinking_C_125_PTM_HCD_156.raw	F104	3.47	102	414.19		0	8.676e-11
	FALSE	High	MS Amanda (A5)	Unambiguous	LDKSQVDEIVLVGGSTR		1	1	YAL005C	YAL005C	1	2	0.8435	0	1	1	908.495	1815.98	1815.98	0.57	0.00052	HCD (High Energy Collision Dissociation)	MS2	0	250	39.9318	9120	FSN20242_Luca_XLinking_C_125_PTM_HCD_156.raw	F104	3.28	114	310		0	1.455e-08
	FALSE	High	MS Amanda (A5)	Unambiguous	IINEPTAAAIAYGLDKK		1	1	YAL005C	YAL005C	1	2	0.8784	0	1	1	894.498	1787.99	1787.99	-0.69	-0.00062	HCD (High Energy Collision Dissociation)	MS2	0	250	40.3821	9206	FSN20242_Luca_XLinking_C_125_PTM_HCD_156.raw	F104	3.18	93	259.89		0	2.032e-06
	FALSE	High	MS Amanda (A5)	Unambiguous	IINEPTAAAIAYGLDKK		1	1	YAL005C	YAL005C	1	3	0.8493	0	1	1	596.667	1787.99	1787.99	-1.38	-0.00082	HCD (High Energy Collision Dissociation)	MS2	62.3051	250	40.5325	9236	FSN20242_Luca_XLinking_C_125_PTM_HCD_156.raw	F104	4.92	93	223.4		0	8.368e-07
	FALSE	High	MS Amanda (A5)	Unambiguous	LIDVDGKPQIQVEFK		1	1	YAL005C	YAL005C	0	2	0.8112	0	1	1	864.98	1728.95	1728.95	-0.57	-0.00049	HCD (High Energy Collision Dissociation)	MS2	0	250	40.5433	9239	FSN20242_Luca_XLinking_C_125_PTM_HCD_156.raw	F104	4.07	101	254.04		0	4.257e-06
	FALSE	High	MS Amanda (A5)	Unambiguous	IINEPTAAAIAYGLDKK		1	1	YAL005C	YAL005C	1	2	0.827	0	1	1	894.498	1787.99	1787.99	-0.62	-0.00056	HCD (High Energy Collision Dissociation)	MS2	0	250	41.3891	9415	FSN20242_Luca_XLinking_C_125_PTM_HCD_156.raw	F104	5.45	93	192.57		0	0.0003501
	FALSE	High	MS Amanda (A5)	Unambiguous	LIDVDGKPQIQVEFK		1	1	YAL005C	YAL005C	0	3	0.7347	0	1	1	576.989	1728.95	1728.95	-0.65	-0.00037	HCD (High Energy Collision Dissociation)	MS2	37.7214	250	41.4478	9427	FSN20242_Luca_XLinking_C_125_PTM_HCD_156.raw	F104	4.91	103	116.64		0	0.0009569
	FALSE	High	MS Amanda (A5)	Unambiguous	IINEPTAAAIAYGLDKK		1	1	YAL005C	YAL005C	1	3	0.8502	0	1	1	596.668	1787.99	1787.99	-1.07	-0.00064	HCD (High Energy Collision Dissociation)	MS2	27.4393	250	41.5437	9451	FSN20242_Luca_XLinking_C_125_PTM_HCD_156.raw	F104	5.84	93	197.83		0	6.737e-06
	FALSE	High	MS Amanda (A5)	Unambiguous	LEQADKDTVTK		1	1	YAL005C	YAL005C	1	2	0.6637	0	1	1	624.327	1247.65	1247.65	-0.21	-0.00013	HCD (High Energy Collision Dissociation)	MS2	64.3848	250	37.5276	8559	FSN20242_Luca_XLinking_C_125_PTM_HCD_156.raw	F104	3.76	175	296.38		0	3.218e-06
	FALSE	High	MS Amanda (A5)	Unambiguous	IINEPTAAAIAYGLDKK		1	1	YAL005C	YAL005C	1	3	0.8948	0	1	1	596.668	1787.99	1787.99	-1.07	-0.00064	HCD (High Energy Collision Dissociation)	MS2	21.3706	250	42.5662	9693	FSN20242_Luca_XLinking_C_125_PTM_HCD_156.raw	F104	2.54	93	298.48		0	7.911e-10
	FALSE	High	MS Amanda (A5)	Unambiguous	LIDVDGKPQIQVEFK		1	1	YAL005C	YAL005C	0	2	0.785	0	1	1	864.98	1728.95	1728.95	-0.64	-0.00056	HCD (High Energy Collision Dissociation)	MS2	4.83587	250	42.5709	9694	FSN20242_Luca_XLinking_C_125_PTM_HCD_156.raw	F104	5.19	103	233.96		0	2.072e-05
	FALSE	High	MS Amanda (A5)	Unambiguous	LIDVDGKPQIQVEFK		1	1	YAL005C	YAL005C	0	3	0.8831	0	1	1	576.989	1728.95	1728.95	-0.76	-0.00044	HCD (High Energy Collision Dissociation)	MS2	14.4006	250	43.5211	9905	FSN20242_Luca_XLinking_C_125_PTM_HCD_156.raw	F104	4.27	102	237.64		0	1.048e-06
	FALSE	High	MS Amanda (A5)	Unambiguous	IINEPTAAAIAYGLDKK		1	1	YAL005C	YAL005C	1	3	0.8784	0	1	1	596.668	1787.99	1787.99	-0.66	-0.0004	HCD (High Energy Collision Dissociation)	MS2	12.8181	250	43.6211	9927	FSN20242_Luca_XLinking_C_125_PTM_HCD_156.raw	F104	2.75	93	256.67		0	1.817e-07
	FALSE	High	MS Amanda (A5)	Unambiguous	LIDVDGKPQIQVEFK		1	1	YAL005C	YAL005C	0	2	0.7157	0	1	1	864.98	1728.95	1728.95	-0.08	-7e-05	HCD (High Energy Collision Dissociation)	MS2	11.5996	250	43.6258	9928	FSN20242_Luca_XLinking_C_125_PTM_HCD_156.raw	F104	3.34	102	184.18		0	0.0002385
	FALSE	High	MS Amanda (A5)	Unambiguous	LIDVDGKPQIQVEFK		1	1	YAL005C	YAL005C	0	3	0.8113	0	1	1	576.989	1728.95	1728.95	-0.86	-0.0005	HCD (High Energy Collision Dissociation)	MS2	30.9045	250	42.4651	9668	FSN20242_Luca_XLinking_C_125_PTM_HCD_156.raw	F104	3.99	101	150.55		0	0.0003006
	FALSE	High	MS Amanda (A5)	Unambiguous	LEQADKDTVTK		1	1	YAL005C	YAL005C	1	3	0.59	0	1	1	416.554	1247.65	1247.65	-0.44	-0.00018	HCD (High Energy Collision Dissociation)	MS2	79.039	250	13.1402	3051	FSN20242_Luca_XLinking_C_250_PTM_HCD_158.raw	F105	3.46	175	108.38		0	0.001857
	FALSE	High	MS Amanda (A5)	Unambiguous	LIDVDGKPQIQVEFK		1	1	YAL005C	YAL005C	0	3	0.902	0	1	1	576.989	1728.95	1728.95	-0.23	-0.00013	HCD (High Energy Collision Dissociation)	MS2	42.5041	250	13.7407	3196	FSN20242_Luca_XLinking_C_250_PTM_HCD_158.raw	F105	2.51	102	137.1		0	0.0001945
	FALSE	High	MS Amanda (A5)	Unambiguous	IINEPTAAAIAYGLDKK		1	1	YAL005C	YAL005C	1	3	0.9043	0	1	1	596.667	1787.99	1787.99	-1.69	-0.00101	HCD (High Energy Collision Dissociation)	MS2	0	250	13.7733	3205	FSN20242_Luca_XLinking_C_250_PTM_HCD_158.raw	F105	3.1	89	217.15		0	3.405e-06
	FALSE	High	Sequest HT (A2)	Unambiguous	LEQADKDTVTK		1	1	YAL005C	YAL005C	1	3	0.4462	0	1	1	416.554	1247.65	1247.65	-0.52	-0.00021	HCD (High Energy Collision Dissociation)	MS2	52.2347	250	15.5339	3789	FSN20242_Luca_XLinking_C_500_PTM_HCD_160.raw	F106	0	0		1.3	0	0.002845
	FALSE	High	MS Amanda (A5)	Unambiguous	LIDVDGKPQIQVEFK		1	1	YAL005C	YAL005C	0	2	0.8421	0	1	1	864.98	1728.95	1728.95	0.21	0.00018	HCD (High Energy Collision Dissociation)	MS2	6.02307	250	44.6835	10164	FSN20242_Luca_XLinking_C_125_PTM_HCD_156.raw	F104	5.49	99	189.21		0	0.0004319
	FALSE	High	MS Amanda (A5)	Unambiguous	LIDVDGKPQIQVEFK		1	1	YAL005C	YAL005C	0	3	0.7597	0	1	1	576.989	1728.95	1728.95	-0.54	-0.00031	HCD (High Energy Collision Dissociation)	MS2	10.6349	250	44.5915	10143	FSN20242_Luca_XLinking_C_125_PTM_HCD_156.raw	F104	3.07	101	220.4		0	5.489e-06
	FALSE	High	MS Amanda (A5)	Unambiguous	SEIFSTYADNQPGVLIQVFEGER		1	1	YAL005C	YAL005C	0	3	0.2501	0	1	1	867.094	2599.27	2599.27	-0.09	-8e-05	HCD (High Energy Collision Dissociation)	MS2	81.9746	226.587	37.6278	8582	FSN20242_Luca_XLinking_C_125_PTM_HCD_156.raw	F104	2.7	474	114.5		0	0.0002546
	FALSE	High	MS Amanda (A5)	Unambiguous	AVGIDLGTTYScVAHFANDR	C12(Carbamidomethyl)	1	1	YAL005C	YAL005C	0	3	0.8438	0	1	1	723.012	2167.02	2167.02	-0.4	-0.00029	HCD (High Energy Collision Dissociation)	MS2	24.145	229.351	37.6367	8584	FSN20242_Luca_XLinking_C_125_PTM_HCD_156.raw	F104	2.26	414	279.14		0	6.818e-09
	FALSE	High	MS Amanda (A5)	Unambiguous	AVGIDLGTTYScVAHFANDR	C12(Carbamidomethyl)	1	1	YAL005C	YAL005C	0	2	0.8706	0	1	1	1084.02	2167.02	2167.02	-0.09	-0.0001	HCD (High Energy Collision Dissociation)	MS2	0	250	37.7234	8606	FSN20242_Luca_XLinking_C_125_PTM_HCD_156.raw	F104	2.91	412	500.24		0	4.962e-14
	FALSE	High	MS Amanda (A5)	Unambiguous	IINEPTAAAIAYGLDKK		1	1	YAL005C	YAL005C	1	3	0.8934	0	1	1	596.668	1787.99	1787.99	-0.56	-0.00034	HCD (High Energy Collision Dissociation)	MS2	18.482	250	44.6788	10163	FSN20242_Luca_XLinking_C_125_PTM_HCD_156.raw	F104	2.75	93	264.46		0	2.384e-08
	FALSE	High	MS Amanda (A5)	Unambiguous	AVGIDLGTTYScVAHFANDR	C12(Carbamidomethyl)	1	1	YAL005C	YAL005C	0	3	0.5703	0	1	1	723.012	2167.02	2167.02	-0.57	-0.00041	HCD (High Energy Collision Dissociation)	MS2	10.5621	250	44.5217	10128	FSN20242_Luca_XLinking_C_125_PTM_HCD_156.raw	F104	5.47	408	139.9		0	0.0001139
	FALSE	High	MS Amanda (A5)	Unambiguous	AVGIDLGTTYScVAHFANDR	C12(Carbamidomethyl)	1	1	YAL005C	YAL005C	0	3	0.7765	0	1	1	723.012	2167.02	2167.02	-0.4	-0.00029	HCD (High Energy Collision Dissociation)	MS2	50.8849	250	37.7506	8610	FSN20242_Luca_XLinking_C_125_PTM_HCD_156.raw	F104	1.59	414	295.13		0	1.486e-08
	FALSE	High	Sequest HT (A2)	Unambiguous	LIDVDGKPQIQVEFK		1	1	YAL005C	YAL005C	0	3	0.8141	0	1	1	576.989	1728.95	1728.95	-0.86	-0.0005	HCD (High Energy Collision Dissociation)	MS2	10.1119	250	36.0757	8477	FSN20242_Luca_XLinking_C_500_PTM_HCD_160.raw	F106	0	0		3.82	0	6.04e-10
	FALSE	High	Sequest HT (A2)	Unambiguous	NTISEAGDK		1	1	YAL005C	YAL005C	0	2	0.4865	0	1	1	467.727	934.447	934.448	-0.39	-0.00018	HCD (High Energy Collision Dissociation)	MS2	57.343	250	22.58	5379	FSN20242_Luca_XLinking_C_4_PTM_HCD_146.raw	F99	0	0		2.22	0	0.0003831
	FALSE	High	Sequest HT (A2)	Unambiguous	NTISEAGDK		1	1	YAL005C	YAL005C	0	2	0.5724	0	1	1	467.727	934.447	934.448	-0.65	-0.0003	HCD (High Energy Collision Dissociation)	MS2	0	250	23.6059	5644	FSN20242_Luca_XLinking_C_4_PTM_HCD_146.raw	F99	0	0		2.83	0	0.0005598
	FALSE	High	Sequest HT (A2)	Unambiguous	NTISEAGDK		1	1	YAL005C	YAL005C	0	2	0.5699	0	1	1	467.727	934.447	934.448	-0.26	-0.00012	HCD (High Energy Collision Dissociation)	MS2	18.8956	250	23.6581	5656	FSN20242_Luca_XLinking_C_4_PTM_HCD_146.raw	F99	0	0		2.79	0	0.000381
	FALSE	High	Sequest HT (A2)	Unambiguous	NTISEAGDK		1	1	YAL005C	YAL005C	0	2	0.5768	0	1	1	467.727	934.447	934.448	-0.39	-0.00018	HCD (High Energy Collision Dissociation)	MS2	39.8028	231.047	24.6657	5910	FSN20242_Luca_XLinking_C_4_PTM_HCD_146.raw	F99	0	0		2.67	0	0.0005382
	FALSE	High	MS Amanda (A5)	Unambiguous	IINEPTAAAIAYGLDKK		1	1	YAL005C	YAL005C	1	3	0.8357	0	1	1	596.668	1787.99	1787.99	-0.26	-0.00015	HCD (High Energy Collision Dissociation)	MS2	32.4215	250	44.789	10130	FSN20242_Luca_XLinking_C_250_PTM_HCD_158.raw	F105	6.48	92	177.45		0	0.0001234
	FALSE	High	Sequest HT (A2)	Unambiguous	AVGIDLGTTYScVAHFANDR	C12(Carbamidomethyl)	1	1	YAL005C	YAL005C	0	3	0.7826	0	1	1	723.013	2167.02	2167.02	0.1	7e-05	HCD (High Energy Collision Dissociation)	MS2	14.8397	250	37.4827	8787	FSN20242_Luca_XLinking_C_500_PTM_HCD_160.raw	F106	0	0		4.14	0	4.101e-14
	FALSE	High	Sequest HT (A2)	Unambiguous	IINEPTAAAIAYGLDKK		1	1	YAL005C	YAL005C	1	3	0.791	0	1	1	596.668	1787.99	1787.99	-0.87	-0.00052	HCD (High Energy Collision Dissociation)	MS2	6.06182	227.327	37.5895	8809	FSN20242_Luca_XLinking_C_500_PTM_HCD_160.raw	F106	0	0		5.36	0	1.612e-12
	FALSE	High	Sequest HT (A2)	Unambiguous	LDKSQVDEIVLVGGSTR		1	1	YAL005C	YAL005C	1	2	0.8026	0	1	1	908.494	1815.98	1815.98	-0.1	-9e-05	HCD (High Energy Collision Dissociation)	MS2	0	250	37.6492	8823	FSN20242_Luca_XLinking_C_500_PTM_HCD_160.raw	F106	0	0		4.56	0	1.795e-12
	FALSE	High	Sequest HT (A2)	Unambiguous	IINEPTAAAIAYGLDKK		1	1	YAL005C	YAL005C	1	2	0.8669	0	1	1	894.499	1787.99	1787.99	0.06	5e-05	HCD (High Energy Collision Dissociation)	MS2	6.67226	250	37.6559	8825	FSN20242_Luca_XLinking_C_500_PTM_HCD_160.raw	F106	0	0		2.78	0	1.642e-07
	FALSE	High	Sequest HT (A2)	Unambiguous	AVGIDLGTTYScVAHFANDR	C12(Carbamidomethyl)	1	1	YAL005C	YAL005C	0	2	0.4479	0	1	1	1084.01	2167.02	2167.02	-1.22	-0.00132	HCD (High Energy Collision Dissociation)	MS2	0	250	37.9412	8886	FSN20242_Luca_XLinking_C_500_PTM_HCD_160.raw	F106	0	0		0.96	0	0.001585
	FALSE	High	Sequest HT (A2)	Unambiguous	LIDVDGKPQIQVEFK		1	1	YAL005C	YAL005C	0	3	0.7519	0	1	1	576.989	1728.95	1728.95	-1.07	-0.00062	HCD (High Energy Collision Dissociation)	MS2	22.5447	216.548	38.219	8949	FSN20242_Luca_XLinking_C_500_PTM_HCD_160.raw	F106	0	0		2.62	0	3.957e-06
	FALSE	High	Sequest HT (A2)	Unambiguous	LIDVDGKPQIQVEFK		1	1	YAL005C	YAL005C	0	2	0.8667	0	1	1	864.98	1728.95	1728.95	-0.57	-0.00049	HCD (High Energy Collision Dissociation)	MS2	8.47826	250	38.2772	8966	FSN20242_Luca_XLinking_C_500_PTM_HCD_160.raw	F106	0	0		3.75	0	5.201e-10
	FALSE	High	Sequest HT (A2)	Unambiguous	LEQADKDTVTK		1	1	YAL005C	YAL005C	1	2	0.5944	0	1	1	624.327	1247.65	1247.65	-0.21	-0.00013	HCD (High Energy Collision Dissociation)	MS2	51.7925	250	36.09	8480	FSN20242_Luca_XLinking_C_500_PTM_HCD_160.raw	F106	0	0		1.8	0	0.0004377
	FALSE	High	Sequest HT (A2)	Unambiguous	LIDVDGKPQIQVEFK		1	1	YAL005C	YAL005C	0	2	0.8557	0	1	1	864.98	1728.95	1728.95	-0.15	-0.00013	HCD (High Energy Collision Dissociation)	MS2	1.89643	250	36.1144	8486	FSN20242_Luca_XLinking_C_500_PTM_HCD_160.raw	F106	0	0		3.05	0	2.892e-09
	FALSE	High	Sequest HT (A2)	Unambiguous	LDKSQVDEIVLVGGSTR		1	1	YAL005C	YAL005C	1	3	0.7751	0	1	1	605.998	1815.98	1815.98	-0.41	-0.00025	HCD (High Energy Collision Dissociation)	MS2	5.08331	241.92	36.1578	8496	FSN20242_Luca_XLinking_C_500_PTM_HCD_160.raw	F106	0	0		4.58	0	1.707e-08
	FALSE	High	Sequest HT (A2)	Unambiguous	LEQADKDTVTK		1	1	YAL005C	YAL005C	1	2	0.5839	0	1	1	624.327	1247.65	1247.65	-0.41	-0.00025	HCD (High Energy Collision Dissociation)	MS2	68.3379	250	36.2369	8511	FSN20242_Luca_XLinking_C_500_PTM_HCD_160.raw	F106	0	0		1.49	0	0.001693
	FALSE	High	Sequest HT (A2)	Unambiguous	AVGIDLGTTYScVAHFANDR	C12(Carbamidomethyl)	1	1	YAL005C	YAL005C	0	3	0.8145	0	1	1	723.012	2167.02	2167.02	-1.17	-0.00084	HCD (High Energy Collision Dissociation)	MS2	0	250	36.4186	8551	FSN20242_Luca_XLinking_C_500_PTM_HCD_160.raw	F106	0	0		4.15	0	2.595e-12
	FALSE	High	Sequest HT (A2)	Unambiguous	LEQADKDTVTK		1	1	YAL005C	YAL005C	1	2	0.5862	0	1	1	624.327	1247.65	1247.65	-0.5	-0.00031	HCD (High Energy Collision Dissociation)	MS2	66.1217	250	36.4848	8567	FSN20242_Luca_XLinking_C_500_PTM_HCD_160.raw	F106	0	0		1.74	0	0.0007919
	FALSE	High	Sequest HT (A2)	Unambiguous	IINEPTAAAIAYGLDKK		1	1	YAL005C	YAL005C	1	3	0.8388	0	1	1	596.668	1787.99	1787.99	-1.18	-0.0007	HCD (High Energy Collision Dissociation)	MS2	5.92833	250	36.5187	8573	FSN20242_Luca_XLinking_C_500_PTM_HCD_160.raw	F106	0	0		5.21	0	1.382e-13
	FALSE	High	Sequest HT (A2)	Unambiguous	IINEPTAAAIAYGLDKK		1	1	YAL005C	YAL005C	1	2	0.8	0	1	1	894.499	1787.99	1787.99	-0.21	-0.00019	HCD (High Energy Collision Dissociation)	MS2	0	250	36.5847	8589	FSN20242_Luca_XLinking_C_500_PTM_HCD_160.raw	F106	0	0		3	0	2.574e-08
	FALSE	High	Sequest HT (A2)	Unambiguous	NQLESIAYSLK		1	1	YAL005C	YAL005C	0	2	0.6552	0	1	1	633.34	1265.67	1265.67	-1.13	-0.00071	HCD (High Energy Collision Dissociation)	MS2	0	250	36.6843	8610	FSN20242_Luca_XLinking_C_500_PTM_HCD_160.raw	F106	0	0		1.74	0	0.0001109
	FALSE	High	Sequest HT (A2)	Unambiguous	AVGIDLGTTYScVAHFANDR	C12(Carbamidomethyl)	1	1	YAL005C	YAL005C	0	2	0.8053	0	1	1	1084.01	2167.02	2167.02	-0.88	-0.00095	HCD (High Energy Collision Dissociation)	MS2	0	250	36.8603	8649	FSN20242_Luca_XLinking_C_500_PTM_HCD_160.raw	F106	0	0		2.26	0	4.807e-07
	FALSE	High	Sequest HT (A2)	Unambiguous	LIDVDGKPQIQVEFK		1	1	YAL005C	YAL005C	0	3	0.8364	0	1	1	576.989	1728.95	1728.95	-0.44	-0.00025	HCD (High Energy Collision Dissociation)	MS2	10.6165	250	37.1195	8707	FSN20242_Luca_XLinking_C_500_PTM_HCD_160.raw	F106	0	0		3.79	0	4.122e-09
	FALSE	High	Sequest HT (A2)	Unambiguous	LIDVDGKPQIQVEFK		1	1	YAL005C	YAL005C	0	2	0.856	0	1	1	864.98	1728.95	1728.95	-0.57	-0.00049	HCD (High Energy Collision Dissociation)	MS2	9.19591	250	37.1809	8719	FSN20242_Luca_XLinking_C_500_PTM_HCD_160.raw	F106	0	0		3.61	0	5.302e-10
	FALSE	High	Sequest HT (A2)	Unambiguous	LDKSQVDEIVLVGGSTR		1	1	YAL005C	YAL005C	1	3	0.7517	0	1	1	605.998	1815.98	1815.98	-0.41	-0.00025	HCD (High Energy Collision Dissociation)	MS2	3.53605	138.651	37.2244	8729	FSN20242_Luca_XLinking_C_500_PTM_HCD_160.raw	F106	0	0		4.43	0	3.939e-10
	FALSE	High	Sequest HT (A2)	Unambiguous	LDKSQVDEIVLVGGSTR		1	1	YAL005C	YAL005C	1	2	0.7812	0	1	1	908.494	1815.98	1815.98	-0.44	-0.0004	HCD (High Energy Collision Dissociation)	MS2	0	250	36.5714	8585	FSN20242_Luca_XLinking_C_500_PTM_HCD_160.raw	F106	0	0		4.48	0	5.74e-12
	FALSE	High	Sequest HT (A2)	Unambiguous	IINEPTAAAIAYGLDKK		1	1	YAL005C	YAL005C	1	3	0.6342	0	1	1	596.667	1787.99	1787.99	-1.28	-0.00076	HCD (High Energy Collision Dissociation)	MS2	81.2992	173.778	38.5951	9049	FSN20242_Luca_XLinking_C_500_PTM_HCD_160.raw	F106	0	0		2.57	0	0.0001735
	FALSE	High	Sequest HT (A2)	Unambiguous	IINEPTAAAIAYGLDKK		1	1	YAL005C	YAL005C	1	2	0.8164	0	1	1	894.498	1787.99	1787.99	-0.49	-0.00044	HCD (High Energy Collision Dissociation)	MS2	0	250	38.6585	9063	FSN20242_Luca_XLinking_C_500_PTM_HCD_160.raw	F106	0	0		3.05	0	7.794e-07
	FALSE	High	Sequest HT (A2)	Unambiguous	LDKSQVDEIVLVGGSTR		1	1	YAL005C	YAL005C	1	2	0.7794	0	1	1	908.493	1815.98	1815.98	-0.77	-0.0007	HCD (High Energy Collision Dissociation)	MS2	11.7261	250	38.6519	9061	FSN20242_Luca_XLinking_C_500_PTM_HCD_160.raw	F106	0	0		3.49	0	1.868e-08
	FALSE	High	Sequest HT (A2)	Unambiguous	LIDVDGKPQIQVEFK		1	1	YAL005C	YAL005C	0	2	0.8056	0	1	1	864.979	1728.95	1728.95	-0.92	-0.0008	HCD (High Energy Collision Dissociation)	MS2	22.1372	250	38.9942	9123	FSN20242_Luca_XLinking_C_500_PTM_HCD_160.raw	F106	0	0		2.16	0	1.758e-06
	FALSE	High	Sequest HT (A2)	Unambiguous	LIDVDGKPQIQVEFK		1	1	YAL005C	YAL005C	0	2	0.7908	0	1	1	864.978	1728.95	1728.95	-1.98	-0.00171	HCD (High Energy Collision Dissociation)	MS2	0	250	39.2822	9174	FSN20242_Luca_XLinking_C_500_PTM_HCD_160.raw	F106	0	0		1.53	0	0.0009438
	FALSE	High	Sequest HT (A2)	Unambiguous	IINEPTAAAIAYGLDKK		1	1	YAL005C	YAL005C	1	3	0.8263	0	1	1	596.668	1787.99	1787.99	-0.66	-0.0004	HCD (High Energy Collision Dissociation)	MS2	48.5812	250	24.5212	5652	FSN20242_Luca_XLinking_C_125_PTM_HCD_156.raw	F104	0	0		1.67	0	0.0006309
	FALSE	High	Sequest HT (A2)	Unambiguous	LEQADKDTVTK		1	1	YAL005C	YAL005C	1	2	0.7312	0	1	1	624.327	1247.65	1247.65	-0.5	-0.00031	HCD (High Energy Collision Dissociation)	MS2	3.98004	250	24.6615	5684	FSN20242_Luca_XLinking_C_125_PTM_HCD_156.raw	F104	0	0		2.79	0	5.863e-06
	FALSE	High	Sequest HT (A2)	Unambiguous	LEQADKDTVTK		1	1	YAL005C	YAL005C	1	3	0.5963	0	1	1	416.554	1247.65	1247.65	-0.44	-0.00018	HCD (High Energy Collision Dissociation)	MS2	18.7447	250	24.8662	5730	FSN20242_Luca_XLinking_C_125_PTM_HCD_156.raw	F104	0	0		2.18	0	0.0009947
	FALSE	High	Sequest HT (A2)	Unambiguous	ATAGDTHLGGEDFDNR		1	1	YAL005C	YAL005C	0	3	0.3719	0	1	1	559.247	1675.73	1675.73	-2.61	-0.00146	HCD (High Energy Collision Dissociation)	MS2	78.3154	250	25.2169	5799	FSN20242_Luca_XLinking_C_125_PTM_HCD_156.raw	F104	0	0		1.21	0	0.002788
	FALSE	High	Sequest HT (A2)	Unambiguous	IINEPTAAAIAYGLDKK		1	1	YAL005C	YAL005C	1	3	0.7766	0	1	1	596.668	1787.99	1787.99	-0.97	-0.00058	HCD (High Energy Collision Dissociation)	MS2	24.1867	250	25.6007	5885	FSN20242_Luca_XLinking_C_125_PTM_HCD_156.raw	F104	0	0		1.97	0	1.857e-05
	FALSE	High	Sequest HT (A2)	Unambiguous	LEQADKDTVTK		1	1	YAL005C	YAL005C	1	2	0.6988	0	1	1	624.327	1247.65	1247.65	-0.5	-0.00031	HCD (High Energy Collision Dissociation)	MS2	3.90935	250	25.7061	5909	FSN20242_Luca_XLinking_C_125_PTM_HCD_156.raw	F104	0	0		2.59	0	1.475e-06
	FALSE	High	Sequest HT (A2)	Unambiguous	LEQADKDTVTK		1	1	YAL005C	YAL005C	1	3	0.6151	0	1	1	416.554	1247.65	1247.65	-0.59	-0.00024	HCD (High Energy Collision Dissociation)	MS2	15.3462	250	25.9202	5956	FSN20242_Luca_XLinking_C_125_PTM_HCD_156.raw	F104	0	0		2.65	0	0.005858
	FALSE	High	Sequest HT (A2)	Unambiguous	LEQADKDTVTK		1	1	YAL005C	YAL005C	1	2	0.5661	0	1	1	624.327	1247.65	1247.65	-0.6	-0.00038	HCD (High Energy Collision Dissociation)	MS2	0	250	21.5305	5008	FSN20242_Luca_XLinking_C_125_PTM_HCD_156.raw	F104	0	0		1.89	0	3.872e-07
	FALSE	High	Sequest HT (A2)	Unambiguous	LEQADKDTVTK		1	1	YAL005C	YAL005C	1	3	0.582	0	1	1	416.554	1247.65	1247.65	-0.52	-0.00021	HCD (High Energy Collision Dissociation)	MS2	14.4069	250	21.6872	5043	FSN20242_Luca_XLinking_C_125_PTM_HCD_156.raw	F104	0	0		2.56	0	0.0005609
	FALSE	High	Sequest HT (A2)	Unambiguous	IINEPTAAAIAYGLDKK		1	1	YAL005C	YAL005C	1	3	0.7975	0	1	1	596.668	1787.99	1787.99	-0.66	-0.0004	HCD (High Energy Collision Dissociation)	MS2	41.1803	250	22.3272	5183	FSN20242_Luca_XLinking_C_125_PTM_HCD_156.raw	F104	0	0		1.58	0	0.002185
	FALSE	High	Sequest HT (A2)	Unambiguous	LEQADKDTVTK		1	1	YAL005C	YAL005C	1	2	0.7336	0	1	1	624.327	1247.65	1247.65	-0.6	-0.00038	HCD (High Energy Collision Dissociation)	MS2	0	250	22.5745	5237	FSN20242_Luca_XLinking_C_125_PTM_HCD_156.raw	F104	0	0		2.59	0	2.355e-06
	FALSE	High	Sequest HT (A2)	Unambiguous	LEQADKDTVTK		1	1	YAL005C	YAL005C	1	3	0.5787	0	1	1	416.554	1247.65	1247.65	-0.15	-6e-05	HCD (High Energy Collision Dissociation)	MS2	17.9634	250	22.7307	5271	FSN20242_Luca_XLinking_C_125_PTM_HCD_156.raw	F104	0	0		2.35	0	0.0005212
	FALSE	High	Sequest HT (A2)	Unambiguous	IINEPTAAAIAYGLDKK		1	1	YAL005C	YAL005C	1	3	0.7444	0	1	1	596.668	1787.99	1787.99	-0.36	-0.00021	HCD (High Energy Collision Dissociation)	MS2	25.3986	250	23.3949	5412	FSN20242_Luca_XLinking_C_125_PTM_HCD_156.raw	F104	0	0		1.8	0	2.466e-06
	FALSE	High	Sequest HT (A2)	Unambiguous	LEQADKDTVTK		1	1	YAL005C	YAL005C	1	2	0.7125	0	1	1	624.327	1247.65	1247.65	-0.7	-0.00044	HCD (High Energy Collision Dissociation)	MS2	14.544	250	23.628	5460	FSN20242_Luca_XLinking_C_125_PTM_HCD_156.raw	F104	0	0		2.4	0	6.017e-08
	FALSE	High	Sequest HT (A2)	Unambiguous	NTISEAGDKLEQADK		1	1	YAL005C	YAL005C	1	3	0.7327	0	1	1	540.269	1618.79	1618.79	0.32	0.00017	HCD (High Energy Collision Dissociation)	MS2	0	250	28.6064	6557	FSN20242_Luca_XLinking_C_125_PTM_HCD_156.raw	F104	0	0		2.17	0	1.918e-06
	FALSE	High	Sequest HT (A2)	Unambiguous	LDKSQVDEIVLVGGSTR		1	1	YAL005C	YAL005C	1	3	0.3146	0	1	1	605.999	1815.98	1815.98	0.09	6e-05	HCD (High Energy Collision Dissociation)	MS2	88.1756	250	28.6297	6562	FSN20242_Luca_XLinking_C_125_PTM_HCD_156.raw	F104	0	0		0.89	0	0.005544
	FALSE	High	Sequest HT (A2)	Unambiguous	LIDVDGKPQIQVEFK		1	1	YAL005C	YAL005C	0	3	0.6491	0	1	1	576.989	1728.95	1728.95	-0.54	-0.00031	HCD (High Energy Collision Dissociation)	MS2	22.9006	250	28.793	6599	FSN20242_Luca_XLinking_C_125_PTM_HCD_156.raw	F104	0	0		1.71	0	9.331e-08
	FALSE	High	Sequest HT (A2)	Unambiguous	IINEPTAAAIAYGLDKK		1	1	YAL005C	YAL005C	1	3	0.8165	0	1	1	596.668	1787.99	1787.99	-0.15	-9e-05	HCD (High Energy Collision Dissociation)	MS2	24.8979	250	28.8073	6602	FSN20242_Luca_XLinking_C_125_PTM_HCD_156.raw	F104	0	0		2.78	0	2.044e-07
	FALSE	High	Sequest HT (A2)	Unambiguous	LEQADKDTVTK		1	1	YAL005C	YAL005C	1	2	0.6967	0	1	1	624.327	1247.65	1247.65	-0.5	-0.00031	HCD (High Energy Collision Dissociation)	MS2	0	250	28.8984	6623	FSN20242_Luca_XLinking_C_125_PTM_HCD_156.raw	F104	0	0		2.44	0	2.679e-06
	FALSE	High	Sequest HT (A2)	Unambiguous	ATAGDTHLGGEDFDNR		1	1	YAL005C	YAL005C	0	3	0.5932	0	1	1	559.248	1675.73	1675.73	-0.43	-0.00024	HCD (High Energy Collision Dissociation)	MS2	52.8766	250	29.5878	6776	FSN20242_Luca_XLinking_C_125_PTM_HCD_156.raw	F104	0	0		1.77	0	0.0001918
	FALSE	High	Sequest HT (A2)	Unambiguous	NTISEAGDKLEQADK		1	1	YAL005C	YAL005C	1	3	0.6915	0	1	1	540.268	1618.79	1618.79	-0.58	-0.00031	HCD (High Energy Collision Dissociation)	MS2	14.6937	250	29.6822	6798	FSN20242_Luca_XLinking_C_125_PTM_HCD_156.raw	F104	0	0		2.82	0	1.119e-07
	FALSE	High	Sequest HT (A2)	Unambiguous	LDKSQVDEIVLVGGSTR		1	1	YAL005C	YAL005C	1	3	0.5668	0	1	1	605.998	1815.98	1815.98	-0.41	-0.00025	HCD (High Energy Collision Dissociation)	MS2	44.0757	250	29.6918	6800	FSN20242_Luca_XLinking_C_125_PTM_HCD_156.raw	F104	0	0		1.87	0	0.0007711
	FALSE	High	Sequest HT (A2)	Unambiguous	LEQADKDTVTK		1	1	YAL005C	YAL005C	1	3	0.5586	0	1	1	416.554	1247.65	1247.65	-0.15	-6e-05	HCD (High Energy Collision Dissociation)	MS2	33.9082	250	29.1063	6669	FSN20242_Luca_XLinking_C_125_PTM_HCD_156.raw	F104	0	0		2.56	0	0.00154
	FALSE	High	Sequest HT (A2)	Unambiguous	IINEPTAAAIAYGLDKK		1	1	YAL005C	YAL005C	1	3	0.7077	0	1	1	596.668	1787.99	1787.99	-0.56	-0.00034	HCD (High Energy Collision Dissociation)	MS2	26.4348	250	26.6538	6121	FSN20242_Luca_XLinking_C_125_PTM_HCD_156.raw	F104	0	0		1.95	0	9.168e-05
	FALSE	High	Sequest HT (A2)	Unambiguous	LIDVDGKPQIQVEFK		1	1	YAL005C	YAL005C	0	3	0.7164	0	1	1	576.989	1728.95	1728.95	-0.54	-0.00031	HCD (High Energy Collision Dissociation)	MS2	47.2258	250	26.7064	6133	FSN20242_Luca_XLinking_C_125_PTM_HCD_156.raw	F104	0	0		1.34	0	0.0001755
	FALSE	High	Sequest HT (A2)	Unambiguous	LEQADKDTVTK		1	1	YAL005C	YAL005C	1	2	0.7709	0	1	1	624.327	1247.65	1247.65	-0.6	-0.00038	HCD (High Energy Collision Dissociation)	MS2	3.75537	250	26.7584	6144	FSN20242_Luca_XLinking_C_125_PTM_HCD_156.raw	F104	0	0		2.75	0	2.775e-06
	FALSE	High	Sequest HT (A2)	Unambiguous	LEQADKDTVTK		1	1	YAL005C	YAL005C	1	3	0.3276	0	1	1	416.554	1247.65	1247.65	-0.66	-0.00028	HCD (High Energy Collision Dissociation)	MS2	50.1009	208.033	26.9732	6192	FSN20242_Luca_XLinking_C_125_PTM_HCD_156.raw	F104	0	0		0.58	0	0.002192
	FALSE	High	Sequest HT (A2)	Unambiguous	LEQADKDTVTK		1	1	YAL005C	YAL005C	1	2	0.7429	0	1	1	624.327	1247.65	1247.65	-0.5	-0.00031	HCD (High Energy Collision Dissociation)	MS2	20.0272	250	27.31	6267	FSN20242_Luca_XLinking_C_125_PTM_HCD_156.raw	F104	0	0		2.1	0	4.472e-06
	FALSE	High	Sequest HT (A2)	Unambiguous	IINEPTAAAIAYGLDKK		1	1	YAL005C	YAL005C	1	3	0.7514	0	1	1	596.668	1787.99	1787.99	-0.87	-0.00052	HCD (High Energy Collision Dissociation)	MS2	0	250	27.702	6355	FSN20242_Luca_XLinking_C_125_PTM_HCD_156.raw	F104	0	0		1.73	0	1.551e-05
	FALSE	High	Sequest HT (A2)	Unambiguous	LIDVDGKPQIQVEFK		1	1	YAL005C	YAL005C	0	3	0.8342	0	1	1	576.989	1728.95	1728.95	-0.76	-0.00044	HCD (High Energy Collision Dissociation)	MS2	38.391	250	27.754	6366	FSN20242_Luca_XLinking_C_125_PTM_HCD_156.raw	F104	0	0		1.99	0	4.831e-05
	FALSE	High	Sequest HT (A2)	Unambiguous	LEQADKDTVTK		1	1	YAL005C	YAL005C	1	2	0.6274	0	1	1	624.327	1247.65	1247.65	-0.21	-0.00013	HCD (High Energy Collision Dissociation)	MS2	0	250	27.8056	6378	FSN20242_Luca_XLinking_C_125_PTM_HCD_156.raw	F104	0	0		2.12	0	2.989e-05
	FALSE	High	Sequest HT (A2)	Unambiguous	LIDVDGKPQIQVEFK		1	1	YAL005C	YAL005C	0	3	0.8333	0	1	1	576.989	1728.95	1728.95	-0.86	-0.0005	HCD (High Energy Collision Dissociation)	MS2	15.1757	250	29.8876	6844	FSN20242_Luca_XLinking_C_125_PTM_HCD_156.raw	F104	0	0		3.42	0	1.333e-09
	FALSE	High	Sequest HT (A2)	Unambiguous	IINEPTAAAIAYGLDKK		1	1	YAL005C	YAL005C	1	3	0.6955	0	1	1	596.668	1787.99	1787.99	-0.56	-0.00034	HCD (High Energy Collision Dissociation)	MS2	90.2649	188.368	39.2732	9141	FSN20242_Luca_XLinking_C_50_PTM_HCD_154.raw	F103	0	0		2.89	0	1.549e-06
	FALSE	High	Sequest HT (A2)	Unambiguous	AVGIDLGTTYScVAHFANDR	C12(Carbamidomethyl)	1	1	YAL005C	YAL005C	0	2	0.87	0	1	1	1084.02	2167.02	2167.02	-0.43	-0.00046	HCD (High Energy Collision Dissociation)	MS2	0	250	39.4268	9174	FSN20242_Luca_XLinking_C_50_PTM_HCD_154.raw	F103	0	0		4.77	0	5.537e-12
	FALSE	High	Sequest HT (A2)	Unambiguous	IINEPTAAAIAYGLDKK		1	1	YAL005C	YAL005C	1	2	0.8535	0	1	1	894.498	1787.99	1787.99	-0.96	-0.00086	HCD (High Energy Collision Dissociation)	MS2	0	250	39.4315	9175	FSN20242_Luca_XLinking_C_50_PTM_HCD_154.raw	F103	0	0		3.55	0	2.854e-08
	FALSE	High	Sequest HT (A2)	Unambiguous	SEIFSTYADNQPGVLIQVFEGER		1	1	YAL005C	YAL005C	0	2	0.7642	0	1	1	1300.14	2599.27	2599.27	-0.22	-0.00029	HCD (High Energy Collision Dissociation)	MS2	0	250	39.6193	9211	FSN20242_Luca_XLinking_C_50_PTM_HCD_154.raw	F103	0	0		1.06	0	0.001402
	FALSE	High	Sequest HT (A2)	Unambiguous	LIDVDGKPQIQVEFK		1	1	YAL005C	YAL005C	0	2	0.7288	0	1	1	864.979	1728.95	1728.95	-0.78	-0.00068	HCD (High Energy Collision Dissociation)	MS2	63.7294	250	39.7947	9244	FSN20242_Luca_XLinking_C_50_PTM_HCD_154.raw	F103	0	0		1.18	0	0.004512
	FALSE	High	Sequest HT (A2)	Unambiguous	AVGIDLGTTYScVAHFANDR	C12(Carbamidomethyl)	1	1	YAL005C	YAL005C	0	3	0.6823	0	1	1	723.011	2167.02	2167.02	-1.93	-0.00139	HCD (High Energy Collision Dissociation)	MS2	81.6786	250	39.8856	9260	FSN20242_Luca_XLinking_C_50_PTM_HCD_154.raw	F103	0	0		1.92	0	4.252e-06
	FALSE	High	Sequest HT (A2)	Unambiguous	AVGIDLGTTYScVAHFANDR	C12(Carbamidomethyl)	1	1	YAL005C	YAL005C	0	2	0.7718	0	1	1	1084.02	2167.02	2167.02	-0.2	-0.00022	HCD (High Energy Collision Dissociation)	MS2	0	250	40.4278	9362	FSN20242_Luca_XLinking_C_50_PTM_HCD_154.raw	F103	0	0		1.49	0	2.974e-06
	FALSE	High	Sequest HT (A2)	Unambiguous	IINEPTAAAIAYGLDKK		1	1	YAL005C	YAL005C	1	2	0.8563	0	1	1	894.498	1787.99	1787.99	-0.42	-0.00037	HCD (High Energy Collision Dissociation)	MS2	0	250	40.4409	9365	FSN20242_Luca_XLinking_C_50_PTM_HCD_154.raw	F103	0	0		1.67	0	0.001516
	FALSE	High	Sequest HT (A2)	Unambiguous	AVGIDLGTTYScVAHFANDR	C12(Carbamidomethyl)	1	1	YAL005C	YAL005C	0	3	0.4935	0	1	1	723.013	2167.02	2167.02	0.02	1e-05	HCD (High Energy Collision Dissociation)	MS2	74.7488	250	40.9331	9454	FSN20242_Luca_XLinking_C_50_PTM_HCD_154.raw	F103	0	0		0.77	0	0.001152
	FALSE	High	Sequest HT (A2)	Unambiguous	AVGIDLGTTYScVAHFANDR	C12(Carbamidomethyl)	1	1	YAL005C	YAL005C	0	3	0.6222	0	1	1	723.012	2167.02	2167.02	-0.49	-0.00035	HCD (High Energy Collision Dissociation)	MS2	8.78142	250	41.9408	9684	FSN20242_Luca_XLinking_C_50_PTM_HCD_154.raw	F103	0	0		1.8	0	6.284e-06
	FALSE	High	Sequest HT (A2)	Unambiguous	AVGIDLGTTYScVAHFANDR	C12(Carbamidomethyl)	1	1	YAL005C	YAL005C	0	2	0.8177	0	1	1	1084.02	2167.02	2167.02	-0.43	-0.00046	HCD (High Energy Collision Dissociation)	MS2	0	250	42.4626	9809	FSN20242_Luca_XLinking_C_50_PTM_HCD_154.raw	F103	0	0		1.92	0	7.802e-06
	FALSE	High	Sequest HT (A2)	Unambiguous	IINEPTAAAIAYGLDKK		1	1	YAL005C	YAL005C	1	3	0.5545	0	1	1	596.668	1787.99	1787.99	-0.66	-0.0004	HCD (High Energy Collision Dissociation)	MS2	32.8342	250	42.5124	9821	FSN20242_Luca_XLinking_C_50_PTM_HCD_154.raw	F103	0	0		1.01	0	0.0001027
	FALSE	High	Sequest HT (A2)	Unambiguous	AVGIDLGTTYScVAHFANDR	C12(Carbamidomethyl)	1	1	YAL005C	YAL005C	0	3	0.6817	0	1	1	723.013	2167.02	2167.02	-0.15	-0.00011	HCD (High Energy Collision Dissociation)	MS2	0	250	42.9807	9925	FSN20242_Luca_XLinking_C_50_PTM_HCD_154.raw	F103	0	0		3.11	0	2.669e-08
	FALSE	High	Sequest HT (A2)	Unambiguous	IINEPTAAAIAYGLDKK		1	1	YAL005C	YAL005C	1	3	0.8301	0	1	1	596.668	1787.99	1787.99	-0.05	-3e-05	HCD (High Energy Collision Dissociation)	MS2	22.1625	250	43.5497	10050	FSN20242_Luca_XLinking_C_50_PTM_HCD_154.raw	F103	0	0		2.59	0	2.281e-06
	FALSE	High	Sequest HT (A2)	Unambiguous	AVGIDLGTTYScVAHFANDR	C12(Carbamidomethyl)	1	1	YAL005C	YAL005C	0	3	0.6791	0	1	1	723.013	2167.02	2167.02	0.36	0.00026	HCD (High Energy Collision Dissociation)	MS2	0	250	44.0683	10161	FSN20242_Luca_XLinking_C_50_PTM_HCD_154.raw	F103	0	0		2.15	0	3.057e-08
	FALSE	High	Sequest HT (A2)	Unambiguous	DNNLLGKFELSGIPPAPR		1	1	YAL005C	YAL005C	1	2	0.8029	0	1	1	969.526	1938.04	1938.04	0.14	0.00013	HCD (High Energy Collision Dissociation)	MS2	0	250	38.9847	9070	FSN20242_Luca_XLinking_C_50_PTM_HCD_154.raw	F103	0	0		3.4	0	8.75e-09
	FALSE	High	Sequest HT (A2)	Unambiguous	TQDLLLLDVAPLSLGIETAGGVmTK	M23(Oxidation)	1	1	YAL005C	YAL005C	0	2	0.7308	0	1	1	1286.2	2571.39	2571.39	-0.63	-0.00081	HCD (High Energy Collision Dissociation)	MS2	0	250	38.8898	9046	FSN20242_Luca_XLinking_C_50_PTM_HCD_154.raw	F103	0	0		1.3	0	0.002915
	FALSE	High	Sequest HT (A2)	Unambiguous	IINEPTAAAIAYGLDKK		1	1	YAL005C	YAL005C	1	3	0.7927	0	1	1	596.668	1787.99	1787.99	-0.36	-0.00021	HCD (High Energy Collision Dissociation)	MS2	8.126	70.334	38.2692	8886	FSN20242_Luca_XLinking_C_50_PTM_HCD_154.raw	F103	0	0		4.39	0	1.532e-09
	FALSE	High	Sequest HT (A2)	Unambiguous	LIDVDGKPQIQVEFK		1	1	YAL005C	YAL005C	0	3	0.6566	0	1	1	576.989	1728.95	1728.95	-0.01	-1e-05	HCD (High Energy Collision Dissociation)	MS2	17.7262	173.016	38.2788	8890	FSN20242_Luca_XLinking_C_50_PTM_HCD_154.raw	F103	0	0		1.66	0	0.0002512
	FALSE	High	Sequest HT (A2)	Unambiguous	AVGIDLGTTYScVAHFANDR	C12(Carbamidomethyl)	1	1	YAL005C	YAL005C	0	2	0.8699	0	1	1	1084.01	2167.02	2167.02	-1.22	-0.00132	HCD (High Energy Collision Dissociation)	MS2	0	60.496	38.4218	8935	FSN20242_Luca_XLinking_C_50_PTM_HCD_154.raw	F103	0	0		5.15	0	1.369e-11
	FALSE	High	Sequest HT (A2)	Unambiguous	IINEPTAAAIAYGLDKK		1	1	YAL005C	YAL005C	1	2	0.83	0	1	1	894.498	1787.99	1787.99	-1.31	-0.00117	HCD (High Energy Collision Dissociation)	MS2	1.55398	143.336	38.4263	8936	FSN20242_Luca_XLinking_C_50_PTM_HCD_154.raw	F103	0	0		4.47	0	2.896e-08
	FALSE	High	Sequest HT (A2)	Unambiguous	SEIFSTYADNQPGVLIQVFEGER		1	1	YAL005C	YAL005C	0	3	0.6742	0	1	1	867.093	2599.27	2599.27	-0.65	-0.00056	HCD (High Energy Collision Dissociation)	MS2	24.9751	250	38.4761	8954	FSN20242_Luca_XLinking_C_50_PTM_HCD_154.raw	F103	0	0		2.64	0	0.0001685
	FALSE	High	Sequest HT (A2)	Unambiguous	DNNLLGKFELSGIPPAPR		1	1	YAL005C	YAL005C	1	2	0.8238	0	1	1	969.526	1938.04	1938.04	-0.18	-0.00017	HCD (High Energy Collision Dissociation)	MS2	0	250	38.4811	8955	FSN20242_Luca_XLinking_C_50_PTM_HCD_154.raw	F103	0	0		3.86	0	1.042e-09
	FALSE	High	Sequest HT (A2)	Unambiguous	IINEPTAAAIAYGLDKK		1	1	YAL005C	YAL005C	1	3	0.7773	0	1	1	596.668	1787.99	1787.99	-0.05	-3e-05	HCD (High Energy Collision Dissociation)	MS2	21.5389	250	44.6076	10282	FSN20242_Luca_XLinking_C_50_PTM_HCD_154.raw	F103	0	0		2.11	0	8.907e-06
	FALSE	High	Sequest HT (A2)	Unambiguous	LIDVDGKPQIQVEFK		1	1	YAL005C	YAL005C	0	2	0.8088	0	1	1	864.98	1728.95	1728.95	-0.71	-0.00062	HCD (High Energy Collision Dissociation)	MS2	26.9119	250	38.781	9022	FSN20242_Luca_XLinking_C_50_PTM_HCD_154.raw	F103	0	0		2.72	0	2.151e-07
	FALSE	High	Sequest HT (A2)	Unambiguous	AVGIDLGTTYScVAHFANDR	C12(Carbamidomethyl)	1	1	YAL005C	YAL005C	0	3	0.829	0	1	1	723.012	2167.02	2167.02	-0.74	-0.00054	HCD (High Energy Collision Dissociation)	MS2	7.01862	250	38.8642	9042	FSN20242_Luca_XLinking_C_50_PTM_HCD_154.raw	F103	0	0		4.97	0	3.566e-13
	FALSE	High	Sequest HT (A2)	Unambiguous	SEIFSTYADNQPGVLIQVFEGER		1	1	YAL005C	YAL005C	0	2	0.8538	0	1	1	1300.14	2599.27	2599.27	-0.5	-0.00066	HCD (High Energy Collision Dissociation)	MS2	0	250	38.5282	8967	FSN20242_Luca_XLinking_C_50_PTM_HCD_154.raw	F103	0	0		4.31	0	1.406e-08
	FALSE	High	Sequest HT (A2)	Unambiguous	IINEPTAAAIAYGLDKK		1	1	YAL005C	YAL005C	1	3	0.8449	0	1	1	596.672	1788	1787.99	5.89	0.00351	HCD (High Energy Collision Dissociation)	MS2		250	9.6579	2298	FSN20242_Luca_XLinking_C_125_PTM_HCD_156.raw	F104	0	0		3.03	0	6.55e-06
	FALSE	High	Sequest HT (A2)	Unambiguous	NTISEAGDKLEQADK		1	1	YAL005C	YAL005C	1	3	0.6103	0	1	1	540.269	1618.79	1618.79	-0.36	-0.00019	HCD (High Energy Collision Dissociation)	MS2	32.2621	250	9.6672	2300	FSN20242_Luca_XLinking_C_125_PTM_HCD_156.raw	F104	0	0		1.36	0	0.0005097
	FALSE	High	Sequest HT (A2)	Unambiguous	IINEPTAAAIAYGLDKK		1	1	YAL005C	YAL005C	1	3	0.8333	0	1	1	596.668	1787.99	1787.99	-0.66	-0.0004	HCD (High Energy Collision Dissociation)	MS2	16.8724	250	10.7025	2542	FSN20242_Luca_XLinking_C_125_PTM_HCD_156.raw	F104	0	0		2.28	0	1.513e-05
	FALSE	High	Sequest HT (A2)	Unambiguous	LEQADKDTVTK		1	1	YAL005C	YAL005C	1	2	0.6983	0	1	1	624.327	1247.65	1247.65	-0.6	-0.00038	HCD (High Energy Collision Dissociation)	MS2	0	250	18.3493	4310	FSN20242_Luca_XLinking_C_125_PTM_HCD_156.raw	F104	0	0		2.42	0	9.223e-05
	FALSE	High	Sequest HT (A2)	Unambiguous	LEQADKDTVTK		1	1	YAL005C	YAL005C	1	3	0.5733	0	1	1	416.554	1247.65	1247.65	-0.59	-0.00024	HCD (High Energy Collision Dissociation)	MS2	12.6681	250	18.5464	4353	FSN20242_Luca_XLinking_C_125_PTM_HCD_156.raw	F104	0	0		2.32	0	0.0005889
	FALSE	High	Sequest HT (A2)	Unambiguous	IINEPTAAAIAYGLDKK		1	1	YAL005C	YAL005C	1	3	0.7143	0	1	1	596.668	1787.99	1787.99	-0.46	-0.00027	HCD (High Energy Collision Dissociation)	MS2	20.0839	250	19.083	4471	FSN20242_Luca_XLinking_C_125_PTM_HCD_156.raw	F104	0	0		1.33	0	0.004132
	FALSE	High	Sequest HT (A2)	Unambiguous	LEQADKDTVTK		1	1	YAL005C	YAL005C	1	2	0.7045	0	1	1	624.327	1247.65	1247.65	-0.7	-0.00044	HCD (High Energy Collision Dissociation)	MS2	2.86414	250	19.4001	4541	FSN20242_Luca_XLinking_C_125_PTM_HCD_156.raw	F104	0	0		2.64	0	5.297e-06
	FALSE	High	Sequest HT (A2)	Unambiguous	IINEPTAAAIAYGLDKK		1	1	YAL005C	YAL005C	1	3	0.5909	0	1	1	596.668	1787.99	1787.99	-0.36	-0.00021	HCD (High Energy Collision Dissociation)	MS2	64.4789	250	20.1511	4704	FSN20242_Luca_XLinking_C_125_PTM_HCD_156.raw	F104	0	0		1.32	0	0.0009801
	FALSE	High	Sequest HT (A2)	Unambiguous	LEQADKDTVTK		1	1	YAL005C	YAL005C	1	2	0.6172	0	1	1	624.327	1247.65	1247.65	-0.99	-0.00062	HCD (High Energy Collision Dissociation)	MS2	0	250	20.4559	4770	FSN20242_Luca_XLinking_C_125_PTM_HCD_156.raw	F104	0	0		2.56	0	2.1e-05
	FALSE	High	Sequest HT (A2)	Unambiguous	LEQADKDTVTK		1	1	YAL005C	YAL005C	1	3	0.5885	0	1	1	416.554	1247.65	1247.65	-0.66	-0.00028	HCD (High Energy Collision Dissociation)	MS2	12.7786	250	19.5612	4577	FSN20242_Luca_XLinking_C_125_PTM_HCD_156.raw	F104	0	0		2.6	0	0.0006591
	FALSE	High	Sequest HT (A2)	Unambiguous	IINEPTAAAIAYGLDKK		1	1	YAL005C	YAL005C	1	3	0.7729	0	1	1	596.668	1787.99	1787.99	-1.07	-0.00064	HCD (High Energy Collision Dissociation)	MS2	27.7487	250	21.1852	4931	FSN20242_Luca_XLinking_C_125_PTM_HCD_156.raw	F104	0	0		2.07	0	2.973e-06
	FALSE	High	Sequest HT (A2)	Unambiguous	LEQADKDTVTK		1	1	YAL005C	YAL005C	1	3	0.5611	0	1	1	416.554	1247.65	1247.65	-0.74	-0.00031	HCD (High Energy Collision Dissociation)	MS2	18.1415	250	17.4738	4119	FSN20242_Luca_XLinking_C_125_PTM_HCD_156.raw	F104	0	0		2.21	0	5.564e-05
	FALSE	High	Sequest HT (A2)	Unambiguous	LIDVDGKPQIQVEFK		1	1	YAL005C	YAL005C	0	3	0.6842	0	1	1	576.989	1728.95	1728.95	-0.01	-1e-05	HCD (High Energy Collision Dissociation)	MS2	60.291	250	10.7318	2549	FSN20242_Luca_XLinking_C_125_PTM_HCD_156.raw	F104	0	0		0.95	0	0.003359
	FALSE	High	Sequest HT (A2)	Unambiguous	LIDVDGKPQIQVEFK		1	1	YAL005C	YAL005C	0	3	0.7941	0	1	1	576.989	1728.95	1728.95	-0.23	-0.00013	HCD (High Energy Collision Dissociation)	MS2	52.7348	250	11.7341	2784	FSN20242_Luca_XLinking_C_125_PTM_HCD_156.raw	F104	0	0		1.7	0	0.0001107
	FALSE	High	Sequest HT (A2)	Unambiguous	IINEPTAAAIAYGLDKK		1	1	YAL005C	YAL005C	1	3	0.859	0	1	1	596.669	1787.99	1787.99	0.46	0.00028	HCD (High Energy Collision Dissociation)	MS2	0	250	11.7419	2786	FSN20242_Luca_XLinking_C_125_PTM_HCD_156.raw	F104	0	0		3.05	0	7.792e-08
	FALSE	High	Sequest HT (A2)	Unambiguous	LDKSQVDEIVLVGGSTR		1	1	YAL005C	YAL005C	1	3	0.8298	0	1	1	605.999	1815.98	1815.98	0.09	6e-05	HCD (High Energy Collision Dissociation)	MS2	46.8959	250	12.6991	3017	FSN20242_Luca_XLinking_C_125_PTM_HCD_156.raw	F104	0	0		1.41	0	0.001634
	FALSE	High	Sequest HT (A2)	Unambiguous	LIDVDGKPQIQVEFK		1	1	YAL005C	YAL005C	0	3	0.8142	0	1	1	576.989	1728.95	1728.95	-0.54	-0.00031	HCD (High Energy Collision Dissociation)	MS2	36.6138	250	12.7407	3028	FSN20242_Luca_XLinking_C_125_PTM_HCD_156.raw	F104	0	0		2.53	0	9.617e-07
	FALSE	High	Sequest HT (A2)	Unambiguous	IINEPTAAAIAYGLDKK		1	1	YAL005C	YAL005C	1	3	0.8491	0	1	1	596.668	1787.99	1787.99	-0.36	-0.00021	HCD (High Energy Collision Dissociation)	MS2	8.56194	250	12.7473	3030	FSN20242_Luca_XLinking_C_125_PTM_HCD_156.raw	F104	0	0		3.91	0	3.187e-11
	FALSE	High	Sequest HT (A2)	Unambiguous	LEQADKDTVTK		1	1	YAL005C	YAL005C	1	3	0.6284	0	1	1	416.554	1247.65	1247.65	0	0	HCD (High Energy Collision Dissociation)	MS2	32.6551	250	13.2921	3157	FSN20242_Luca_XLinking_C_125_PTM_HCD_156.raw	F104	0	0		2.18	0	0.001583
	FALSE	High	Sequest HT (A2)	Unambiguous	LIDVDGKPQIQVEFK		1	1	YAL005C	YAL005C	0	3	0.724	0	1	1	576.989	1728.95	1728.95	-0.23	-0.00013	HCD (High Energy Collision Dissociation)	MS2	38.0669	250	13.7665	3275	FSN20242_Luca_XLinking_C_125_PTM_HCD_156.raw	F104	0	0		1.92	0	1.185e-06
	FALSE	High	Sequest HT (A2)	Unambiguous	IINEPTAAAIAYGLDKK		1	1	YAL005C	YAL005C	1	3	0.8293	0	1	1	596.668	1787.99	1787.99	0.05	3e-05	HCD (High Energy Collision Dissociation)	MS2	6.7963	250	13.7712	3276	FSN20242_Luca_XLinking_C_125_PTM_HCD_156.raw	F104	0	0		3.69	0	2.148e-10
	FALSE	High	Sequest HT (A2)	Unambiguous	AVGIDLGTTYScVAHFANDR	C12(Carbamidomethyl)	1	1	YAL005C	YAL005C	0	3	0.812	0	1	1	723.013	2167.03	2167.02	1.03	0.00075	HCD (High Energy Collision Dissociation)	MS2	0	250	13.9544	3316	FSN20242_Luca_XLinking_C_125_PTM_HCD_156.raw	F104	0	0		1.33	0	0.0003723
	FALSE	High	Sequest HT (A2)	Unambiguous	LEQADKDTVTK		1	1	YAL005C	YAL005C	1	2	0.7226	0	1	1	624.327	1247.65	1247.65	-0.41	-0.00025	HCD (High Energy Collision Dissociation)	MS2	1.54517	250	17.292	4079	FSN20242_Luca_XLinking_C_125_PTM_HCD_156.raw	F104	0	0		2.92	0	1.104e-06
	FALSE	High	Sequest HT (A2)	Unambiguous	LEQADKDTVTK		1	1	YAL005C	YAL005C	1	2	0.6919	0	1	1	624.328	1247.65	1247.65	-0.02	-1e-05	HCD (High Energy Collision Dissociation)	MS2	0	250	14.1281	3358	FSN20242_Luca_XLinking_C_125_PTM_HCD_156.raw	F104	0	0		1.98	0	2.83e-05
	FALSE	High	Sequest HT (A2)	Unambiguous	LIDVDGKPQIQVEFK		1	1	YAL005C	YAL005C	0	3	0.7471	0	1	1	576.989	1728.95	1728.95	-0.86	-0.0005	HCD (High Energy Collision Dissociation)	MS2	43.9377	250	14.831	3520	FSN20242_Luca_XLinking_C_125_PTM_HCD_156.raw	F104	0	0		1.7	0	0.0001918
	FALSE	High	Sequest HT (A2)	Unambiguous	IINEPTAAAIAYGLDKK		1	1	YAL005C	YAL005C	1	3	0.8293	0	1	1	596.668	1787.99	1787.99	-0.56	-0.00034	HCD (High Energy Collision Dissociation)	MS2	3.7453	250	14.8358	3521	FSN20242_Luca_XLinking_C_125_PTM_HCD_156.raw	F104	0	0		3.69	0	2.55e-08
	FALSE	High	Sequest HT (A2)	Unambiguous	LEQADKDTVTK		1	1	YAL005C	YAL005C	1	2	0.6798	0	1	1	624.327	1247.65	1247.65	-0.31	-0.00019	HCD (High Energy Collision Dissociation)	MS2	8.78976	250	15.1576	3595	FSN20242_Luca_XLinking_C_125_PTM_HCD_156.raw	F104	0	0		2.28	0	2.853e-05
	FALSE	High	Sequest HT (A2)	Unambiguous	LEQADKDTVTK		1	1	YAL005C	YAL005C	1	3	0.5875	0	1	1	416.554	1247.65	1247.65	-0.66	-0.00028	HCD (High Energy Collision Dissociation)	MS2	16.6106	250	15.3478	3639	FSN20242_Luca_XLinking_C_125_PTM_HCD_156.raw	F104	0	0		2.4	0	0.001224
	FALSE	High	Sequest HT (A2)	Unambiguous	LIDVDGKPQIQVEFK		1	1	YAL005C	YAL005C	0	3	0.6804	0	1	1	576.989	1728.95	1728.95	-0.97	-0.00056	HCD (High Energy Collision Dissociation)	MS2	67.6502	250	15.9935	3787	FSN20242_Luca_XLinking_C_125_PTM_HCD_156.raw	F104	0	0		0.97	0	0.001471
	FALSE	High	Sequest HT (A2)	Unambiguous	LEQADKDTVTK		1	1	YAL005C	YAL005C	1	2	0.6603	0	1	1	624.327	1247.65	1247.65	-0.11	-7e-05	HCD (High Energy Collision Dissociation)	MS2	4.95829	250	16.1864	3831	FSN20242_Luca_XLinking_C_125_PTM_HCD_156.raw	F104	0	0		2.09	0	1.802e-05
	FALSE	High	Sequest HT (A2)	Unambiguous	LEQADKDTVTK		1	1	YAL005C	YAL005C	1	3	0.626	0	1	1	416.554	1247.65	1247.65	-0.59	-0.00024	HCD (High Energy Collision Dissociation)	MS2	17.7184	250	16.4099	3881	FSN20242_Luca_XLinking_C_125_PTM_HCD_156.raw	F104	0	0		2.54	0	0.004808
	FALSE	High	Sequest HT (A2)	Unambiguous	IINEPTAAAIAYGLDKK		1	1	YAL005C	YAL005C	1	3	0.7379	0	1	1	596.668	1787.99	1787.99	-0.56	-0.00034	HCD (High Energy Collision Dissociation)	MS2	44.9088	250	16.9344	4004	FSN20242_Luca_XLinking_C_125_PTM_HCD_156.raw	F104	0	0		1.45	0	0.0008314
	FALSE	High	Sequest HT (A2)	Unambiguous	IINEPTAAAIAYGLDKK		1	1	YAL005C	YAL005C	1	3	0.8395	0	1	1	596.668	1787.99	1787.99	-0.87	-0.00052	HCD (High Energy Collision Dissociation)	MS2	12.696	250	29.8923	6845	FSN20242_Luca_XLinking_C_125_PTM_HCD_156.raw	F104	0	0		2.99	0	1.175e-07
	FALSE	High	Sequest HT (A2)	Unambiguous	LIDVDGKPQIQVEFK		1	1	YAL005C	YAL005C	0	2	0.8624	0	1	1	864.98	1728.95	1728.95	-0.15	-0.00013	HCD (High Energy Collision Dissociation)	MS2	0.478759	162.529	35.3247	8060	FSN20242_Luca_XLinking_C_125_PTM_HCD_156.raw	F104	0	0		3.27	0	8.743e-12
	FALSE	High	Sequest HT (A2)	Unambiguous	LEQADKDTVTK		1	1	YAL005C	YAL005C	1	2	0.7168	0	1	1	624.328	1247.65	1247.65	0.08	5e-05	HCD (High Energy Collision Dissociation)	MS2	30.293	250	35.3821	8073	FSN20242_Luca_XLinking_C_125_PTM_HCD_156.raw	F104	0	0		2.86	0	6.96e-07
	FALSE	High	Sequest HT (A2)	Unambiguous	LDKSQVDEIVLVGGSTR		1	1	YAL005C	YAL005C	1	2	0.7837	0	1	1	908.494	1815.98	1815.98	-0.1	-9e-05	HCD (High Energy Collision Dissociation)	MS2	0	250	35.7514	8157	FSN20242_Luca_XLinking_C_125_PTM_HCD_156.raw	F104	0	0		4.16	0	1.787e-10
	FALSE	High	Sequest HT (A2)	Unambiguous	AVGIDLGTTYScVAHFANDR	C12(Carbamidomethyl)	1	1	YAL005C	YAL005C	0	3	0.8179	0	1	1	723.012	2167.02	2167.02	-0.57	-0.00041	HCD (High Energy Collision Dissociation)	MS2	0	250	35.9184	8194	FSN20242_Luca_XLinking_C_125_PTM_HCD_156.raw	F104	0	0		5.71	0	8.689e-15
	FALSE	High	Sequest HT (A2)	Unambiguous	NTISEAGDKLEQADK		1	1	YAL005C	YAL005C	1	2	0.7139	0	1	1	809.899	1618.79	1618.79	-0.12	-0.0001	HCD (High Energy Collision Dissociation)	MS2	45.8897	250	35.961	8199	FSN20242_Luca_XLinking_C_125_PTM_HCD_156.raw	F104	0	0		3.32	0	2.401e-08
	FALSE	High	Sequest HT (A2)	Unambiguous	IINEPTAAAIAYGLDKK		1	1	YAL005C	YAL005C	1	3	0.8252	0	1	1	596.668	1787.99	1787.99	-0.56	-0.00034	HCD (High Energy Collision Dissociation)	MS2	0.77823	120.079	35.2743	8048	FSN20242_Luca_XLinking_C_125_PTM_HCD_156.raw	F104	0	0		5.55	0	3.531e-11
	FALSE	High	Sequest HT (A2)	Unambiguous	LEQADKDTVTK		1	1	YAL005C	YAL005C	1	2	0.7122	0	1	1	624.327	1247.65	1247.65	-0.8	-0.0005	HCD (High Energy Collision Dissociation)	MS2	18.5657	250	35.2686	8046	FSN20242_Luca_XLinking_C_125_PTM_HCD_156.raw	F104	0	0		2.78	0	1.659e-06
	FALSE	High	Sequest HT (A2)	Unambiguous	LYQAGGAPGGAAGGAPGGFPGGAPPAPEAEGPTVEEVD		1	1	YAL005C	YAL005C	0	4	0.4689	0	1	1	844.649	3375.57	3375.58	-0.46	-0.00039	HCD (High Energy Collision Dissociation)	MS2	13.643	250	34.4895	7875	FSN20242_Luca_XLinking_C_125_PTM_HCD_156.raw	F104	0	0		2.73	0	4.135e-06
	FALSE	High	Sequest HT (A2)	Unambiguous	LDKSQVDEIVLVGGSTR		1	1	YAL005C	YAL005C	1	2	0.7559	0	1	1	908.494	1815.98	1815.98	0.23	0.00021	HCD (High Energy Collision Dissociation)	MS2	6.30137	250	34.6516	7910	FSN20242_Luca_XLinking_C_125_PTM_HCD_156.raw	F104	0	0		4.26	0	9.247e-12
	FALSE	High	Sequest HT (A2)	Unambiguous	NTISEAGDKLEQADK		1	1	YAL005C	YAL005C	1	2	0.6875	0	1	1	809.899	1618.79	1618.79	-0.8	-0.00065	HCD (High Energy Collision Dissociation)	MS2	27.9115	250	34.7653	7934	FSN20242_Luca_XLinking_C_125_PTM_HCD_156.raw	F104	0	0		2.56	0	4.534e-06
	FALSE	High	Sequest HT (A2)	Unambiguous	NQLEsIAYSLK	S5(Phospho)	1	1	YAL005C	YAL005C	0	2	0.1598	0	1	1	673.323	1345.64	1345.64	-0.8	-0.00054	HCD (High Energy Collision Dissociation)	MS2	26.4823	250	34.77	7935	FSN20242_Luca_XLinking_C_125_PTM_HCD_156.raw	F104	0	0		2.19	0	0.0007499
	FALSE	High	Sequest HT (A2)	Unambiguous	AVGIDLGTTYScVAHFANDR	C12(Carbamidomethyl)	1	1	YAL005C	YAL005C	0	3	0.8158	0	1	1	723.012	2167.02	2167.02	-0.66	-0.00048	HCD (High Energy Collision Dissociation)	MS2	0	250	34.8172	7946	FSN20242_Luca_XLinking_C_125_PTM_HCD_156.raw	F104	0	0		4.18	0	2.153e-12
	FALSE	High	Sequest HT (A2)	Unambiguous	LDKSQVDEIVLVGGSTR		1	1	YAL005C	YAL005C	1	3	0.719	0	1	1	605.999	1815.98	1815.98	-0.01	-1e-05	HCD (High Energy Collision Dissociation)	MS2	10.1562	190.144	35.1184	8014	FSN20242_Luca_XLinking_C_125_PTM_HCD_156.raw	F104	0	0		4.2	0	1.566e-09
	FALSE	High	Sequest HT (A2)	Unambiguous	IINEPTAAAIAYGLDKK		1	1	YAL005C	YAL005C	1	2	0.8244	0	1	1	894.498	1787.99	1787.99	-0.35	-0.00031	HCD (High Energy Collision Dissociation)	MS2	2.13374	250	35.1279	8016	FSN20242_Luca_XLinking_C_125_PTM_HCD_156.raw	F104	0	0		3.93	0	1.97e-09
	FALSE	High	Sequest HT (A2)	Unambiguous	NTISEAGDKLEQADK		1	1	YAL005C	YAL005C	1	3	0.7637	0	1	1	540.269	1618.79	1618.79	-0.36	-0.00019	HCD (High Energy Collision Dissociation)	MS2	26.5227	250	35.1326	8017	FSN20242_Luca_XLinking_C_125_PTM_HCD_156.raw	F104	0	0		4.19	0	5.446e-10
	FALSE	High	Sequest HT (A2)	Unambiguous	NQLESIAYSLK		1	1	YAL005C	YAL005C	0	2	0.7078	0	1	1	633.34	1265.67	1265.67	-0.64	-0.00041	HCD (High Energy Collision Dissociation)	MS2	28.0499	250	35.1558	8022	FSN20242_Luca_XLinking_C_125_PTM_HCD_156.raw	F104	0	0		2.43	0	1.125e-06
	FALSE	High	Sequest HT (A2)	Unambiguous	LIDVDGKPQIQVEFK		1	1	YAL005C	YAL005C	0	3	0.7734	0	1	1	576.989	1728.95	1728.95	-0.54	-0.00031	HCD (High Energy Collision Dissociation)	MS2	0.66793	38.427	35.224	8038	FSN20242_Luca_XLinking_C_125_PTM_HCD_156.raw	F104	0	0		4.59	0	2.443e-08
	FALSE	High	Sequest HT (A2)	Unambiguous	ATAGDTHLGGEDFDNR		1	1	YAL005C	YAL005C	0	3	0.3197	0	1	1	559.248	1675.73	1675.73	-0.75	-0.00042	HCD (High Energy Collision Dissociation)	MS2	62.4895	250	35.25	8042	FSN20242_Luca_XLinking_C_125_PTM_HCD_156.raw	F104	0	0		1.47	0	0.001864
	FALSE	High	Sequest HT (A2)	Unambiguous	LDKSQVDEIVLVGGSTR		1	1	YAL005C	YAL005C	1	2	0.7709	0	1	1	908.494	1815.98	1815.98	-0.03	-3e-05	HCD (High Energy Collision Dissociation)	MS2	0	166.227	36.8303	8395	FSN20242_Luca_XLinking_C_125_PTM_HCD_156.raw	F104	0	0		4.67	0	5.979e-13
	FALSE	High	Sequest HT (A2)	Unambiguous	AVGIDLGTTYScVAHFANDR	C12(Carbamidomethyl)	1	1	YAL005C	YAL005C	0	3	0.8339	0	1	1	723.012	2167.02	2167.02	-0.66	-0.00048	HCD (High Energy Collision Dissociation)	MS2	1.92834	250	36.9859	8431	FSN20242_Luca_XLinking_C_125_PTM_HCD_156.raw	F104	0	0		6.2	0	6.6e-14
	FALSE	High	Sequest HT (A2)	Unambiguous	LEQADKDTVTK		1	1	YAL005C	YAL005C	1	2	0.6985	0	1	1	624.328	1247.65	1247.65	-0.02	-1e-05	HCD (High Energy Collision Dissociation)	MS2	34.7507	250	36.6931	8363	FSN20242_Luca_XLinking_C_125_PTM_HCD_156.raw	F104	0	0		3.25	0	1.788e-07
	FALSE	High	Sequest HT (A2)	Unambiguous	LDKSQVDEIVLVGGSTR		1	1	YAL005C	YAL005C	1	3	0.6756	0	1	1	605.998	1815.98	1815.98	-0.21	-0.00013	HCD (High Energy Collision Dissociation)	MS2	6.30227	70.146	37.2515	8492	FSN20242_Luca_XLinking_C_125_PTM_HCD_156.raw	F104	0	0		3.73	0	1.41e-08
	FALSE	High	Sequest HT (A2)	Unambiguous	IINEPTAAAIAYGLDKK		1	1	YAL005C	YAL005C	1	2	0.8415	0	1	1	894.498	1787.99	1787.99	-0.55	-0.0005	HCD (High Energy Collision Dissociation)	MS2	0	67.185	37.2959	8504	FSN20242_Luca_XLinking_C_125_PTM_HCD_156.raw	F104	0	0		4.48	0	2.033e-10
	FALSE	High	Sequest HT (A2)	Unambiguous	NTISEAGDKLEQADK		1	1	YAL005C	YAL005C	1	2	0.6136	0	1	1	809.899	1618.79	1618.79	-0.57	-0.00046	HCD (High Energy Collision Dissociation)	MS2	52.7928	250	37.0581	8447	FSN20242_Luca_XLinking_C_125_PTM_HCD_156.raw	F104	0	0		2.95	0	2.842e-07
	FALSE	High	Sequest HT (A2)	Unambiguous	LDKSQVDEIVLVGGSTR		1	1	YAL005C	YAL005C	1	3	0.7536	0	1	1	605.999	1815.98	1815.98	-0.01	-1e-05	HCD (High Energy Collision Dissociation)	MS2	10.4515	99.54	36.1732	8246	FSN20242_Luca_XLinking_C_125_PTM_HCD_156.raw	F104	0	0		4.83	0	6.73e-08
	FALSE	High	Sequest HT (A2)	Unambiguous	IINEPTAAAIAYGLDKK		1	1	YAL005C	YAL005C	1	2	0.8283	0	1	1	894.498	1787.99	1787.99	-0.49	-0.00044	HCD (High Energy Collision Dissociation)	MS2	0	250	36.2197	8257	FSN20242_Luca_XLinking_C_125_PTM_HCD_156.raw	F104	0	0		4.6	0	3.637e-09
	FALSE	High	Sequest HT (A2)	Unambiguous	NQLESIAYSLK		1	1	YAL005C	YAL005C	0	2	0.6301	0	1	1	633.34	1265.67	1265.67	-0.55	-0.00035	HCD (High Energy Collision Dissociation)	MS2	47.8743	250	36.2502	8262	FSN20242_Luca_XLinking_C_125_PTM_HCD_156.raw	F104	0	0		2.19	0	1.334e-06
	FALSE	High	Sequest HT (A2)	Unambiguous	LIDVDGKPQIQVEFK		1	1	YAL005C	YAL005C	0	3	0.804	0	1	1	576.989	1728.95	1728.95	-0.76	-0.00044	HCD (High Energy Collision Dissociation)	MS2	0.996398	21.155	36.27	8267	FSN20242_Luca_XLinking_C_125_PTM_HCD_156.raw	F104	0	0		4.03	0	3.231e-09
	FALSE	High	Sequest HT (A2)	Unambiguous	NTISEAGDKLEQADK		1	1	YAL005C	YAL005C	1	3	0.7548	0	1	1	540.268	1618.79	1618.79	-0.92	-0.0005	HCD (High Energy Collision Dissociation)	MS2	24.0041	250	36.2849	8270	FSN20242_Luca_XLinking_C_125_PTM_HCD_156.raw	F104	0	0		4.16	0	1.261e-09
	FALSE	High	Sequest HT (A2)	Unambiguous	IINEPTAAAIAYGLDKK		1	1	YAL005C	YAL005C	1	3	0.8393	0	1	1	596.668	1787.99	1787.99	-0.46	-0.00027	HCD (High Energy Collision Dissociation)	MS2	0.847592	62.294	36.3196	8279	FSN20242_Luca_XLinking_C_125_PTM_HCD_156.raw	F104	0	0		5.6	0	1.022e-10
	FALSE	High	Sequest HT (A2)	Unambiguous	ATAGDTHLGGEDFDNR		1	1	YAL005C	YAL005C	0	3	0.2975	0	1	1	559.248	1675.73	1675.73	-0.53	-0.0003	HCD (High Energy Collision Dissociation)	MS2	63.7619	250	36.3345	8283	FSN20242_Luca_XLinking_C_125_PTM_HCD_156.raw	F104	0	0		1.58	0	0.0007761
	FALSE	High	Sequest HT (A2)	Unambiguous	LEQADKDTVTK		1	1	YAL005C	YAL005C	1	2	0.7305	0	1	1	624.328	1247.65	1247.65	0.08	5e-05	HCD (High Energy Collision Dissociation)	MS2	24.6837	250	36.4379	8305	FSN20242_Luca_XLinking_C_125_PTM_HCD_156.raw	F104	0	0		2.82	0	1.49e-05
	FALSE	High	Sequest HT (A2)	Unambiguous	LEQADKDTVTK		1	1	YAL005C	YAL005C	1	3	0.5437	0	1	1	416.554	1247.65	1247.65	-0.52	-0.00021	HCD (High Energy Collision Dissociation)	MS2	45.1647	149.273	36.5334	8327	FSN20242_Luca_XLinking_C_125_PTM_HCD_156.raw	F104	0	0		2.52	0	0.002229
	FALSE	High	Sequest HT (A2)	Unambiguous	AVGIDLGTTYScVAHFANDR	C12(Carbamidomethyl)	1	1	YAL005C	YAL005C	0	2	0.8438	0	1	1	1084.01	2167.02	2167.02	-0.65	-0.00071	HCD (High Energy Collision Dissociation)	MS2	0	250	36.6537	8354	FSN20242_Luca_XLinking_C_125_PTM_HCD_156.raw	F104	0	0		3.65	0	9.837e-10
	FALSE	High	Sequest HT (A2)	Unambiguous	LIDVDGKPQIQVEFK		1	1	YAL005C	YAL005C	0	2	0.8459	0	1	1	864.98	1728.95	1728.95	-0.57	-0.00049	HCD (High Energy Collision Dissociation)	MS2	1.86784	73.362	36.373	8292	FSN20242_Luca_XLinking_C_125_PTM_HCD_156.raw	F104	0	0		3.18	0	7.496e-11
	FALSE	High	Sequest HT (A2)	Unambiguous	LEQADKDTVTK		1	1	YAL005C	YAL005C	1	3	0.5094	0	1	1	416.554	1247.65	1247.65	-0.08	-3e-05	HCD (High Energy Collision Dissociation)	MS2	32.6487	250	34.432	7862	FSN20242_Luca_XLinking_C_125_PTM_HCD_156.raw	F104	0	0		2.67	0	0.001721
	FALSE	High	Sequest HT (A2)	Unambiguous	LYQAGGAPGGAAGGAPGGFPGGAPPAPEAEGPTVEEVD		1	1	YAL005C	YAL005C	0	3	0.5207	0	1	1	1125.86	3375.58	3375.58	-0.22	-0.00025	HCD (High Energy Collision Dissociation)	MS2	0	250	34.4222	7860	FSN20242_Luca_XLinking_C_125_PTM_HCD_156.raw	F104	0	0		3.86	0	0.0001602
	FALSE	High	Sequest HT (A2)	Unambiguous	NTISEAGDKLEQADK		1	1	YAL005C	YAL005C	1	3	0.7208	0	1	1	540.268	1618.79	1618.79	-0.81	-0.00044	HCD (High Energy Collision Dissociation)	MS2	29.2093	250	31.7689	7263	FSN20242_Luca_XLinking_C_125_PTM_HCD_156.raw	F104	0	0		2.4	0	8.997e-08
	FALSE	High	Sequest HT (A2)	Unambiguous	LDKSQVDEIVLVGGSTR		1	1	YAL005C	YAL005C	1	3	0.6655	0	1	1	605.998	1815.98	1815.98	-0.61	-0.00037	HCD (High Energy Collision Dissociation)	MS2	33.9349	250	31.8765	7288	FSN20242_Luca_XLinking_C_125_PTM_HCD_156.raw	F104	0	0		2.81	0	1.496e-05
	FALSE	High	Sequest HT (A2)	Unambiguous	LIDVDGKPQIQVEFK		1	1	YAL005C	YAL005C	0	3	0.7758	0	1	1	576.989	1728.95	1728.95	-0.65	-0.00037	HCD (High Energy Collision Dissociation)	MS2	4.08162	200.537	32.0248	7321	FSN20242_Luca_XLinking_C_125_PTM_HCD_156.raw	F104	0	0		3.39	0	8.607e-09
	FALSE	High	Sequest HT (A2)	Unambiguous	IINEPTAAAIAYGLDKK		1	1	YAL005C	YAL005C	1	3	0.7751	0	1	1	596.668	1787.99	1787.99	-0.77	-0.00046	HCD (High Energy Collision Dissociation)	MS2	3.22459	250	32.0293	7322	FSN20242_Luca_XLinking_C_125_PTM_HCD_156.raw	F104	0	0		3.69	0	6.098e-10
	FALSE	High	Sequest HT (A2)	Unambiguous	LIDVDGKPQIQVEFK		1	1	YAL005C	YAL005C	0	2	0.7942	0	1	1	864.98	1728.95	1728.95	-0.15	-0.00013	HCD (High Energy Collision Dissociation)	MS2	1.45866	250	32.131	7344	FSN20242_Luca_XLinking_C_125_PTM_HCD_156.raw	F104	0	0		2.77	0	1.714e-08
	FALSE	High	Sequest HT (A2)	Unambiguous	LEQADKDTVTK		1	1	YAL005C	YAL005C	1	3	0.6187	0	1	1	416.554	1247.65	1247.65	-0.37	-0.00015	HCD (High Energy Collision Dissociation)	MS2	22.1127	250	31.6831	7244	FSN20242_Luca_XLinking_C_125_PTM_HCD_156.raw	F104	0	0		2.57	0	0.003599
	FALSE	High	Sequest HT (A2)	Unambiguous	LEQADKDTVTK		1	1	YAL005C	YAL005C	1	2	0.6584	0	1	1	624.327	1247.65	1247.65	-0.8	-0.0005	HCD (High Energy Collision Dissociation)	MS2	9.47833	250	32.1381	7346	FSN20242_Luca_XLinking_C_125_PTM_HCD_156.raw	F104	0	0		2.43	0	3.965e-07
	FALSE	High	Sequest HT (A2)	Unambiguous	LEQADKDTVTK		1	1	YAL005C	YAL005C	1	3	0.5362	0	1	1	416.554	1247.65	1247.65	-0.81	-0.00034	HCD (High Energy Collision Dissociation)	MS2	23.897	250	32.283	7380	FSN20242_Luca_XLinking_C_125_PTM_HCD_156.raw	F104	0	0		2.35	0	0.00347
	FALSE	High	Sequest HT (A2)	Unambiguous	LDKSQVDEIVLVGGSTR		1	1	YAL005C	YAL005C	1	2	0.6818	0	1	1	908.493	1815.98	1815.98	-0.84	-0.00076	HCD (High Energy Collision Dissociation)	MS2	9.95701	250	32.5109	7431	FSN20242_Luca_XLinking_C_125_PTM_HCD_156.raw	F104	0	0		1.1	0	2.828e-05
	FALSE	High	Sequest HT (A2)	Unambiguous	NTISEAGDKLEQADK		1	1	YAL005C	YAL005C	1	2	0.7761	0	1	1	809.9	1618.79	1618.79	0.03	2e-05	HCD (High Energy Collision Dissociation)	MS2	42.2597	250	32.6308	7457	FSN20242_Luca_XLinking_C_125_PTM_HCD_156.raw	F104	0	0		2.59	0	9.85e-06
	FALSE	High	Sequest HT (A2)	Unambiguous	LEQADKDTVTK		1	1	YAL005C	YAL005C	1	2	0.7509	0	1	1	624.327	1247.65	1247.65	-0.5	-0.00031	HCD (High Energy Collision Dissociation)	MS2	19.1	250	29.9905	6867	FSN20242_Luca_XLinking_C_125_PTM_HCD_156.raw	F104	0	0		2.89	0	8.073e-06
	FALSE	High	Sequest HT (A2)	Unambiguous	LIDVDGKPQIQVEFK		1	1	YAL005C	YAL005C	0	2	0.752	0	1	1	864.98	1728.95	1728.95	-0.22	-0.00019	HCD (High Energy Collision Dissociation)	MS2	0	250	30.0001	6869	FSN20242_Luca_XLinking_C_125_PTM_HCD_156.raw	F104	0	0		1.25	0	0.002895
	FALSE	High	Sequest HT (A2)	Unambiguous	NTISEAGDKLEQADK		1	1	YAL005C	YAL005C	1	2	0.5492	0	1	1	809.899	1618.79	1618.79	-0.27	-0.00022	HCD (High Energy Collision Dissociation)	MS2	0	250	30.4311	6964	FSN20242_Luca_XLinking_C_125_PTM_HCD_156.raw	F104	0	0		1.22	0	0.002084
	FALSE	High	Sequest HT (A2)	Unambiguous	NTISEAGDKLEQADK		1	1	YAL005C	YAL005C	1	2	0.6613	0	1	1	809.899	1618.79	1618.79	-0.42	-0.00034	HCD (High Energy Collision Dissociation)	MS2	65.5162	250	30.6966	7024	FSN20242_Luca_XLinking_C_125_PTM_HCD_156.raw	F104	0	0		1.24	0	0.001456
	FALSE	High	Sequest HT (A2)	Unambiguous	NTISEAGDKLEQADK		1	1	YAL005C	YAL005C	1	3	0.7341	0	1	1	540.268	1618.79	1618.79	-0.58	-0.00031	HCD (High Energy Collision Dissociation)	MS2	12.8767	250	30.7259	7031	FSN20242_Luca_XLinking_C_125_PTM_HCD_156.raw	F104	0	0		2.67	0	7.726e-07
	FALSE	High	Sequest HT (A2)	Unambiguous	LEQADKDTVTK		1	1	YAL005C	YAL005C	1	2	0.6784	0	1	1	624.327	1247.65	1247.65	-0.11	-7e-05	HCD (High Energy Collision Dissociation)	MS2	12.4837	250	31.5964	7224	FSN20242_Luca_XLinking_C_125_PTM_HCD_156.raw	F104	0	0		2.27	0	9.03e-06
	FALSE	High	Sequest HT (A2)	Unambiguous	LDKSQVDEIVLVGGSTR		1	1	YAL005C	YAL005C	1	3	0.6898	0	1	1	605.998	1815.98	1815.98	-0.21	-0.00013	HCD (High Energy Collision Dissociation)	MS2	41.6337	250	30.7877	7044	FSN20242_Luca_XLinking_C_125_PTM_HCD_156.raw	F104	0	0		2.16	0	0.0006705
	FALSE	High	Sequest HT (A2)	Unambiguous	LIDVDGKPQIQVEFK		1	1	YAL005C	YAL005C	0	3	0.8261	0	1	1	576.989	1728.95	1728.95	-0.54	-0.00031	HCD (High Energy Collision Dissociation)	MS2	13.9604	250	30.9353	7077	FSN20242_Luca_XLinking_C_125_PTM_HCD_156.raw	F104	0	0		3.45	0	7.192e-10
	FALSE	High	Sequest HT (A2)	Unambiguous	IINEPTAAAIAYGLDKK		1	1	YAL005C	YAL005C	1	3	0.7903	0	1	1	596.668	1787.99	1787.99	-0.46	-0.00027	HCD (High Energy Collision Dissociation)	MS2	33.726	250	30.94	7078	FSN20242_Luca_XLinking_C_125_PTM_HCD_156.raw	F104	0	0		3.72	0	7.348e-12
	FALSE	High	Sequest HT (A2)	Unambiguous	LEQADKDTVTK		1	1	YAL005C	YAL005C	1	2	0.7254	0	1	1	624.328	1247.65	1247.65	-0.02	-1e-05	HCD (High Energy Collision Dissociation)	MS2	15.9991	250	31.0356	7101	FSN20242_Luca_XLinking_C_125_PTM_HCD_156.raw	F104	0	0		2.44	0	1.693e-06
	FALSE	High	Sequest HT (A2)	Unambiguous	LIDVDGKPQIQVEFK		1	1	YAL005C	YAL005C	0	2	0.7143	0	1	1	864.98	1728.95	1728.95	-0.15	-0.00013	HCD (High Energy Collision Dissociation)	MS2	0	250	31.0926	7113	FSN20242_Luca_XLinking_C_125_PTM_HCD_156.raw	F104	0	0		1.12	0	0.003928
	FALSE	High	Sequest HT (A2)	Unambiguous	NTISEAGDKLEQADK		1	1	YAL005C	YAL005C	1	2	0.5397	0	1	1	809.899	1618.79	1618.79	-0.8	-0.00065	HCD (High Energy Collision Dissociation)	MS2	37.771	250	33.6972	7700	FSN20242_Luca_XLinking_C_125_PTM_HCD_156.raw	F104	0	0		1.89	0	0.0002638
	FALSE	High	Sequest HT (A2)	Unambiguous	AVGIDLGTTYScVAHFANDR	C12(Carbamidomethyl)	1	1	YAL005C	YAL005C	0	3	0.6742	0	1	1	723.012	2167.02	2167.02	-0.4	-0.00029	HCD (High Energy Collision Dissociation)	MS2	0	250	33.7277	7707	FSN20242_Luca_XLinking_C_125_PTM_HCD_156.raw	F104	0	0		1.78	0	7.091e-07
	FALSE	High	Sequest HT (A2)	Unambiguous	NQLESIAYSLK		1	1	YAL005C	YAL005C	0	2	0.2941	0	1	1	633.339	1265.67	1265.67	-1.8	-0.00114	HCD (High Energy Collision Dissociation)	MS2	14.0862	250	33.9588	7757	FSN20242_Luca_XLinking_C_125_PTM_HCD_156.raw	F104	0	0		0.85	0	0.0049
	FALSE	High	Sequest HT (A2)	Unambiguous	LDKSQVDEIVLVGGSTR		1	1	YAL005C	YAL005C	1	3	0.7494	0	1	1	605.998	1815.98	1815.98	-0.11	-7e-05	HCD (High Energy Collision Dissociation)	MS2	11.637	250	34.0537	7779	FSN20242_Luca_XLinking_C_125_PTM_HCD_156.raw	F104	0	0		4.39	0	1.998e-08
	FALSE	High	Sequest HT (A2)	Unambiguous	IINEPTAAAIAYGLDKK		1	1	YAL005C	YAL005C	1	2	0.8625	0	1	1	894.498	1787.99	1787.99	-0.55	-0.0005	HCD (High Energy Collision Dissociation)	MS2	0	250	34.0635	7781	FSN20242_Luca_XLinking_C_125_PTM_HCD_156.raw	F104	0	0		3.2	0	1.285e-08
	FALSE	High	Sequest HT (A2)	Unambiguous	NTISEAGDKLEQADK		1	1	YAL005C	YAL005C	1	3	0.5124	0	1	1	540.268	1618.79	1618.79	-0.58	-0.00031	HCD (High Energy Collision Dissociation)	MS2	26.2324	250	34.0682	7782	FSN20242_Luca_XLinking_C_125_PTM_HCD_156.raw	F104	0	0		2.01	0	2.23e-09
	FALSE	High	Sequest HT (A2)	Unambiguous	ATAGDTHLGGEDFDNR		1	1	YAL005C	YAL005C	0	3	0.2985	0	1	1	559.248	1675.73	1675.73	0.12	7e-05	HCD (High Energy Collision Dissociation)	MS2	69.4762	250	34.1265	7794	FSN20242_Luca_XLinking_C_125_PTM_HCD_156.raw	F104	0	0		1.34	0	0.001546
	FALSE	High	Sequest HT (A2)	Unambiguous	LIDVDGKPQIQVEFK		1	1	YAL005C	YAL005C	0	3	0.7939	0	1	1	576.989	1728.95	1728.95	-0.33	-0.00019	HCD (High Energy Collision Dissociation)	MS2	1.23687	84.075	34.1602	7802	FSN20242_Luca_XLinking_C_125_PTM_HCD_156.raw	F104	0	0		4.95	0	1.847e-09
	FALSE	High	Sequest HT (A2)	Unambiguous	IINEPTAAAIAYGLDKK		1	1	YAL005C	YAL005C	1	3	0.8362	0	1	1	596.668	1787.99	1787.99	-0.87	-0.00052	HCD (High Energy Collision Dissociation)	MS2	1.70278	154.466	34.2128	7814	FSN20242_Luca_XLinking_C_125_PTM_HCD_156.raw	F104	0	0		5.31	0	1.098e-11
	FALSE	High	Sequest HT (A2)	Unambiguous	LIDVDGKPQIQVEFK		1	1	YAL005C	YAL005C	0	2	0.8613	0	1	1	864.98	1728.95	1728.95	-0.57	-0.00049	HCD (High Energy Collision Dissociation)	MS2	0.591355	250	34.2648	7825	FSN20242_Luca_XLinking_C_125_PTM_HCD_156.raw	F104	0	0		4.11	0	3.361e-11
	FALSE	High	Sequest HT (A2)	Unambiguous	LEQADKDTVTK		1	1	YAL005C	YAL005C	1	2	0.6557	0	1	1	624.327	1247.65	1247.65	-0.8	-0.0005	HCD (High Energy Collision Dissociation)	MS2	19.8755	250	34.3175	7837	FSN20242_Luca_XLinking_C_125_PTM_HCD_156.raw	F104	0	0		2.73	0	1.844e-06
	FALSE	High	Sequest HT (A2)	Unambiguous	LDKSQVDEIVLVGGSTR		1	1	YAL005C	YAL005C	1	2	0.7837	0	1	1	908.495	1815.98	1815.98	0.37	0.00033	HCD (High Energy Collision Dissociation)	MS2	0	250	33.5934	7676	FSN20242_Luca_XLinking_C_125_PTM_HCD_156.raw	F104	0	0		2.45	0	3.677e-08
	FALSE	High	Sequest HT (A2)	Unambiguous	LDKSQVDEIVLVGGSTR		1	1	YAL005C	YAL005C	1	3	0.6885	0	1	1	605.998	1815.98	1815.98	-0.82	-0.00049	HCD (High Energy Collision Dissociation)	MS2	26.0718	250	32.9712	7535	FSN20242_Luca_XLinking_C_125_PTM_HCD_156.raw	F104	0	0		3.66	0	2.714e-07
	FALSE	High	Sequest HT (A2)	Unambiguous	IINEPTAAAIAYGLDKK		1	1	YAL005C	YAL005C	1	2	0.8829	0	1	1	894.498	1787.99	1787.99	-0.69	-0.00062	HCD (High Energy Collision Dissociation)	MS2	0	250	32.9811	7537	FSN20242_Luca_XLinking_C_125_PTM_HCD_156.raw	F104	0	0		2.99	0	3.187e-07
	FALSE	High	Sequest HT (A2)	Unambiguous	NTISEAGDKLEQADK		1	1	YAL005C	YAL005C	1	3	0.668	0	1	1	540.268	1618.79	1618.79	-0.92	-0.0005	HCD (High Energy Collision Dissociation)	MS2	17.3289	250	32.9857	7538	FSN20242_Luca_XLinking_C_125_PTM_HCD_156.raw	F104	0	0		2.59	0	2.874e-09
	FALSE	High	Sequest HT (A2)	Unambiguous	ATAGDTHLGGEDFDNR		1	1	YAL005C	YAL005C	0	3	0.3706	0	1	1	559.249	1675.73	1675.73	0.23	0.00013	HCD (High Energy Collision Dissociation)	MS2	56.9785	250	32.9983	7541	FSN20242_Luca_XLinking_C_125_PTM_HCD_156.raw	F104	0	0		1.43	0	0.0005776
	FALSE	High	Sequest HT (A2)	Unambiguous	LIDVDGKPQIQVEFK		1	1	YAL005C	YAL005C	0	3	0.7865	0	1	1	576.989	1728.95	1728.95	-0.54	-0.00031	HCD (High Energy Collision Dissociation)	MS2	3.10977	162.375	33.0695	7558	FSN20242_Luca_XLinking_C_125_PTM_HCD_156.raw	F104	0	0		4.73	0	1.007e-09
	FALSE	High	Sequest HT (A2)	Unambiguous	LEQADKDTVTK		1	1	YAL005C	YAL005C	1	2	0.6746	0	1	1	624.327	1247.65	1247.65	-0.31	-0.00019	HCD (High Energy Collision Dissociation)	MS2	28.4641	250	33.503	7656	FSN20242_Luca_XLinking_C_125_PTM_HCD_156.raw	F104	0	0		2.52	0	5.374e-06
	FALSE	High	Sequest HT (A2)	Unambiguous	IINEPTAAAIAYGLDKK		1	1	YAL005C	YAL005C	1	3	0.8056	0	1	1	596.668	1787.99	1787.99	-0.77	-0.00046	HCD (High Energy Collision Dissociation)	MS2	2.1214	250	33.1229	7570	FSN20242_Luca_XLinking_C_125_PTM_HCD_156.raw	F104	0	0		5.4	0	7.313e-12
	FALSE	High	Sequest HT (A2)	Unambiguous	LEQADKDTVTK		1	1	YAL005C	YAL005C	1	2	0.6906	0	1	1	624.327	1247.65	1247.65	-0.7	-0.00044	HCD (High Energy Collision Dissociation)	MS2	15.8807	250	33.2278	7594	FSN20242_Luca_XLinking_C_125_PTM_HCD_156.raw	F104	0	0		2.65	0	2.378e-05
	FALSE	High	Sequest HT (A2)	Unambiguous	LEQADKDTVTK		1	1	YAL005C	YAL005C	1	3	0.6462	0	1	1	416.554	1247.65	1247.65	-0.66	-0.00028	HCD (High Energy Collision Dissociation)	MS2	33.8969	250	33.3312	7617	FSN20242_Luca_XLinking_C_125_PTM_HCD_156.raw	F104	0	0		2.77	0	0.0001228
	FALSE	High	Sequest HT (A2)	Unambiguous	LEQADKDTVTK		1	1	YAL005C	YAL005C	1	3	0.609	0	1	1	416.554	1247.65	1247.65	-0.44	-0.00018	HCD (High Energy Collision Dissociation)	MS2	35.8523	250	33.469	7647	FSN20242_Luca_XLinking_C_125_PTM_HCD_156.raw	F104	0	0		2.66	0	0.000982
	FALSE	High	Sequest HT (A2)	Unambiguous	LIDVDGKPQIQVEFK		1	1	YAL005C	YAL005C	0	2	0.8667	0	1	1	864.98	1728.95	1728.95	-0.22	-0.00019	HCD (High Energy Collision Dissociation)	MS2	0	250	33.1751	7582	FSN20242_Luca_XLinking_C_125_PTM_HCD_156.raw	F104	0	0		3.45	0	7.268e-08
	FALSE	High	Sequest HT (A2)	Unambiguous	SEIFSTYADNQPGVLIQVFEGER		1	1	YAL005C	YAL005C	0	3	0.7658	0	1	1	867.092	2599.26	2599.27	-2.06	-0.00178	HCD (High Energy Collision Dissociation)	MS2	0	250	43.6899	11117	FSN20242_Luca_XLinking_C_25_PTM_HCD_152.raw	F102	0	0		2.22	0	1.427e-05
	FALSE	High	Sequest HT (A2)	Unambiguous	SEIFSTYADNQPGVLIQVFEGER		1	1	YAL005C	YAL005C	0	2	0.8	0	1	1	1300.14	2599.26	2599.27	-1.54	-0.002	HCD (High Energy Collision Dissociation)	MS2	0	250	44.716	11349	FSN20242_Luca_XLinking_C_25_PTM_HCD_152.raw	F102	0	0		2.7	0	9.034e-09
	FALSE	High	Sequest HT (A2)	Unambiguous	SEIFSTYADNQPGVLIQVFEGER		1	1	YAL005C	YAL005C	0	3	1	0	1	1	867.093	2599.26	2599.27	-1.5	-0.0013	HCD (High Energy Collision Dissociation)	MS2	0	250	44.7207	11350	FSN20242_Luca_XLinking_C_25_PTM_HCD_152.raw	F102	0	0		1.93	0	1.785e-05
	FALSE	High	Sequest HT (A2)	Unambiguous	MVAEAEK		1	1	YAL005C	YAL005C	0	2	0.4211	0	1	1	389.194	777.38	777.381	-0.98	-0.00038	HCD (High Energy Collision Dissociation)	MS2	44.825	250	25.4281	6076	FSN20242_Luca_XLinking_C_50_PTM_HCD_154.raw	F103	0	0		1.14	0	0.004801
	FALSE	High	Sequest HT (A2)	Unambiguous	SEIFSTYADNQPGVLIQVFEGER		1	1	YAL005C	YAL005C	0	2	0.8429	0	1	1	1300.14	2599.26	2599.27	-1.07	-0.00139	HCD (High Energy Collision Dissociation)	MS2	0	250	43.6829	11116	FSN20242_Luca_XLinking_C_25_PTM_HCD_152.raw	F102	0	0		2.8	0	5.931e-07
	FALSE	High	Sequest HT (A2)	Unambiguous	SEIFSTYADNQPGVLIQVFEGER		1	1	YAL005C	YAL005C	0	2	0.8509	0	1	1	1300.14	2599.26	2599.27	-1.82	-0.00236	HCD (High Energy Collision Dissociation)	MS2	0	250	39.599	10166	FSN20242_Luca_XLinking_C_25_PTM_HCD_152.raw	F102	0	0		4.36	0	3.465e-10
	FALSE	High	Sequest HT (A2)	Unambiguous	TQDLLLLDVAPLSLGIETAGGVMTK		1	1	YAL005C	YAL005C	0	2	0.8339	0	1	1	1278.2	2555.4	2555.4	-1.29	-0.00165	HCD (High Energy Collision Dissociation)	MS2	0	250	39.7801	10204	FSN20242_Luca_XLinking_C_25_PTM_HCD_152.raw	F102	0	0		2.77	0	4.164e-10
	FALSE	High	Sequest HT (A2)	Unambiguous	TQDLLLLDVAPLSLGIETAGGVmTK	M23(Oxidation)	1	1	YAL005C	YAL005C	0	2	0.8528	0	1	1	1286.2	2571.39	2571.39	-1.49	-0.00191	HCD (High Energy Collision Dissociation)	MS2	0	250	39.9469	10239	FSN20242_Luca_XLinking_C_25_PTM_HCD_152.raw	F102	0	0		2.31	0	9.397e-06
	FALSE	High	Sequest HT (A2)	Unambiguous	TQDLLLLDVAPLSLGIETAGGVMTK		1	1	YAL005C	YAL005C	0	2	0.8458	0	1	1	1278.2	2555.39	2555.4	-2.34	-0.00299	HCD (High Energy Collision Dissociation)	MS2	0	250	40.1095	10279	FSN20242_Luca_XLinking_C_25_PTM_HCD_152.raw	F102	0	0		2.01	0	0.0006994
	FALSE	High	Sequest HT (A2)	Unambiguous	SEIFSTYADNQPGVLIQVFEGER		1	1	YAL005C	YAL005C	0	2	0.832	0	1	1	1300.14	2599.26	2599.27	-1.16	-0.00151	HCD (High Energy Collision Dissociation)	MS2	0	250	40.6005	10387	FSN20242_Luca_XLinking_C_25_PTM_HCD_152.raw	F102	0	0		2.5	0	8.656e-09
	FALSE	High	Sequest HT (A2)	Unambiguous	SEIFSTYADNQPGVLIQVFEGER		1	1	YAL005C	YAL005C	0	2	0.7759	0	1	1	1300.13	2599.26	2599.27	-2.1	-0.00273	HCD (High Energy Collision Dissociation)	MS2	0	250	42.6562	10883	FSN20242_Luca_XLinking_C_25_PTM_HCD_152.raw	F102	0	0		2.9	0	4.745e-07
	FALSE	High	Sequest HT (A2)	Unambiguous	SEIFSTYADNQPGVLIQVFEGER		1	1	YAL005C	YAL005C	0	3	0.8065	0	1	1	867.093	2599.27	2599.27	-0.86	-0.00075	HCD (High Energy Collision Dissociation)	MS2	0	250	42.6609	10884	FSN20242_Luca_XLinking_C_25_PTM_HCD_152.raw	F102	0	0		2.48	0	6.838e-06
	FALSE	High	Sequest HT (A2)	Unambiguous	SEIFSTYADNQPGVLIQVFEGER		1	1	YAL005C	YAL005C	0	2	0.8102	0	1	1	1300.14	2599.26	2599.27	-1.26	-0.00163	HCD (High Energy Collision Dissociation)	MS2	0	250	41.6171	10634	FSN20242_Luca_XLinking_C_25_PTM_HCD_152.raw	F102	0	0		2.74	0	1.227e-06
	FALSE	High	Sequest HT (A2)	Unambiguous	IINEPTAAAIAYGLDKK		1	1	YAL005C	YAL005C	1	3	0.8242	0	1	1	596.668	1787.99	1787.99	-1.07	-0.00064	HCD (High Energy Collision Dissociation)	MS2	0	250	31.8201	7462	FSN20242_Luca_XLinking_C_50_PTM_HCD_154.raw	F103	0	0		3.64	0	2.018e-08
	FALSE	High	Sequest HT (A2)	Unambiguous	SQVDEIVLVGGSTR		1	1	YAL005C	YAL005C	0	2	0.3768	0	1	1	730.391	1459.77	1459.78	-0.77	-0.00056	HCD (High Energy Collision Dissociation)	MS2	24.8747	250	31.825	7463	FSN20242_Luca_XLinking_C_50_PTM_HCD_154.raw	F103	0	0		2.84	0	7.902e-08
	FALSE	High	Sequest HT (A2)	Unambiguous	TTPSFVAFTDTER		1	1	YAL005C	YAL005C	0	2	0.5729	0	1	1	736.357	1471.71	1471.71	-0.42	-0.00031	HCD (High Energy Collision Dissociation)	MS2	31.0498	250	32.4287	7596	FSN20242_Luca_XLinking_C_50_PTM_HCD_154.raw	F103	0	0		1.99	0	9.5e-06
	FALSE	High	Sequest HT (A2)	Unambiguous	LVTDYFNGKEPNR		1	1	YAL005C	YAL005C	1	3	0.7197	0	1	1	518.262	1552.77	1552.78	-1.69	-0.00088	HCD (High Energy Collision Dissociation)	MS2	92.1513	250	32.6532	7648	FSN20242_Luca_XLinking_C_50_PTM_HCD_154.raw	F103	0	0		1.32	0	0.002317
	FALSE	High	Sequest HT (A2)	Unambiguous	IINEPTAAAIAYGLDKK		1	1	YAL005C	YAL005C	1	3	0.8	0	1	1	596.668	1787.99	1787.99	-0.77	-0.00046	HCD (High Energy Collision Dissociation)	MS2	0	250	32.8952	7701	FSN20242_Luca_XLinking_C_50_PTM_HCD_154.raw	F103	0	0		3.6	0	3.588e-09
	FALSE	High	Sequest HT (A2)	Unambiguous	SQVDEIVLVGGSTR		1	1	YAL005C	YAL005C	0	2	0.4211	0	1	1	730.392	1459.78	1459.78	0.65	0.00048	HCD (High Energy Collision Dissociation)	MS2	57.4926	250	32.9644	7718	FSN20242_Luca_XLinking_C_50_PTM_HCD_154.raw	F103	0	0		2.85	0	4.482e-07
	FALSE	High	Sequest HT (A2)	Unambiguous	IINEPTAAAIAYGLDKK		1	1	YAL005C	YAL005C	1	2	0.8227	0	1	1	894.495	1787.98	1787.99	-3.9	-0.00349	HCD (High Energy Collision Dissociation)	MS2		250	32.9783	7721	FSN20242_Luca_XLinking_C_50_PTM_HCD_154.raw	F103	0	0		2.03	0	0.0001739
	FALSE	High	Sequest HT (A2)	Unambiguous	VDIIANDQGNR		1	1	YAL005C	YAL005C	0	2	0.4574	0	1	1	607.81	1214.61	1214.61	-0.03	-2e-05	HCD (High Energy Collision Dissociation)	MS2	45.7427	250	33.2431	7776	FSN20242_Luca_XLinking_C_50_PTM_HCD_154.raw	F103	0	0		2.23	0	8.905e-06
	FALSE	High	Sequest HT (A2)	Unambiguous	TTPSFVAFTDTER		1	1	YAL005C	YAL005C	0	2	0.6667	0	1	1	736.356	1471.7	1471.71	-0.91	-0.00067	HCD (High Energy Collision Dissociation)	MS2	0	250	33.5052	7834	FSN20242_Luca_XLinking_C_50_PTM_HCD_154.raw	F103	0	0		2.46	0	3.589e-06
	FALSE	High	Sequest HT (A2)	Unambiguous	AVGIDLGTTYScVAHFANDR	C12(Carbamidomethyl)	1	1	YAL005C	YAL005C	0	3	0.6833	0	1	1	723.012	2167.02	2167.02	-0.66	-0.00048	HCD (High Energy Collision Dissociation)	MS2	0	250	33.5288	7839	FSN20242_Luca_XLinking_C_50_PTM_HCD_154.raw	F103	0	0		1.8	0	3.163e-06
	FALSE	High	Sequest HT (A2)	Unambiguous	SEIFSTYADNQPGVLIQVFEGER		1	1	YAL005C	YAL005C	0	3	0.7222	0	1	1	867.092	2599.26	2599.27	-2.06	-0.00178	HCD (High Energy Collision Dissociation)	MS2	68.9579	250	39.5556	10154	FSN20242_Luca_XLinking_C_25_PTM_HCD_152.raw	F102	0	0		2.52	0	5.039e-06
	FALSE	High	Sequest HT (A2)	Unambiguous	SQVDEIVLVGGSTR		1	1	YAL005C	YAL005C	0	2	0.47	0	1	1	730.39	1459.77	1459.78	-1.27	-0.00093	HCD (High Energy Collision Dissociation)	MS2	44.1863	250	28.5709	6753	FSN20242_Luca_XLinking_C_50_PTM_HCD_154.raw	F103	0	0		2.17	0	1.377e-06
	FALSE	High	Sequest HT (A2)	Unambiguous	SQVDEIVLVGGSTR		1	1	YAL005C	YAL005C	0	2	0.3644	0	1	1	730.391	1459.78	1459.78	0.07	5e-05	HCD (High Energy Collision Dissociation)	MS2	22.259	250	29.6189	6981	FSN20242_Luca_XLinking_C_50_PTM_HCD_154.raw	F103	0	0		2.25	0	1.782e-07
	FALSE	High	Sequest HT (A2)	Unambiguous	ITITNDK		1	1	YAL005C	YAL005C	0	2	0.3034	0	1	1	402.726	804.446	804.446	-0.54	-0.00022	HCD (High Energy Collision Dissociation)	MS2	54.1878	250	30.4153	7157	FSN20242_Luca_XLinking_C_50_PTM_HCD_154.raw	F103	0	0		1.45	0	0.004447
	FALSE	High	Sequest HT (A2)	Unambiguous	SQVDEIVLVGGSTR		1	1	YAL005C	YAL005C	0	2	0.1656	0	1	1	730.391	1459.77	1459.78	-0.52	-0.00038	HCD (High Energy Collision Dissociation)	MS2	17.9171	250	30.7391	7229	FSN20242_Luca_XLinking_C_50_PTM_HCD_154.raw	F103	0	0		1.63	0	6.19e-06
	FALSE	High	Sequest HT (A2)	Unambiguous	IINEPTAAAIAYGLDKK		1	1	YAL005C	YAL005C	1	3	0.7741	0	1	1	596.667	1787.99	1787.99	-1.69	-0.00101	HCD (High Energy Collision Dissociation)	MS2	64.2791	250	30.7437	7230	FSN20242_Luca_XLinking_C_50_PTM_HCD_154.raw	F103	0	0		2.39	0	7.433e-06
	FALSE	High	Sequest HT (A2)	Unambiguous	TTPSFVAFTDTER		1	1	YAL005C	YAL005C	0	2	0.7273	0	1	1	736.357	1471.71	1471.71	-0.08	-6e-05	HCD (High Energy Collision Dissociation)	MS2	0	250	31.3617	7363	FSN20242_Luca_XLinking_C_50_PTM_HCD_154.raw	F103	0	0		1.43	0	4.88e-05
	FALSE	High	Sequest HT (A2)	Unambiguous	SQVDEIVLVGGSTR		1	1	YAL005C	YAL005C	0	2	0.3887	0	1	1	730.389	1459.77	1459.78	-2.44	-0.00178	HCD (High Energy Collision Dissociation)	MS2	0	250	31.4	7372	FSN20242_Luca_XLinking_C_50_PTM_HCD_154.raw	F103	0	0		3.01	0	3.694e-06
	FALSE	High	Sequest HT (A2)	Unambiguous	TQDLLLLDVAPLSLGIETAGGVmTK	M23(Oxidation)	1	1	YAL005C	YAL005C	0	2	0.7304	0	1	1	1286.2	2571.39	2571.39	-0.54	-0.00069	HCD (High Energy Collision Dissociation)	MS2	0	250	37.8994	9646	FSN20242_Luca_XLinking_C_25_PTM_HCD_152.raw	F102	0	0		4.97	0	1.094e-10
	FALSE	High	Sequest HT (A2)	Unambiguous	TQDLLLLDVAPLSLGIETAGGVmTK	M23(Oxidation)	1	1	YAL005C	YAL005C	0	3	0.6689	0	1	1	857.803	2571.39	2571.39	-0.52	-0.00044	HCD (High Energy Collision Dissociation)	MS2	16.4881	132.318	37.9067	9648	FSN20242_Luca_XLinking_C_25_PTM_HCD_152.raw	F102	0	0		6.1	0	1.2e-10
	FALSE	High	Sequest HT (A2)	Unambiguous	TQDLLLLDVAPLSLGIETAGGVMTK		1	1	YAL005C	YAL005C	0	2	0.8409	0	1	1	1278.2	2555.4	2555.4	-1.19	-0.00152	HCD (High Energy Collision Dissociation)	MS2	0	20.438	38.0909	9712	FSN20242_Luca_XLinking_C_25_PTM_HCD_152.raw	F102	0	0		5.28	0	1.073e-11
	FALSE	High	Sequest HT (A2)	Unambiguous	TQDLLLLDVAPLSLGIETAGGVMTK		1	1	YAL005C	YAL005C	0	3	0.7817	0	1	1	852.471	2555.4	2555.4	-1.13	-0.00096	HCD (High Energy Collision Dissociation)	MS2	0.625948	23.867	38.0954	9713	FSN20242_Luca_XLinking_C_25_PTM_HCD_152.raw	F102	0	0		4.81	0	2.728e-09
	FALSE	High	Sequest HT (A2)	Unambiguous	TQDLLLLDVAPLSLGIETAGGVmTK	M23(Oxidation)	1	1	YAL005C	YAL005C	0	2	0.7841	0	1	1	1286.2	2571.39	2571.39	-1.2	-0.00154	HCD (High Energy Collision Dissociation)	MS2	0	250	38.9186	10000	FSN20242_Luca_XLinking_C_25_PTM_HCD_152.raw	F102	0	0		4.03	0	9.559e-10
	FALSE	High	Sequest HT (A2)	Unambiguous	TQDLLLLDVAPLSLGIETAGGVmTK	M23(Oxidation)	1	1	YAL005C	YAL005C	0	3	0.7	0	1	1	857.802	2571.39	2571.39	-0.95	-0.00081	HCD (High Energy Collision Dissociation)	MS2	24.9389	250	38.9655	10011	FSN20242_Luca_XLinking_C_25_PTM_HCD_152.raw	F102	0	0		4.6	0	2.413e-10
	FALSE	High	Sequest HT (A2)	Unambiguous	TQDLLLLDVAPLSLGIETAGGVMTK		1	1	YAL005C	YAL005C	0	2	0.8245	0	1	1	1278.2	2555.4	2555.4	-1	-0.00128	HCD (High Energy Collision Dissociation)	MS2	0	250	39.092	10044	FSN20242_Luca_XLinking_C_25_PTM_HCD_152.raw	F102	0	0		4.9	0	2.853e-11
	FALSE	High	Sequest HT (A2)	Unambiguous	TQDLLLLDVAPLSLGIETAGGVMTK		1	1	YAL005C	YAL005C	0	3	0.7994	0	1	1	852.471	2555.4	2555.4	-1.05	-0.0009	HCD (High Energy Collision Dissociation)	MS2	19.6102	250	39.1118	10049	FSN20242_Luca_XLinking_C_25_PTM_HCD_152.raw	F102	0	0		3.24	0	2.204e-08
	FALSE	High	Sequest HT (A2)	Unambiguous	TQDLLLLDVAPLSLGIETAGGVmTK	M23(Oxidation)	1	1	YAL005C	YAL005C	0	2	0.8584	0	1	1	1286.2	2571.39	2571.39	-1.49	-0.00191	HCD (High Energy Collision Dissociation)	MS2	0	250	39.4995	10142	FSN20242_Luca_XLinking_C_25_PTM_HCD_152.raw	F102	0	0		3.53	0	5.605e-08
	FALSE	High	Sequest HT (A2)	Unambiguous	SINPDEAVAYGAAVQAAILTGDESSK		1	1	YAL005C	YAL005C	0	2	0.6302	0	1	1	1289.14	2577.27	2577.27	0.38	0.00049	HCD (High Energy Collision Dissociation)	MS2	49.522	250	38.5106	9894	FSN20242_Luca_XLinking_C_25_PTM_HCD_152.raw	F102	0	0		3.11	0	2.372e-08
	FALSE	High	Sequest HT (A2)	Unambiguous	SINPDEAVAYGAAVQAAILTGDESSK		1	1	YAL005C	YAL005C	0	3	0.5369	0	1	1	859.761	2577.27	2577.27	-0.22	-0.00019	HCD (High Energy Collision Dissociation)	MS2	69.0035	186.335	38.5266	9897	FSN20242_Luca_XLinking_C_25_PTM_HCD_152.raw	F102	0	0		2.03	0	1.721e-05
	FALSE	High	Sequest HT (A2)	Unambiguous	SEIFSTYADNQPGVLIQVFEGER		1	1	YAL005C	YAL005C	0	3	0.7661	0	1	1	867.093	2599.26	2599.27	-1.28	-0.00111	HCD (High Energy Collision Dissociation)	MS2	0	105.273	38.5539	9904	FSN20242_Luca_XLinking_C_25_PTM_HCD_152.raw	F102	0	0		3.89	0	2.706e-06
	FALSE	High	Sequest HT (A2)	Unambiguous	SEIFSTYADNQPGVLIQVFEGER		1	1	YAL005C	YAL005C	0	2	0.8359	0	1	1	1300.14	2599.26	2599.27	-1.07	-0.00139	HCD (High Energy Collision Dissociation)	MS2	0	66.344	38.594	9914	FSN20242_Luca_XLinking_C_25_PTM_HCD_152.raw	F102	0	0		4.63	0	1.126e-10
	FALSE	High	Sequest HT (A2)	Unambiguous	IINEPTAAAIAYGLDKK		1	1	YAL005C	YAL005C	1	3	0.8566	0	1	1	596.668	1787.99	1787.99	-0.46	-0.00027	HCD (High Energy Collision Dissociation)	MS2	3.46373	245.531	33.9498	7929	FSN20242_Luca_XLinking_C_50_PTM_HCD_154.raw	F103	0	0		4.88	0	1.09e-11
	FALSE	High	Sequest HT (A2)	Unambiguous	DNNLLGKFELSGIPPAPR		1	1	YAL005C	YAL005C	1	3	0.7827	0	1	1	646.686	1938.04	1938.04	-0.59	-0.00038	HCD (High Energy Collision Dissociation)	MS2	10.8744	245.309	37.3933	8669	FSN20242_Luca_XLinking_C_50_PTM_HCD_154.raw	F103	0	0		4.28	0	8.742e-09
	FALSE	High	Sequest HT (A2)	Unambiguous	SEIFSTYADNQPGVLIQVFEGER		1	1	YAL005C	YAL005C	0	3	0.7238	0	1	1	867.092	2599.26	2599.27	-2.2	-0.00191	HCD (High Energy Collision Dissociation)	MS2	21.1416	250	37.4265	8677	FSN20242_Luca_XLinking_C_50_PTM_HCD_154.raw	F103	0	0		3.44	0	4.168e-05
	FALSE	High	Sequest HT (A2)	Unambiguous	LDKSQVDEIVLVGGSTR		1	1	YAL005C	YAL005C	1	2	0.5135	0	1	1	908.496	1815.99	1815.98	2.25	0.00204	HCD (High Energy Collision Dissociation)	MS2	4.7292	250	37.4447	8682	FSN20242_Luca_XLinking_C_50_PTM_HCD_154.raw	F103	0	0		1.85	0	0.002206
	FALSE	High	Sequest HT (A2)	Unambiguous	SEIFSTYADNQPGVLIQVFEGER		1	1	YAL005C	YAL005C	0	2	0.8523	0	1	1	1300.14	2599.27	2599.27	-0.41	-0.00053	HCD (High Energy Collision Dissociation)	MS2	0	250	37.4625	8687	FSN20242_Luca_XLinking_C_50_PTM_HCD_154.raw	F103	0	0		4.13	0	5.586e-11
	FALSE	High	Sequest HT (A2)	Unambiguous	SINPDEAVAYGAAVQAAILTGDESSK		1	1	YAL005C	YAL005C	0	3	0.6578	0	1	1	859.761	2577.27	2577.27	-0.07	-6e-05	HCD (High Energy Collision Dissociation)	MS2	85.8059	217.054	37.4778	8691	FSN20242_Luca_XLinking_C_50_PTM_HCD_154.raw	F103	0	0		2.63	0	4.4e-08
	FALSE	High	Sequest HT (A2)	Unambiguous	SINPDEAVAYGAAVQAAILTGDESSK		1	1	YAL005C	YAL005C	0	2	0.5765	0	1	1	1289.14	2577.27	2577.27	-0.19	-0.00024	HCD (High Energy Collision Dissociation)	MS2	0	250	37.5864	8716	FSN20242_Luca_XLinking_C_50_PTM_HCD_154.raw	F103	0	0		1.96	0	9.442e-06
	FALSE	High	Sequest HT (A2)	Unambiguous	IINEPTAAAIAYGLDKK		1	1	YAL005C	YAL005C	1	2	0.8165	0	1	1	894.498	1787.99	1787.99	-0.28	-0.00025	HCD (High Energy Collision Dissociation)	MS2	3.05809	247.102	37.3394	8657	FSN20242_Luca_XLinking_C_50_PTM_HCD_154.raw	F103	0	0		4.74	0	2.779e-09
	FALSE	High	Sequest HT (A2)	Unambiguous	AVGIDLGTTYScVAHFANDR	C12(Carbamidomethyl)	1	1	YAL005C	YAL005C	0	3	0.7878	0	1	1	723.013	2167.02	2167.02	0.52	0.00038	HCD (High Energy Collision Dissociation)	MS2	0.268661	72.027	36.7566	8528	FSN20242_Luca_XLinking_C_50_PTM_HCD_154.raw	F103	0	0		5.75	0	2.727e-13
	FALSE	High	Sequest HT (A2)	Unambiguous	TTPSFVAFTDTER		1	1	YAL005C	YAL005C	0	2	0.6199	0	1	1	736.357	1471.71	1471.71	0.33	0.00024	HCD (High Energy Collision Dissociation)	MS2	15.5613	250	36.7713	8531	FSN20242_Luca_XLinking_C_50_PTM_HCD_154.raw	F103	0	0		2.92	0	1.578e-07
	FALSE	High	Sequest HT (A2)	Unambiguous	ELQDIANPImSK	M10(Oxidation)	1	1	YAL005C	YAL005C	0	2	0.6204	0	1	1	687.85	1374.69	1374.69	-0.04	-3e-05	HCD (High Energy Collision Dissociation)	MS2	74.9474	250	36.7806	8533	FSN20242_Luca_XLinking_C_50_PTM_HCD_154.raw	F103	0	0		2.45	0	0.0003141
	FALSE	High	Sequest HT (A2)	Unambiguous	ETAESYLGAK		1	1	YAL005C	YAL005C	0	2	0.4145	0	1	1	534.763	1068.52	1068.52	-1.12	-0.0006	HCD (High Energy Collision Dissociation)	MS2	64.715	250	36.8818	8556	FSN20242_Luca_XLinking_C_50_PTM_HCD_154.raw	F103	0	0		1.52	0	0.003258
	FALSE	High	Sequest HT (A2)	Unambiguous	DNNLLGKFELSGIPPAPR		1	1	YAL005C	YAL005C	1	2	0.8405	0	1	1	969.524	1938.04	1938.04	-1.88	-0.00182	HCD (High Energy Collision Dissociation)	MS2	15.6488	250	37.0141	8582	FSN20242_Luca_XLinking_C_50_PTM_HCD_154.raw	F103	0	0		3.51	0	2.475e-07
	FALSE	High	Sequest HT (A2)	Unambiguous	IINEPTAAAIAYGLDKK		1	1	YAL005C	YAL005C	1	3	0.8148	0	1	1	596.668	1787.99	1787.99	-0.56	-0.00034	HCD (High Energy Collision Dissociation)	MS2	2.23053	46.26	37.1745	8619	FSN20242_Luca_XLinking_C_50_PTM_HCD_154.raw	F103	0	0		5.4	0	1.658e-10
	FALSE	High	Sequest HT (A2)	Unambiguous	NFTPEQISSMVLGK		1	1	YAL005C	YAL005C	0	2	0.6346	0	1	1	775.897	1550.79	1550.79	-0.43	-0.00033	HCD (High Energy Collision Dissociation)	MS2	39.993	250	37.1924	8623	FSN20242_Luca_XLinking_C_50_PTM_HCD_154.raw	F103	0	0		2.08	0	1.283e-06
	FALSE	High	Sequest HT (A2)	Unambiguous	LIDVDGKPQIQVEFK		1	1	YAL005C	YAL005C	0	3	0.8087	0	1	1	576.989	1728.95	1728.95	-0.86	-0.0005	HCD (High Energy Collision Dissociation)	MS2	11.2391	92.623	37.2285	8630	FSN20242_Luca_XLinking_C_50_PTM_HCD_154.raw	F103	0	0		4.13	0	2.573e-09
	FALSE	High	Sequest HT (A2)	Unambiguous	SEIFSTYADNQPGVLIQVFEGER		1	1	YAL005C	YAL005C	0	3	0.6967	0	1	1	867.093	2599.26	2599.27	-1	-0.00087	HCD (High Energy Collision Dissociation)	MS2	22.4695	250	37.2689	8639	FSN20242_Luca_XLinking_C_50_PTM_HCD_154.raw	F103	0	0		3	0	8.142e-07
	FALSE	High	Sequest HT (A2)	Unambiguous	AVGIDLGTTYScVAHFANDR	C12(Carbamidomethyl)	1	1	YAL005C	YAL005C	0	2	0.7745	0	1	1	1084.02	2167.02	2167.02	-0.09	-0.0001	HCD (High Energy Collision Dissociation)	MS2	0	38.648	37.3316	8655	FSN20242_Luca_XLinking_C_50_PTM_HCD_154.raw	F103	0	0		4.7	0	6.276e-11
	FALSE	High	Sequest HT (A2)	Unambiguous	LIDVDGKPQIQVEFK		1	1	YAL005C	YAL005C	0	2	0.728	0	1	1	864.98	1728.95	1728.95	-0.29	-0.00025	HCD (High Energy Collision Dissociation)	MS2	81.5162	89.312	37.6152	8724	FSN20242_Luca_XLinking_C_50_PTM_HCD_154.raw	F103	0	0		2.39	0	1.287e-05
	FALSE	High	Sequest HT (A2)	Unambiguous	TQDLLLLDVAPLSLGIETAGGVmTK	M23(Oxidation)	1	1	YAL005C	YAL005C	0	3	0.6981	0	1	1	857.804	2571.4	2571.39	0.41	0.00035	HCD (High Energy Collision Dissociation)	MS2	0.819218	100.229	37.9562	8807	FSN20242_Luca_XLinking_C_50_PTM_HCD_154.raw	F103	0	0		5.3	0	8.088e-11
	FALSE	High	Sequest HT (A2)	Unambiguous	TQDLLLLDVAPLSLGIETAGGVmTK	M23(Oxidation)	1	1	YAL005C	YAL005C	0	2	0.8535	0	1	1	1286.2	2571.4	2571.39	0.79	0.00102	HCD (High Energy Collision Dissociation)	MS2	0	52.844	37.9607	8808	FSN20242_Luca_XLinking_C_50_PTM_HCD_154.raw	F103	0	0		4.37	0	1.414e-09
	FALSE	High	Sequest HT (A2)	Unambiguous	TTPSFVAFTDTER		1	1	YAL005C	YAL005C	0	2	0.6448	0	1	1	736.357	1471.71	1471.71	-0.08	-6e-05	HCD (High Energy Collision Dissociation)	MS2		210.826	37.9465	8804	FSN20242_Luca_XLinking_C_50_PTM_HCD_154.raw	F103	0	0		2.9	0	3.211e-06
	FALSE	High	Sequest HT (A2)	Unambiguous	TQDLLLLDVAPLSLGIETAGGVMTK		1	1	YAL005C	YAL005C	0	3	0.7453	0	1	1	852.471	2555.4	2555.4	-0.41	-0.00035	HCD (High Energy Collision Dissociation)	MS2	0	151.859	38.1203	8848	FSN20242_Luca_XLinking_C_50_PTM_HCD_154.raw	F103	0	0		3.69	0	8.981e-09
	FALSE	High	Sequest HT (A2)	Unambiguous	TQDLLLLDVAPLSLGIETAGGVMTK		1	1	YAL005C	YAL005C	0	2	0.7897	0	1	1	1278.2	2555.4	2555.4	-0.33	-0.00042	HCD (High Energy Collision Dissociation)	MS2	0	92.541	38.1233	8849	FSN20242_Luca_XLinking_C_50_PTM_HCD_154.raw	F103	0	0		2.71	0	1.046e-07
	FALSE	High	Sequest HT (A2)	Unambiguous	LIDVDGKPQIQVEFK		1	1	YAL005C	YAL005C	0	2	0.5857	0	1	1	864.98	1728.95	1728.95	0.13	0.00012	HCD (High Energy Collision Dissociation)	MS2	94.5485	59.02	37.7229	8750	FSN20242_Luca_XLinking_C_50_PTM_HCD_154.raw	F103	0	0		1.4	0	2.71e-05
	FALSE	High	Sequest HT (A2)	Unambiguous	LVTDYFNGKEPNR		1	1	YAL005C	YAL005C	1	3	0.5754	0	1	1	518.263	1552.77	1552.78	-0.4	-0.00021	HCD (High Energy Collision Dissociation)	MS2	93.7511	149.839	37.7329	8753	FSN20242_Luca_XLinking_C_50_PTM_HCD_154.raw	F103	0	0		1.79	0	0.002211
	FALSE	High	Sequest HT (A2)	Unambiguous	FEELcADLFR	C5(Carbamidomethyl)	1	1	YAL005C	YAL005C	0	2	0.6996	0	1	1	650.305	1299.6	1299.6	-0.46	-0.0003	HCD (High Energy Collision Dissociation)	MS2	65.031	250	37.7941	8768	FSN20242_Luca_XLinking_C_50_PTM_HCD_154.raw	F103	0	0		2.33	0	0.0001229
	FALSE	High	Sequest HT (A2)	Unambiguous	AVGIDLGTTYScVAHFANDR	C12(Carbamidomethyl)	1	1	YAL005C	YAL005C	0	3	0.7718	0	1	1	723.013	2167.02	2167.02	0.44	0.00032	HCD (High Energy Collision Dissociation)	MS2	0.798931	40.761	37.8517	8782	FSN20242_Luca_XLinking_C_50_PTM_HCD_154.raw	F103	0	0		5.61	0	2.271e-13
	FALSE	High	Sequest HT (A2)	Unambiguous	IINEPTAAAIAYGLDKK		1	1	YAL005C	YAL005C	1	3	0.8463	0	1	1	596.668	1787.99	1787.99	-0.46	-0.00027	HCD (High Energy Collision Dissociation)	MS2	2.08461	196.605	35.0316	8152	FSN20242_Luca_XLinking_C_50_PTM_HCD_154.raw	F103	0	0		5.4	0	8.141e-12
	FALSE	High	Sequest HT (A2)	Unambiguous	LVTDYFNGKEPNR		1	1	YAL005C	YAL005C	1	3	0.7083	0	1	1	518.263	1552.77	1552.78	-0.99	-0.00051	HCD (High Energy Collision Dissociation)	MS2	88.4712	193.755	35.0417	8154	FSN20242_Luca_XLinking_C_50_PTM_HCD_154.raw	F103	0	0		1.2	0	0.002082
	FALSE	High	Sequest HT (A2)	Unambiguous	LIDVDGKPQIQVEFK		1	1	YAL005C	YAL005C	0	3	0.77	0	1	1	576.989	1728.95	1728.95	-0.44	-0.00025	HCD (High Energy Collision Dissociation)	MS2	25.1657	250	35.0938	8163	FSN20242_Luca_XLinking_C_50_PTM_HCD_154.raw	F103	0	0		3.13	0	6.578e-07
	FALSE	High	Sequest HT (A2)	Unambiguous	SQVDEIVLVGGSTR		1	1	YAL005C	YAL005C	0	2	0.3259	0	1	1	730.391	1459.77	1459.78	-0.18	-0.00013	HCD (High Energy Collision Dissociation)	MS2	21.1118	250	35.1597	8179	FSN20242_Luca_XLinking_C_50_PTM_HCD_154.raw	F103	0	0		3.13	0	2.63e-08
	FALSE	High	Sequest HT (A2)	Unambiguous	AVGIDLGTTYScVAHFANDR	C12(Carbamidomethyl)	1	1	YAL005C	YAL005C	0	2	0.7966	0	1	1	1084.02	2167.02	2167.02	0.02	3e-05	HCD (High Energy Collision Dissociation)	MS2	0	250	35.1982	8188	FSN20242_Luca_XLinking_C_50_PTM_HCD_154.raw	F103	0	0		3.54	0	2.831e-12
	FALSE	High	Sequest HT (A2)	Unambiguous	IINEPTAAAIAYGLDKK		1	1	YAL005C	YAL005C	1	2	0.8401	0	1	1	894.498	1787.99	1787.99	-0.42	-0.00037	HCD (High Energy Collision Dissociation)	MS2	2.54528	250	35.203	8189	FSN20242_Luca_XLinking_C_50_PTM_HCD_154.raw	F103	0	0		3.19	0	3.63e-08
	FALSE	High	Sequest HT (A2)	Unambiguous	DNNLLGKFELSGIPPAPR		1	1	YAL005C	YAL005C	1	3	0.4173	0	1	1	646.686	1938.04	1938.04	-0.03	-2e-05	HCD (High Energy Collision Dissociation)	MS2	56.9877	250	35.246	8198	FSN20242_Luca_XLinking_C_50_PTM_HCD_154.raw	F103	0	0		1.39	0	0.002659
	FALSE	High	Sequest HT (A2)	Unambiguous	LVTDYFNGKEPNR		1	1	YAL005C	YAL005C	1	3	0.7294	0	1	1	518.263	1552.77	1552.78	-1.58	-0.00082	HCD (High Energy Collision Dissociation)	MS2	88.4871	162.539	34.9558	8134	FSN20242_Luca_XLinking_C_50_PTM_HCD_154.raw	F103	0	0		1.7	0	0.002607
	FALSE	High	Sequest HT (A2)	Unambiguous	LIDVDGKPQIQVEFK		1	1	YAL005C	YAL005C	0	2	0.7682	0	1	1	864.98	1728.95	1728.95	-0.36	-0.00031	HCD (High Energy Collision Dissociation)	MS2	0	250	35.3684	8226	FSN20242_Luca_XLinking_C_50_PTM_HCD_154.raw	F103	0	0		2.2	0	1.086e-05
	FALSE	High	Sequest HT (A2)	Unambiguous	FEELcADLFR	C5(Carbamidomethyl)	1	1	YAL005C	YAL005C	0	2	0.4275	0	1	1	650.305	1299.6	1299.6	-1.03	-0.00067	HCD (High Energy Collision Dissociation)	MS2	84.6311	250	35.438	8238	FSN20242_Luca_XLinking_C_50_PTM_HCD_154.raw	F103	0	0		1.31	0	0.000104
	FALSE	High	Sequest HT (A2)	Unambiguous	NQLESIAYSLK		1	1	YAL005C	YAL005C	0	2	0.6105	0	1	1	633.34	1265.67	1265.67	-0.74	-0.00047	HCD (High Energy Collision Dissociation)	MS2	0	250	35.4812	8248	FSN20242_Luca_XLinking_C_50_PTM_HCD_154.raw	F103	0	0		1.9	0	1.035e-06
	FALSE	High	Sequest HT (A2)	Unambiguous	LIDVDGKPQIQVEFK		1	1	YAL005C	YAL005C	0	3	0.8277	0	1	1	576.989	1728.95	1728.95	-0.12	-7e-05	HCD (High Energy Collision Dissociation)	MS2	28.3333	250	34.01	7940	FSN20242_Luca_XLinking_C_50_PTM_HCD_154.raw	F103	0	0		2.96	0	1.226e-06
	FALSE	High	Sequest HT (A2)	Unambiguous	SQVDEIVLVGGSTR		1	1	YAL005C	YAL005C	0	2	0.4066	0	1	1	730.391	1459.77	1459.78	-0.52	-0.00038	HCD (High Energy Collision Dissociation)	MS2	0	250	34.0724	7954	FSN20242_Luca_XLinking_C_50_PTM_HCD_154.raw	F103	0	0		3.32	0	4.064e-08
	FALSE	High	Sequest HT (A2)	Unambiguous	IINEPTAAAIAYGLDKK		1	1	YAL005C	YAL005C	1	2	0.8042	0	1	1	894.498	1787.99	1787.99	-0.69	-0.00062	HCD (High Energy Collision Dissociation)	MS2	0	250	34.1063	7961	FSN20242_Luca_XLinking_C_50_PTM_HCD_154.raw	F103	0	0		2.4	0	4.102e-05
	FALSE	High	Sequest HT (A2)	Unambiguous	AVGIDLGTTYScVAHFANDR	C12(Carbamidomethyl)	1	1	YAL005C	YAL005C	0	2	0.7593	0	1	1	1084.02	2167.03	2167.02	0.7	0.00076	HCD (High Energy Collision Dissociation)	MS2	61.3411	250	34.111	7962	FSN20242_Luca_XLinking_C_50_PTM_HCD_154.raw	F103	0	0		2.16	0	2.103e-05
	FALSE	High	Sequest HT (A2)	Unambiguous	AVGIDLGTTYScVAHFANDR	C12(Carbamidomethyl)	1	1	YAL005C	YAL005C	0	2	0.8609	0	1	1	1084.02	2167.02	2167.02	-0.43	-0.00046	HCD (High Energy Collision Dissociation)	MS2	0	250	34.3496	8005	FSN20242_Luca_XLinking_C_50_PTM_HCD_154.raw	F103	0	0		2.66	0	2.673e-09
	FALSE	High	Sequest HT (A2)	Unambiguous	LYQAGGAPGGAAGGAPGGFPGGAPPAPEAEGPTVEEVD		1	1	YAL005C	YAL005C	0	3	0.515	0	1	1	1125.86	3375.57	3375.58	-1.52	-0.00171	HCD (High Energy Collision Dissociation)	MS2	0	250	34.4415	8026	FSN20242_Luca_XLinking_C_50_PTM_HCD_154.raw	F103	0	0		4	0	2.026e-05
	FALSE	High	Sequest HT (A2)	Unambiguous	LYQAGGAPGGAAGGAPGGFPGGAPPAPEAEGPTVEEVD		1	1	YAL005C	YAL005C	0	4	0.2321	0	1	1	844.649	3375.57	3375.58	-0.82	-0.00069	HCD (High Energy Collision Dissociation)	MS2	10.7207	250	34.5152	8043	FSN20242_Luca_XLinking_C_50_PTM_HCD_154.raw	F103	0	0		2.24	0	0.001974
	FALSE	High	Sequest HT (A2)	Unambiguous	AVGIDLGTTYScVAHFANDR	C12(Carbamidomethyl)	1	1	YAL005C	YAL005C	0	3	0.8537	0	1	1	723.012	2167.02	2167.02	-0.66	-0.00048	HCD (High Energy Collision Dissociation)	MS2	0	250	34.5981	8059	FSN20242_Luca_XLinking_C_50_PTM_HCD_154.raw	F103	0	0		5.81	0	2.313e-14
	FALSE	High	Sequest HT (A2)	Unambiguous	TTPSFVAFTDTER		1	1	YAL005C	YAL005C	0	2	0.6481	0	1	1	736.356	1471.71	1471.71	-0.58	-0.00043	HCD (High Energy Collision Dissociation)	MS2	12.2064	250	34.634	8067	FSN20242_Luca_XLinking_C_50_PTM_HCD_154.raw	F103	0	0		2.87	0	2.748e-07
	FALSE	High	Sequest HT (A2)	Unambiguous	NQLESIAYSLK		1	1	YAL005C	YAL005C	0	2	0.5682	0	1	1	633.34	1265.67	1265.67	-0.55	-0.00035	HCD (High Energy Collision Dissociation)	MS2	20.9236	250	34.3881	8014	FSN20242_Luca_XLinking_C_50_PTM_HCD_154.raw	F103	0	0		1.76	0	2.815e-06
	FALSE	High	Sequest HT (A2)	Unambiguous	DNNLLGKFELSGIPPAPR		1	1	YAL005C	YAL005C	1	3	0.6409	0	1	1	646.686	1938.04	1938.04	-0.5	-0.00032	HCD (High Energy Collision Dissociation)	MS2	30.8279	250	35.6584	8288	FSN20242_Luca_XLinking_C_50_PTM_HCD_154.raw	F103	0	0		2.2	0	1.52e-05
	FALSE	High	Sequest HT (A2)	Unambiguous	NQAAmNPSNTVFDAK	M5(Oxidation)	1	1	YAL005C	YAL005C	0	2	0.7102	0	1	1	812.375	1623.74	1623.74	-0.41	-0.00033	HCD (High Energy Collision Dissociation)	MS2	0	250	36.3634	8439	FSN20242_Luca_XLinking_C_50_PTM_HCD_154.raw	F103	0	0		2.45	0	1.588e-07
	FALSE	High	Sequest HT (A2)	Unambiguous	LVTDYFNGKEPNR		1	1	YAL005C	YAL005C	1	3	0.6931	0	1	1	518.263	1552.77	1552.78	-0.75	-0.00039	HCD (High Energy Collision Dissociation)	MS2	77.1566	206.417	36.3728	8441	FSN20242_Luca_XLinking_C_50_PTM_HCD_154.raw	F103	0	0		1.89	0	6.47e-07
	FALSE	High	Sequest HT (A2)	Unambiguous	NFNDPEVQADMK		1	1	YAL005C	YAL005C	0	2	0.7205	0	1	1	704.314	1407.62	1407.62	0.34	0.00024	HCD (High Energy Collision Dissociation)	MS2	87.1129	250	36.4465	8458	FSN20242_Luca_XLinking_C_50_PTM_HCD_154.raw	F103	0	0		2.29	0	1.598e-05
	FALSE	High	Sequest HT (A2)	Unambiguous	LIDVDGKPQIQVEFK		1	1	YAL005C	YAL005C	0	2	0.7917	0	1	1	864.98	1728.95	1728.95	-0.01	-1e-05	HCD (High Energy Collision Dissociation)	MS2	34.0944	250	36.4624	8462	FSN20242_Luca_XLinking_C_50_PTM_HCD_154.raw	F103	0	0		2.64	0	4.345e-08
	FALSE	High	Sequest HT (A2)	Unambiguous	FEELcADLFR	C5(Carbamidomethyl)	1	1	YAL005C	YAL005C	0	2	0.5241	0	1	1	650.305	1299.6	1299.6	-0.46	-0.0003	HCD (High Energy Collision Dissociation)	MS2	87.0681	150.618	36.5444	8481	FSN20242_Luca_XLinking_C_50_PTM_HCD_154.raw	F103	0	0		1.66	0	6.516e-06
	FALSE	High	Sequest HT (A2)	Unambiguous	NQLESIAYSLK		1	1	YAL005C	YAL005C	0	2	0.6887	0	1	1	633.341	1265.67	1265.67	0.22	0.00014	HCD (High Energy Collision Dissociation)	MS2	51.4212	250	36.5929	8489	FSN20242_Luca_XLinking_C_50_PTM_HCD_154.raw	F103	0	0		2.57	0	3.812e-06
	FALSE	High	Sequest HT (A2)	Unambiguous	AVGIDLGTTYScVAHFANDR	C12(Carbamidomethyl)	1	1	YAL005C	YAL005C	0	3	0.8481	0	1	1	723.013	2167.02	2167.02	-0.32	-0.00023	HCD (High Energy Collision Dissociation)	MS2	0.434354	88.207	35.692	8296	FSN20242_Luca_XLinking_C_50_PTM_HCD_154.raw	F103	0	0		5.86	0	5.77465e-15
	FALSE	High	Sequest HT (A2)	Unambiguous	TTPSFVAFTDTER		1	1	YAL005C	YAL005C	0	2	0.639	0	1	1	736.357	1471.71	1471.71	0.08	6e-05	HCD (High Energy Collision Dissociation)	MS2	16.8454	250	35.7108	8300	FSN20242_Luca_XLinking_C_50_PTM_HCD_154.raw	F103	0	0		2.77	0	4.368e-07
	FALSE	High	Sequest HT (A2)	Unambiguous	VNDAVVTVPAYFNDSQR		1	1	YAL005C	YAL005C	0	2	0.629	0	1	1	947.969	1894.93	1894.93	0.65	0.00061	HCD (High Energy Collision Dissociation)	MS2	20.4704	250	35.9644	8350	FSN20242_Luca_XLinking_C_50_PTM_HCD_154.raw	F103	0	0		1.86	0	5.469e-05
	FALSE	High	Sequest HT (A2)	Unambiguous	DNNLLGKFELSGIPPAPR		1	1	YAL005C	YAL005C	1	3	0.7368	0	1	1	646.686	1938.04	1938.04	-0.31	-0.0002	HCD (High Energy Collision Dissociation)	MS2	36.5867	250	36.3327	8432	FSN20242_Luca_XLinking_C_50_PTM_HCD_154.raw	F103	0	0		3.04	0	1.288e-06
	FALSE	High	Sequest HT (A2)	Unambiguous	IINEPTAAAIAYGLDKK		1	1	YAL005C	YAL005C	1	3	0.7832	0	1	1	596.668	1787.99	1787.99	-0.46	-0.00027	HCD (High Energy Collision Dissociation)	MS2	1.76024	79.141	36.0939	8377	FSN20242_Luca_XLinking_C_50_PTM_HCD_154.raw	F103	0	0		5.12	0	2.114e-11
	FALSE	High	Sequest HT (A2)	Unambiguous	LIDVDGKPQIQVEFK		1	1	YAL005C	YAL005C	0	3	0.8015	0	1	1	576.989	1728.95	1728.95	-0.54	-0.00031	HCD (High Energy Collision Dissociation)	MS2	15.273	210.897	36.1459	8389	FSN20242_Luca_XLinking_C_50_PTM_HCD_154.raw	F103	0	0		3.93	0	4.905e-10
	FALSE	High	Sequest HT (A2)	Unambiguous	AVGIDLGTTYScVAHFANDR	C12(Carbamidomethyl)	1	1	YAL005C	YAL005C	0	2	0.8468	0	1	1	1084.02	2167.02	2167.02	-0.31	-0.00034	HCD (High Energy Collision Dissociation)	MS2	0	151.019	36.2482	8412	FSN20242_Luca_XLinking_C_50_PTM_HCD_154.raw	F103	0	0		4.44	0	4.229e-12
	FALSE	High	Sequest HT (A2)	Unambiguous	IINEPTAAAIAYGLDKK		1	1	YAL005C	YAL005C	1	2	0.8208	0	1	1	894.498	1787.99	1787.99	-0.83	-0.00074	HCD (High Energy Collision Dissociation)	MS2	0	250	36.2527	8413	FSN20242_Luca_XLinking_C_50_PTM_HCD_154.raw	F103	0	0		4.52	0	3.935e-08
	FALSE	High	Sequest HT (A2)	Unambiguous	SQVDEIVLVGGSTR		1	1	YAL005C	YAL005C	0	2	0.3047	0	1	1	730.391	1459.77	1459.78	-0.69	-0.0005	HCD (High Energy Collision Dissociation)	MS2	40.5371	250	36.2628	8415	FSN20242_Luca_XLinking_C_50_PTM_HCD_154.raw	F103	0	0		2.79	0	1.87e-07
	FALSE	High	Sequest HT (A2)	Unambiguous	LVTDYFNGKEPNR		1	1	YAL005C	YAL005C	1	3	0.7427	0	1	1	518.263	1552.77	1552.78	-1.34	-0.00069	HCD (High Energy Collision Dissociation)	MS2	53.257	211.932	36.2749	8418	FSN20242_Luca_XLinking_C_50_PTM_HCD_154.raw	F103	0	0		2.06	0	4.733e-05
	FALSE	High	Sequest HT (A2)	Unambiguous	NTISEAGDKLEQADK		1	1	YAL005C	YAL005C	1	3	0.6253	0	1	1	540.268	1618.79	1618.79	-0.81	-0.00044	HCD (High Energy Collision Dissociation)	MS2	35.9615	197.381	37.3585	8519	FSN20242_Luca_XLinking_C_125_PTM_HCD_156.raw	F104	0	0		3.63	0	8.837e-10
	FALSE	High	MS Amanda (A5)	Unambiguous	LEQADKDTVTK		1	1	YAL005C	YAL005C	1	2	0.8059	0	1	1	624.327	1247.65	1247.65	-0.41	-0.00025	HCD (High Energy Collision Dissociation)	MS2	0	250	25.0175	5733	FSN20242_Luca_XLinking_C_250_PTM_HCD_158.raw	F105	4.97	174	242.34		0	1.999e-05
	FALSE	High	MS Amanda (A5)	Unambiguous	LEQADKDTVTK		1	1	YAL005C	YAL005C	1	3	0.5859	0	1	1	416.554	1247.65	1247.65	-0.81	-0.00034	HCD (High Energy Collision Dissociation)	MS2	18.5343	250	25.2701	5790	FSN20242_Luca_XLinking_C_250_PTM_HCD_158.raw	F105	1.95	167	148.56		0	0.0001204
	FALSE	High	MS Amanda (A5)	Unambiguous	LEQADKDTVTK		1	1	YAL005C	YAL005C	1	2	0.7358	0	1	1	624.327	1247.65	1247.65	-1.09	-0.00068	HCD (High Energy Collision Dissociation)	MS2	18.8592	250	22.9119	5257	FSN20242_Luca_XLinking_C_250_PTM_HCD_158.raw	F105	4.89	162	212.61		0	0.0002388
	FALSE	High	MS Amanda (A5)	Unambiguous	LDKSQVDEIVLVGGSTR		1	1	YAL005C	YAL005C	1	3	0.6749	0	1	1	605.999	1815.98	1815.98	0.5	0.0003	HCD (High Energy Collision Dissociation)	MS2	35.1681	250	23.015	5281	FSN20242_Luca_XLinking_C_250_PTM_HCD_158.raw	F105	5.04	114	152.55		0	0.001907
	FALSE	High	MS Amanda (A5)	Unambiguous	ATAGDTHLGGEDFDNR		1	1	YAL005C	YAL005C	0	3	0.6621	0	1	1	559.248	1675.73	1675.73	-0.86	-0.00048	HCD (High Energy Collision Dissociation)	MS2	56.5512	250	23.1156	5304	FSN20242_Luca_XLinking_C_250_PTM_HCD_158.raw	F105	15.22	291	130.02		0	0.001689
	FALSE	High	MS Amanda (A5)	Unambiguous	LIDVDGKPQIQVEFK		1	1	YAL005C	YAL005C	0	3	0.8902	0	1	1	576.989	1728.95	1728.95	-0.86	-0.0005	HCD (High Energy Collision Dissociation)	MS2	42.3437	250	23.4211	5370	FSN20242_Luca_XLinking_C_250_PTM_HCD_158.raw	F105	3.15	101	244.47		0	2.951e-07
	FALSE	High	MS Amanda (A5)	Unambiguous	LEQADKDTVTK		1	1	YAL005C	YAL005C	1	3	0.5625	0	1	1	416.554	1247.65	1247.65	-0.96	-0.0004	HCD (High Energy Collision Dissociation)	MS2	13.6123	250	23.4586	5378	FSN20242_Luca_XLinking_C_250_PTM_HCD_158.raw	F105	3.55	167	146.42		0	0.0006171
	FALSE	High	MS Amanda (A5)	Unambiguous	IINEPTAAAIAYGLDKK		1	1	YAL005C	YAL005C	1	3	0.8325	0	1	1	596.668	1787.99	1787.99	-0.87	-0.00052	HCD (High Energy Collision Dissociation)	MS2	2.53691	250	23.6308	5418	FSN20242_Luca_XLinking_C_250_PTM_HCD_158.raw	F105	3.35	93	286.48		0	2.026e-08
	FALSE	High	MS Amanda (A5)	Unambiguous	ATAGDTHLGGEDFDNR		1	1	YAL005C	YAL005C	0	3	0.6504	0	1	1	559.248	1675.73	1675.73	0.01	1e-05	HCD (High Energy Collision Dissociation)	MS2	31.1899	250	26.4362	6056	FSN20242_Luca_XLinking_C_250_PTM_HCD_158.raw	F105	11.71	317	170.96		0	8.099e-05
	FALSE	High	MS Amanda (A5)	Unambiguous	LEQADKDTVTK		1	1	YAL005C	YAL005C	1	2	0.8251	0	1	1	624.327	1247.65	1247.65	-0.41	-0.00025	HCD (High Energy Collision Dissociation)	MS2	15.0071	250	23.9921	5497	FSN20242_Luca_XLinking_C_250_PTM_HCD_158.raw	F105	3.46	174	263.71		0	5.343e-05
	FALSE	High	MS Amanda (A5)	Unambiguous	LEQADKDTVTK		1	1	YAL005C	YAL005C	1	2	0.8175	0	1	1	624.327	1247.65	1247.65	-0.9	-0.00056	HCD (High Energy Collision Dissociation)	MS2	0	250	20.8155	4784	FSN20242_Luca_XLinking_C_250_PTM_HCD_158.raw	F105	4.24	167	245.31		0	5.995e-05
	FALSE	High	MS Amanda (A5)	Unambiguous	IINEPTAAAIAYGLDKK		1	1	YAL005C	YAL005C	1	3	0.8357	0	1	1	596.668	1787.99	1787.99	-0.56	-0.00034	HCD (High Energy Collision Dissociation)	MS2	28.7709	250	21.5056	4943	FSN20242_Luca_XLinking_C_250_PTM_HCD_158.raw	F105	4.64	93	169.6		0	0.0001083
	FALSE	High	MS Amanda (A5)	Unambiguous	LEQADKDTVTK		1	1	YAL005C	YAL005C	1	2	0.8302	0	1	1	624.327	1247.65	1247.65	-0.8	-0.0005	HCD (High Energy Collision Dissociation)	MS2	3.93721	250	21.8544	5019	FSN20242_Luca_XLinking_C_250_PTM_HCD_158.raw	F105	3.92	167	314.15		0	5.949e-07
	FALSE	High	MS Amanda (A5)	Unambiguous	IINEPTAAAIAYGLDKK		1	1	YAL005C	YAL005C	1	2	0.8477	0	1	1	894.499	1787.99	1787.99	-0.01	-1e-05	HCD (High Energy Collision Dissociation)	MS2	65.1004	250	22.0015	5053	FSN20242_Luca_XLinking_C_250_PTM_HCD_158.raw	F105	2.64	93	245.84		0	3.837e-06
	FALSE	High	MS Amanda (A5)	Unambiguous	LDKSQVDEIVLVGGSTR		1	1	YAL005C	YAL005C	1	2	0.8011	0	1	1	908.494	1815.98	1815.98	0.23	0.00021	HCD (High Energy Collision Dissociation)	MS2	37.0375	250	22.0802	5071	FSN20242_Luca_XLinking_C_250_PTM_HCD_158.raw	F105	3.11	112	199.74		0	1.194e-05
	FALSE	High	MS Amanda (A5)	Unambiguous	LIDVDGKPQIQVEFK		1	1	YAL005C	YAL005C	0	3	0.7759	0	1	1	576.989	1728.95	1728.95	-0.54	-0.00031	HCD (High Energy Collision Dissociation)	MS2	41.3022	250	22.3545	5134	FSN20242_Luca_XLinking_C_250_PTM_HCD_158.raw	F105	3.37	101	191.45		0	6.893e-06
	FALSE	High	MS Amanda (A5)	Unambiguous	IINEPTAAAIAYGLDKK		1	1	YAL005C	YAL005C	1	3	0.8821	0	1	1	596.667	1787.99	1787.99	-1.28	-0.00076	HCD (High Energy Collision Dissociation)	MS2	6.85565	250	22.5535	5179	FSN20242_Luca_XLinking_C_250_PTM_HCD_158.raw	F105	4.78	91	295.98		0	1.04e-08
	FALSE	High	MS Amanda (A5)	Unambiguous	LEQADKDTVTK		1	1	YAL005C	YAL005C	1	3	0.5882	0	1	1	416.554	1247.65	1247.65	-0.66	-0.00028	HCD (High Energy Collision Dissociation)	MS2	22.3431	250	22.6109	5192	FSN20242_Luca_XLinking_C_250_PTM_HCD_158.raw	F105	2.05	167	148.6		0	0.001826
	FALSE	High	MS Amanda (A5)	Unambiguous	IINEPTAAAIAYGLDKK		1	1	YAL005C	YAL005C	1	3	0.8993	0	1	1	596.668	1787.99	1787.99	-0.77	-0.00046	HCD (High Energy Collision Dissociation)	MS2	12.3991	250	24.707	5661	FSN20242_Luca_XLinking_C_250_PTM_HCD_158.raw	F105	2.86	93	285.19		0	7.801e-08
	FALSE	High	MS Amanda (A5)	Unambiguous	ATAGDTHLGGEDFDNR		1	1	YAL005C	YAL005C	0	3	0.7436	0	1	1	559.248	1675.73	1675.73	-1.3	-0.00073	HCD (High Energy Collision Dissociation)	MS2		250	27.5382	6308	FSN20242_Luca_XLinking_C_250_PTM_HCD_158.raw	F105	12.8	289	166		0	0.000627
	FALSE	High	MS Amanda (A5)	Unambiguous	LIDVDGKPQIQVEFK		1	1	YAL005C	YAL005C	0	3	0.8355	0	1	1	576.989	1728.95	1728.95	-0.33	-0.00019	HCD (High Energy Collision Dissociation)	MS2	51.0996	250	27.6364	6330	FSN20242_Luca_XLinking_C_250_PTM_HCD_158.raw	F105	4.49	102	145.67		0	0.0001554
	FALSE	High	MS Amanda (A5)	Unambiguous	LEQADKDTVTK		1	1	YAL005C	YAL005C	1	2	0.7976	0	1	1	624.327	1247.65	1247.65	-0.8	-0.0005	HCD (High Energy Collision Dissociation)	MS2	20.922	250	30.2786	6938	FSN20242_Luca_XLinking_C_250_PTM_HCD_158.raw	F105	3.19	167	252.02		0	3.185e-05
	FALSE	High	MS Amanda (A5)	Unambiguous	LEQADKDTVTK		1	1	YAL005C	YAL005C	1	3	0.5393	0	1	1	416.554	1247.65	1247.65	-0.44	-0.00018	HCD (High Energy Collision Dissociation)	MS2	21.222	250	27.2543	6243	FSN20242_Luca_XLinking_C_250_PTM_HCD_158.raw	F105	3.53	175	134.74		0	0.0008913
	FALSE	High	MS Amanda (A5)	Unambiguous	NTISEAGDKLEQADK		1	1	YAL005C	YAL005C	1	3	0.8024	0	1	1	540.268	1618.79	1618.79	-0.7	-0.00038	HCD (High Energy Collision Dissociation)	MS2	24.924	250	30.4324	6973	FSN20242_Luca_XLinking_C_250_PTM_HCD_158.raw	F105	3.64	277	253.24		0	1.128e-06
	FALSE	High	MS Amanda (A5)	Unambiguous	LDKSQVDEIVLVGGSTR		1	1	YAL005C	YAL005C	1	3	0.7599	0	1	1	605.998	1815.98	1815.98	-0.71	-0.00043	HCD (High Energy Collision Dissociation)	MS2	45.4496	250	28.6167	6557	FSN20242_Luca_XLinking_C_250_PTM_HCD_158.raw	F105	4.42	120	173.96		0	0.000351
	FALSE	High	MS Amanda (A5)	Unambiguous	LIDVDGKPQIQVEFK		1	1	YAL005C	YAL005C	0	3	0.8866	0	1	1	576.989	1728.95	1728.95	-0.54	-0.00031	HCD (High Energy Collision Dissociation)	MS2	29.5285	250	28.7121	6578	FSN20242_Luca_XLinking_C_250_PTM_HCD_158.raw	F105	4.19	101	204.88		0	5.075e-06
	FALSE	High	MS Amanda (A5)	Unambiguous	LEQADKDTVTK		1	1	YAL005C	YAL005C	1	2	0.7965	0	1	1	624.327	1247.65	1247.65	-0.5	-0.00031	HCD (High Energy Collision Dissociation)	MS2	9.95474	250	27.1225	6213	FSN20242_Luca_XLinking_C_250_PTM_HCD_158.raw	F105	5.07	176	234.61		0	1.129e-05
	FALSE	High	MS Amanda (A5)	Unambiguous	IINEPTAAAIAYGLDKK		1	1	YAL005C	YAL005C	1	3	0.866	0	1	1	596.668	1787.99	1787.99	-0.77	-0.00046	HCD (High Energy Collision Dissociation)	MS2	24.4836	250	27.9209	6396	FSN20242_Luca_XLinking_C_250_PTM_HCD_158.raw	F105	3.52	93	120.03		0	0.001334
	FALSE	High	MS Amanda (A5)	Unambiguous	LEQADKDTVTK		1	1	YAL005C	YAL005C	1	2	0.7905	0	1	1	624.328	1247.65	1247.65	0.08	5e-05	HCD (High Energy Collision Dissociation)	MS2	0	250	28.1738	6455	FSN20242_Luca_XLinking_C_250_PTM_HCD_158.raw	F105	3.95	176	245.25		0	8.846e-06
	FALSE	High	MS Amanda (A5)	Unambiguous	ATAGDTHLGGEDFDNR		1	1	YAL005C	YAL005C	0	3	0.7671	0	1	1	559.248	1675.73	1675.73	-0.1	-5e-05	HCD (High Energy Collision Dissociation)	MS2	17.5311	250	25.394	5819	FSN20242_Luca_XLinking_C_250_PTM_HCD_158.raw	F105	14.01	317	142.14		0	0.0006424
	FALSE	High	MS Amanda (A5)	Unambiguous	AVGIDLGTTYScVAHFANDR	C12(Carbamidomethyl)	1	1	YAL005C	YAL005C	0	3	0.8979	0	1	1	723.013	2167.02	2167.02	-0.32	-0.00023	HCD (High Energy Collision Dissociation)	MS2	0	250	25.3987	5820	FSN20242_Luca_XLinking_C_250_PTM_HCD_158.raw	F105	2.83	416	104.31		0	0.001283
	FALSE	High	MS Amanda (A5)	Unambiguous	IINEPTAAAIAYGLDKK		1	1	YAL005C	YAL005C	1	3	0.9363	0	1	1	596.668	1787.99	1787.99	-0.26	-0.00015	HCD (High Energy Collision Dissociation)	MS2	53.6412	250	25.7867	5908	FSN20242_Luca_XLinking_C_250_PTM_HCD_158.raw	F105	2.7	92	224.51		0	8.937e-07
	FALSE	High	MS Amanda (A5)	Unambiguous	LEQADKDTVTK		1	1	YAL005C	YAL005C	1	3	0.5042	0	1	1	416.554	1247.65	1247.65	-0.66	-0.00028	HCD (High Energy Collision Dissociation)	MS2	29.323	250	25.8445	5921	FSN20242_Luca_XLinking_C_250_PTM_HCD_158.raw	F105	2.5	167	119.77		0	0.001563
	FALSE	High	MS Amanda (A5)	Unambiguous	LEQADKDTVTK		1	1	YAL005C	YAL005C	1	2	0.7722	0	1	1	624.327	1247.65	1247.65	-1.29	-0.0008	HCD (High Energy Collision Dissociation)	MS2	0	250	26.092	5978	FSN20242_Luca_XLinking_C_250_PTM_HCD_158.raw	F105	3.1	166	236.6		0	1.098e-05
	FALSE	High	MS Amanda (A5)	Unambiguous	IINEPTAAAIAYGLDKK		1	1	YAL005C	YAL005C	1	3	0.6911	0	1	1	596.668	1787.99	1787.99	-0.87	-0.00052	HCD (High Energy Collision Dissociation)	MS2	14.3095	250	26.8548	6151	FSN20242_Luca_XLinking_C_250_PTM_HCD_158.raw	F105	5.92	93	173.31		0	0.0001033
	FALSE	High	MS Amanda (A5)	Unambiguous	LEQADKDTVTK		1	1	YAL005C	YAL005C	1	3	0.5018	0	1	1	416.554	1247.65	1247.65	-0.52	-0.00021	HCD (High Energy Collision Dissociation)	MS2	33.3304	250	26.9122	6164	FSN20242_Luca_XLinking_C_250_PTM_HCD_158.raw	F105	0.73	174	121.47		0	0.001015
	FALSE	High	MS Amanda (A5)	Unambiguous	LIDVDGKPQIQVEFK		1	1	YAL005C	YAL005C	0	3	0.8168	0	1	1	576.989	1728.95	1728.95	-0.97	-0.00056	HCD (High Energy Collision Dissociation)	MS2	37.3751	250	25.5404	5852	FSN20242_Luca_XLinking_C_250_PTM_HCD_158.raw	F105	5.01	101	246.85		0	3.009e-07
	FALSE	High	MS Amanda (A5)	Unambiguous	LEQADKDTVTK		1	1	YAL005C	YAL005C	1	3	0.5653	0	1	1	416.554	1247.65	1247.65	-0.74	-0.00031	HCD (High Energy Collision Dissociation)	MS2	13.5934	250	19.4952	4490	FSN20242_Luca_XLinking_C_250_PTM_HCD_158.raw	F105	2.49	167	144.23		0	0.0001049
	FALSE	High	Sequest HT (A2)	Unambiguous	IINEPTAAAIAYGLDKK		1	1	YAL005C	YAL005C	1	2	0.8376	0	1	1	894.499	1787.99	1787.99	0.06	5e-05	HCD (High Energy Collision Dissociation)	MS2	0	169.941	37.4001	8553	FSN20242_Luca_XLinking_C_250_PTM_HCD_158.raw	F105	0	0		4.25	0	6.137e-10
	FALSE	High	Sequest HT (A2)	Unambiguous	LIDVDGKPQIQVEFK		1	1	YAL005C	YAL005C	0	2	0.8403	0	1	1	864.979	1728.95	1728.95	-1	-0.00086	HCD (High Energy Collision Dissociation)	MS2	20.6863	90.089	37.552	8587	FSN20242_Luca_XLinking_C_250_PTM_HCD_158.raw	F105	0	0		3.57	0	2.736e-10
	FALSE	High	Sequest HT (A2)	Unambiguous	IINEPTAAAIAYGLDKK		1	1	YAL005C	YAL005C	1	3	0.8209	0	1	1	596.668	1787.99	1787.99	-0.56	-0.00034	HCD (High Energy Collision Dissociation)	MS2	2.50176	72.004	37.6042	8600	FSN20242_Luca_XLinking_C_250_PTM_HCD_158.raw	F105	0	0		5.36	0	7.517e-10
	FALSE	High	Sequest HT (A2)	Unambiguous	AVGIDLGTTYScVAHFANDR	C12(Carbamidomethyl)	1	1	YAL005C	YAL005C	0	2	0.8151	0	1	1	1084.02	2167.03	2167.02	0.81	0.00088	HCD (High Energy Collision Dissociation)	MS2	0	250	37.6715	8615	FSN20242_Luca_XLinking_C_250_PTM_HCD_158.raw	F105	0	0		3.57	0	6.275e-12
	FALSE	High	Sequest HT (A2)	Unambiguous	LDKSQVDEIVLVGGSTR		1	1	YAL005C	YAL005C	1	3	0.6167	0	1	1	605.998	1815.98	1815.98	-0.41	-0.00025	HCD (High Energy Collision Dissociation)	MS2	20.5512	250	37.8565	8657	FSN20242_Luca_XLinking_C_250_PTM_HCD_158.raw	F105	0	0		3.6	0	0.002288
	FALSE	High	Sequest HT (A2)	Unambiguous	LIDVDGKPQIQVEFK		1	1	YAL005C	YAL005C	0	3	0.805	0	1	1	576.989	1728.95	1728.95	-0.33	-0.00019	HCD (High Energy Collision Dissociation)	MS2	1.9364	45.985	37.2409	8513	FSN20242_Luca_XLinking_C_250_PTM_HCD_158.raw	F105	0	0		4.36	0	2.2e-09
	FALSE	High	Sequest HT (A2)	Unambiguous	LIDVDGKPQIQVEFK		1	1	YAL005C	YAL005C	0	2	0.8247	0	1	1	864.98	1728.95	1728.95	-0.15	-0.00013	HCD (High Energy Collision Dissociation)	MS2	1.12202	114.033	36.4673	8334	FSN20242_Luca_XLinking_C_250_PTM_HCD_158.raw	F105	0	0		3.88	0	5.902e-11
	FALSE	High	Sequest HT (A2)	Unambiguous	IINEPTAAAIAYGLDKK		1	1	YAL005C	YAL005C	1	3	0.8241	0	1	1	596.668	1787.99	1787.99	-0.15	-9e-05	HCD (High Energy Collision Dissociation)	MS2	2.23619	93.296	36.5139	8346	FSN20242_Luca_XLinking_C_250_PTM_HCD_158.raw	F105	0	0		5.57	0	1.009e-10
	FALSE	High	Sequest HT (A2)	Unambiguous	AVGIDLGTTYScVAHFANDR	C12(Carbamidomethyl)	1	1	YAL005C	YAL005C	0	2	0.8374	0	1	1	1084.01	2167.02	2167.02	-0.99	-0.00107	HCD (High Energy Collision Dissociation)	MS2	0	250	36.5825	8362	FSN20242_Luca_XLinking_C_250_PTM_HCD_158.raw	F105	0	0		3.26	0	7.098e-10
	FALSE	High	Sequest HT (A2)	Unambiguous	AVGIDLGTTYScVAHFANDR	C12(Carbamidomethyl)	1	1	YAL005C	YAL005C	0	3	0.7307	0	1	1	723.013	2167.02	2167.02	0.02	1e-05	HCD (High Energy Collision Dissociation)	MS2	21.0817	250	38.0801	8710	FSN20242_Luca_XLinking_C_250_PTM_HCD_158.raw	F105	0	0		4.01	0	2.547e-13
	FALSE	High	Sequest HT (A2)	Unambiguous	LEQADKDTVTK		1	1	YAL005C	YAL005C	1	2	0.6186	0	1	1	624.327	1247.65	1247.65	-0.11	-7e-05	HCD (High Energy Collision Dissociation)	MS2	60.7258	250	36.8875	8430	FSN20242_Luca_XLinking_C_250_PTM_HCD_158.raw	F105	0	0		1.94	0	1.514e-05
	FALSE	High	Sequest HT (A2)	Unambiguous	AVGIDLGTTYScVAHFANDR	C12(Carbamidomethyl)	1	1	YAL005C	YAL005C	0	3	0.8151	0	1	1	723.012	2167.02	2167.02	-0.4	-0.00029	HCD (High Energy Collision Dissociation)	MS2	9.64051	250	36.989	8453	FSN20242_Luca_XLinking_C_250_PTM_HCD_158.raw	F105	0	0		5.68	0	3.396e-14
	FALSE	High	Sequest HT (A2)	Unambiguous	LDKSQVDEIVLVGGSTR		1	1	YAL005C	YAL005C	1	2	0.7852	0	1	1	908.494	1815.98	1815.98	-0.3	-0.00028	HCD (High Energy Collision Dissociation)	MS2	0	197.468	37.0328	8464	FSN20242_Luca_XLinking_C_250_PTM_HCD_158.raw	F105	0	0		4.33	0	3.443e-12
	FALSE	High	Sequest HT (A2)	Unambiguous	LDKSQVDEIVLVGGSTR		1	1	YAL005C	YAL005C	1	3	0.7258	0	1	1	605.999	1815.98	1815.98	0.6	0.00036	HCD (High Energy Collision Dissociation)	MS2	4.89574	127.821	37.1881	8501	FSN20242_Luca_XLinking_C_250_PTM_HCD_158.raw	F105	0	0		4.34	0	9.552e-08
	FALSE	High	Sequest HT (A2)	Unambiguous	LDKSQVDEIVLVGGSTR		1	1	YAL005C	YAL005C	1	2	0.7904	0	1	1	908.494	1815.98	1815.98	-0.3	-0.00028	HCD (High Energy Collision Dissociation)	MS2	0	223.427	38.1252	8721	FSN20242_Luca_XLinking_C_250_PTM_HCD_158.raw	F105	0	0		4.77	0	1.694e-11
	FALSE	High	Sequest HT (A2)	Unambiguous	LDKSQVDEIVLVGGSTR		1	1	YAL005C	YAL005C	1	3	0.632	0	1	1	605.999	1815.98	1815.98	0.29	0.00018	HCD (High Energy Collision Dissociation)	MS2	28.8695	94.168	38.3032	8770	FSN20242_Luca_XLinking_C_250_PTM_HCD_158.raw	F105	0	0		3.37	0	3.746e-06
	FALSE	High	MS Amanda (A5)	Unambiguous	LEQADKDTVTK		1	1	YAL005C	YAL005C	1	2	0.8165	0	1	1	624.327	1247.65	1247.65	-1.09	-0.00068	HCD (High Energy Collision Dissociation)	MS2	13.2233	250	18.6853	4320	FSN20242_Luca_XLinking_C_250_PTM_HCD_158.raw	F105	3.82	162	272.08		0	9.26e-06
	FALSE	High	MS Amanda (A5)	Unambiguous	IINEPTAAAIAYGLDKK		1	1	YAL005C	YAL005C	1	3	0.9129	0	1	1	596.668	1787.99	1787.99	-0.36	-0.00021	HCD (High Energy Collision Dissociation)	MS2	7.84706	250	14.8971	3464	FSN20242_Luca_XLinking_C_250_PTM_HCD_158.raw	F105	4.82	93	221.5		0	1.122e-05
	FALSE	High	MS Amanda (A5)	Unambiguous	LEQADKDTVTK		1	1	YAL005C	YAL005C	1	3	0.5941	0	1	1	416.554	1247.65	1247.65	-0.96	-0.0004	HCD (High Energy Collision Dissociation)	MS2	23.2331	250	15.2163	3539	FSN20242_Luca_XLinking_C_250_PTM_HCD_158.raw	F105	2.62	167	145.57		0	0.0006737
	FALSE	High	MS Amanda (A5)	Unambiguous	LEQADKDTVTK		1	1	YAL005C	YAL005C	1	2	0.839	0	1	1	624.328	1247.65	1247.65	-0.02	-1e-05	HCD (High Energy Collision Dissociation)	MS2	8.22608	250	15.5444	3615	FSN20242_Luca_XLinking_C_250_PTM_HCD_158.raw	F105	4.45	176	204.68		0	0.0002534
	FALSE	High	MS Amanda (A5)	Unambiguous	LEQADKDTVTK		1	1	YAL005C	YAL005C	1	2	0.7552	0	1	1	624.327	1247.65	1247.65	-0.21	-0.00013	HCD (High Energy Collision Dissociation)	MS2	14.4664	250	16.5604	3847	FSN20242_Luca_XLinking_C_250_PTM_HCD_158.raw	F105	3.97	175	218.2		0	0.0001155
	FALSE	High	MS Amanda (A5)	Unambiguous	LEQADKDTVTK		1	1	YAL005C	YAL005C	1	3	0.6003	0	1	1	416.554	1247.65	1247.65	-0.44	-0.00018	HCD (High Energy Collision Dissociation)	MS2	12.2625	250	16.6357	3865	FSN20242_Luca_XLinking_C_250_PTM_HCD_158.raw	F105	3.23	175	147.72		0	0.001737
	FALSE	High	MS Amanda (A5)	Unambiguous	LEQADKDTVTK		1	1	YAL005C	YAL005C	1	2	0.7846	0	1	1	624.327	1247.65	1247.65	-0.8	-0.0005	HCD (High Energy Collision Dissociation)	MS2	0	250	17.6188	4085	FSN20242_Luca_XLinking_C_250_PTM_HCD_158.raw	F105	3.95	167	255.66		0	7.177e-06
	FALSE	High	MS Amanda (A5)	Unambiguous	LEQADKDTVTK		1	1	YAL005C	YAL005C	1	3	0.6031	0	1	1	416.554	1247.65	1247.65	-0.88	-0.00037	HCD (High Energy Collision Dissociation)	MS2	15.0247	250	18.2041	4212	FSN20242_Luca_XLinking_C_250_PTM_HCD_158.raw	F105	6	167	155.7		0	0.0008197
	FALSE	High	MS Amanda (A5)	Unambiguous	LEQADKDTVTK		1	1	YAL005C	YAL005C	1	3	0.632	0	1	1	416.554	1247.65	1247.65	-0.88	-0.00037	HCD (High Energy Collision Dissociation)	MS2	19.2291	250	19.4465	4479	FSN20242_Luca_XLinking_C_250_PTM_HCD_158.raw	F105	2.68	167	152.48		0	0.0001582
	FALSE	High	MS Amanda (A5)	Unambiguous	LEQADKDTVTK		1	1	YAL005C	YAL005C	1	2	0.7707	0	1	1	624.327	1247.65	1247.65	-0.7	-0.00044	HCD (High Energy Collision Dissociation)	MS2	0	250	19.7272	4540	FSN20242_Luca_XLinking_C_250_PTM_HCD_158.raw	F105	3.81	167	243.74		0	2.604e-05
	FALSE	High	Sequest HT (A2)	Unambiguous	LIDVDGKPQIQVEFK		1	1	YAL005C	YAL005C	0	3	0.7597	0	1	1	576.989	1728.95	1728.95	-0.97	-0.00056	HCD (High Energy Collision Dissociation)	MS2	25.319	125.2	38.328	8779	FSN20242_Luca_XLinking_C_250_PTM_HCD_158.raw	F105	0	0		3.08	0	8.081e-07
	FALSE	High	Sequest HT (A2)	Unambiguous	IINEPTAAAIAYGLDKK		1	1	YAL005C	YAL005C	1	2	0.8109	0	1	1	894.498	1787.99	1787.99	-0.69	-0.00062	HCD (High Energy Collision Dissociation)	MS2	0	250	38.439	8809	FSN20242_Luca_XLinking_C_250_PTM_HCD_158.raw	F105	0	0		4.39	0	7.299e-08
	FALSE	High	Sequest HT (A2)	Unambiguous	LIDVDGKPQIQVEFK		1	1	YAL005C	YAL005C	0	2	0.7674	0	1	1	864.98	1728.95	1728.95	-0.57	-0.00049	HCD (High Energy Collision Dissociation)	MS2	0	249.137	38.572	8843	FSN20242_Luca_XLinking_C_250_PTM_HCD_158.raw	F105	0	0		3.44	0	4.402e-11
	FALSE	High	Sequest HT (A2)	Unambiguous	IINEPTAAAIAYGLDKK		1	1	YAL005C	YAL005C	1	3	0.7034	0	1	1	596.668	1787.99	1787.99	-0.87	-0.00052	HCD (High Energy Collision Dissociation)	MS2	92.4839	112.564	38.6081	8852	FSN20242_Luca_XLinking_C_250_PTM_HCD_158.raw	F105	0	0		3.27	0	2.343e-06
	FALSE	High	MS Amanda (A5)	Unambiguous	LEQADKDTVTK		1	1	YAL005C	YAL005C	1	3	0.5546	0	1	1	416.554	1247.65	1247.65	-1.03	-0.00043	HCD (High Energy Collision Dissociation)	MS2	21.997	250	16.2755	3781	FSN20242_Luca_XLinking_C_250_PTM_HCD_158.raw	F105	3.17	162	133.63		0	0.001198
	FALSE	High	Sequest HT (A2)	Unambiguous	LDKSQVDEIVLVGGSTR		1	1	YAL005C	YAL005C	1	2	0.7722	0	1	1	908.497	1815.99	1815.98	2.79	0.00253	HCD (High Energy Collision Dissociation)	MS2	56.4044	250	39.1338	8959	FSN20242_Luca_XLinking_C_250_PTM_HCD_158.raw	F105	0	0		3.16	0	2.569e-08
	FALSE	High	Sequest HT (A2)	Unambiguous	LIDVDGKPQIQVEFK		1	1	YAL005C	YAL005C	0	2	0.6814	0	1	1	864.979	1728.95	1728.95	-1.14	-0.00098	HCD (High Energy Collision Dissociation)	MS2	38.4031	250	39.3656	9001	FSN20242_Luca_XLinking_C_250_PTM_HCD_158.raw	F105	0	0		1.13	0	0.004985
	FALSE	High	Sequest HT (A2)	Unambiguous	LIDVDGKPQIQVEFK		1	1	YAL005C	YAL005C	0	2	0.8129	0	1	1	864.98	1728.95	1728.95	-0.36	-0.00031	HCD (High Energy Collision Dissociation)	MS2	0	250	39.4368	9015	FSN20242_Luca_XLinking_C_250_PTM_HCD_158.raw	F105	0	0		1.71	0	3.473e-05
	FALSE	High	Sequest HT (A2)	Unambiguous	IINEPTAAAIAYGLDKK		1	1	YAL005C	YAL005C	1	2	0.7806	0	1	1	894.498	1787.99	1787.99	-0.83	-0.00074	HCD (High Energy Collision Dissociation)	MS2	0	250	39.4498	9018	FSN20242_Luca_XLinking_C_250_PTM_HCD_158.raw	F105	0	0		2.37	0	9.099e-06
	FALSE	High	Sequest HT (A2)	Unambiguous	LIDVDGKPQIQVEFK		1	1	YAL005C	YAL005C	0	2	0.7552	0	1	1	864.98	1728.95	1728.95	-0.71	-0.00062	HCD (High Energy Collision Dissociation)	MS2	56.6177	250	39.5774	9040	FSN20242_Luca_XLinking_C_250_PTM_HCD_158.raw	F105	0	0		1.43	0	0.002842
	FALSE	High	Sequest HT (A2)	Unambiguous	IINEPTAAAIAYGLDKK		1	1	YAL005C	YAL005C	1	3	0.7375	0	1	1	596.668	1787.99	1787.99	-0.26	-0.00015	HCD (High Energy Collision Dissociation)	MS2	32.4215	250	44.789	10130	FSN20242_Luca_XLinking_C_250_PTM_HCD_158.raw	F105	0	0		1.6	0	0.0001453
	FALSE	High	MS Amanda (A5)	Unambiguous	LEQADKDTVTK		1	1	YAL005C	YAL005C	1	3	0.5767	0	1	1	416.554	1247.65	1247.65	-0.66	-0.00028	HCD (High Energy Collision Dissociation)	MS2	29.6005	250	14.1888	3300	FSN20242_Luca_XLinking_C_250_PTM_HCD_158.raw	F105	3.04	167	132.42		0	0.001009
	FALSE	High	MS Amanda (A5)	Unambiguous	LIDVDGKPQIQVEFK		1	1	YAL005C	YAL005C	0	3	0.8069	0	1	1	576.989	1728.95	1728.95	-0.44	-0.00025	HCD (High Energy Collision Dissociation)	MS2	55.0009	250	14.7952	3441	FSN20242_Luca_XLinking_C_250_PTM_HCD_158.raw	F105	3.76	102	129.77		0	0.001305
	FALSE	High	MS Amanda (A5)	Unambiguous	IINEPTAAAIAYGLDKK		1	1	YAL005C	YAL005C	1	3	0.8702	0	1	1	596.668	1787.99	1787.99	-0.66	-0.0004	HCD (High Energy Collision Dissociation)	MS2	17.0898	250	29.0074	6645	FSN20242_Luca_XLinking_C_250_PTM_HCD_158.raw	F105	4.55	93	200.41		0	1.012e-05
	FALSE	High	MS Amanda (A5)	Unambiguous	LDKSQVDEIVLVGGSTR		1	1	YAL005C	YAL005C	1	3	0.7865	0	1	1	605.999	1815.98	1815.98	0.29	0.00018	HCD (High Energy Collision Dissociation)	MS2	28.8695	94.168	38.3032	8770	FSN20242_Luca_XLinking_C_250_PTM_HCD_158.raw	F105	2.18	115	268.71		0	1.577e-06
	FALSE	High	MS Amanda (A5)	Unambiguous	LIDVDGKPQIQVEFK		1	1	YAL005C	YAL005C	0	3	0.8447	0	1	1	576.989	1728.95	1728.95	-0.97	-0.00056	HCD (High Energy Collision Dissociation)	MS2	25.319	125.2	38.328	8779	FSN20242_Luca_XLinking_C_250_PTM_HCD_158.raw	F105	4.24	101	232.41		0	2.675e-07
	FALSE	High	MS Amanda (A5)	Unambiguous	IINEPTAAAIAYGLDKK		1	1	YAL005C	YAL005C	1	2	0.8463	0	1	1	894.498	1787.99	1787.99	-0.69	-0.00062	HCD (High Energy Collision Dissociation)	MS2	0	250	38.439	8809	FSN20242_Luca_XLinking_C_250_PTM_HCD_158.raw	F105	1.17	93	360.94		0	2.478e-09
	FALSE	High	MS Amanda (A5)	Unambiguous	LIDVDGKPQIQVEFK		1	1	YAL005C	YAL005C	0	2	0.8558	0	1	1	864.98	1728.95	1728.95	-0.57	-0.00049	HCD (High Energy Collision Dissociation)	MS2	0	249.137	38.572	8843	FSN20242_Luca_XLinking_C_250_PTM_HCD_158.raw	F105	4.41	101	432.2		0	5.867e-12
	FALSE	High	MS Amanda (A5)	Unambiguous	IINEPTAAAIAYGLDKK		1	1	YAL005C	YAL005C	1	3	0.8385	0	1	1	596.668	1787.99	1787.99	-0.87	-0.00052	HCD (High Energy Collision Dissociation)	MS2	92.4839	112.564	38.6081	8852	FSN20242_Luca_XLinking_C_250_PTM_HCD_158.raw	F105	4.54	93	227.8		0	1.006e-06
	FALSE	High	MS Amanda (A5)	Unambiguous	LDKSQVDEIVLVGGSTR		1	1	YAL005C	YAL005C	1	2	0.8762	0	1	1	908.495	1815.98	1815.98	0.57	0.00052	HCD (High Energy Collision Dissociation)	MS2	0	225.207	35.9857	8223	FSN20242_Luca_XLinking_C_250_PTM_HCD_158.raw	F105	2.22	114	512.06		0	6.236e-13
	FALSE	High	MS Amanda (A5)	Unambiguous	LDKSQVDEIVLVGGSTR		1	1	YAL005C	YAL005C	1	3	0.8463	0	1	1	605.999	1815.98	1815.98	0.19	0.00012	HCD (High Energy Collision Dissociation)	MS2	4.38905	183.828	36.1431	8259	FSN20242_Luca_XLinking_C_250_PTM_HCD_158.raw	F105	2.35	116	402.1		0	6.093e-09
	FALSE	High	MS Amanda (A5)	Unambiguous	NTISEAGDKLEQADK		1	1	YAL005C	YAL005C	1	3	0.8182	0	1	1	540.268	1618.79	1618.79	-0.58	-0.00031	HCD (High Energy Collision Dissociation)	MS2	72.3235	250	36.1718	8265	FSN20242_Luca_XLinking_C_250_PTM_HCD_158.raw	F105	4.6	279	273.99		0	2.109e-06
	FALSE	High	MS Amanda (A5)	Unambiguous	LIDVDGKPQIQVEFK		1	1	YAL005C	YAL005C	0	3	0.8304	0	1	1	576.989	1728.95	1728.95	-0.54	-0.00031	HCD (High Energy Collision Dissociation)	MS2	2.12789	72.383	36.1963	8271	FSN20242_Luca_XLinking_C_250_PTM_HCD_158.raw	F105	2.96	101	371.8		0	1.062e-09
	FALSE	High	MS Amanda (A5)	Unambiguous	LDKSQVDEIVLVGGSTR		1	1	YAL005C	YAL005C	1	2	0.8676	0	1	1	908.494	1815.98	1815.98	-0.3	-0.00028	HCD (High Energy Collision Dissociation)	MS2	0	223.427	38.1252	8721	FSN20242_Luca_XLinking_C_250_PTM_HCD_158.raw	F105	2.11	117	508.91		0	7.133e-12
	FALSE	High	MS Amanda (A5)	Unambiguous	AVGIDLGTTYScVAHFANDR	C12(Carbamidomethyl)	1	1	YAL005C	YAL005C	0	3	0.8888	0	1	1	723.013	2167.02	2167.02	0.02	1e-05	HCD (High Energy Collision Dissociation)	MS2	21.0817	250	38.0801	8710	FSN20242_Luca_XLinking_C_250_PTM_HCD_158.raw	F105	2.47	412	474.4		0	1.899e-13
	FALSE	High	MS Amanda (A5)	Unambiguous	LDKSQVDEIVLVGGSTR		1	1	YAL005C	YAL005C	1	3	0.7037	0	1	1	605.998	1815.98	1815.98	-0.41	-0.00025	HCD (High Energy Collision Dissociation)	MS2	20.5512	250	37.8565	8657	FSN20242_Luca_XLinking_C_250_PTM_HCD_158.raw	F105	4.51	118	189.86		0	0.0004894
	FALSE	High	MS Amanda (A5)	Unambiguous	LIDVDGKPQIQVEFK		1	1	YAL005C	YAL005C	0	3	0.8362	0	1	1	576.989	1728.95	1728.95	-0.65	-0.00037	HCD (High Energy Collision Dissociation)	MS2	2.17342	97.786	34.0517	7796	FSN20242_Luca_XLinking_C_250_PTM_HCD_158.raw	F105	2.68	103	397.87		0	9.27e-10
	FALSE	High	MS Amanda (A5)	Unambiguous	IINEPTAAAIAYGLDKK		1	1	YAL005C	YAL005C	1	2	0.8911	0	1	1	894.499	1787.99	1787.99	-0.15	-0.00013	HCD (High Energy Collision Dissociation)	MS2	0	250	34.1612	7820	FSN20242_Luca_XLinking_C_250_PTM_HCD_158.raw	F105	2.54	91	326.46		0	1.966e-08
	FALSE	High	MS Amanda (A5)	Unambiguous	LIDVDGKPQIQVEFK		1	1	YAL005C	YAL005C	0	2	0.8899	0	1	1	864.98	1728.95	1728.95	0.35	0.0003	HCD (High Energy Collision Dissociation)	MS2	0	152.474	34.3642	7866	FSN20242_Luca_XLinking_C_250_PTM_HCD_158.raw	F105	4	99	438.19		0	8.375e-11
	FALSE	High	MS Amanda (A5)	Unambiguous	IINEPTAAAIAYGLDKK		1	1	YAL005C	YAL005C	1	3	0.8385	0	1	1	596.668	1787.99	1787.99	-0.05	-3e-05	HCD (High Energy Collision Dissociation)	MS2	1.94669	243.974	34.3687	7867	FSN20242_Luca_XLinking_C_250_PTM_HCD_158.raw	F105	1.28	93	475.91		0	3.269e-13
	FALSE	High	MS Amanda (A5)	Unambiguous	IINEPTAAAIAYGLDKK		1	1	YAL005C	YAL005C	1	2	0.8574	0	1	1	894.498	1787.99	1787.99	-0.62	-0.00056	HCD (High Energy Collision Dissociation)	MS2	0	250	36.3052	8297	FSN20242_Luca_XLinking_C_250_PTM_HCD_158.raw	F105	1.54	93	386.09		0	2.326e-10
	FALSE	High	MS Amanda (A5)	Unambiguous	LEQADKDTVTK		1	1	YAL005C	YAL005C	1	2	0.7772	0	1	1	624.327	1247.65	1247.65	-0.11	-7e-05	HCD (High Energy Collision Dissociation)	MS2	25.9275	250	34.588	7917	FSN20242_Luca_XLinking_C_250_PTM_HCD_158.raw	F105	2.72	177	214.72		0	0.0001149
	FALSE	High	MS Amanda (A5)	Unambiguous	LYQAGGAPGGAAGGAPGGFPGGAPPAPEAEGPTVEEVD		1	1	YAL005C	YAL005C	0	3	0.3425	0	1	1	1125.86	3375.57	3375.58	-0.87	-0.00098	HCD (High Energy Collision Dissociation)	MS2	0	250	34.7283	7948	FSN20242_Luca_XLinking_C_250_PTM_HCD_158.raw	F105	4.36	757	205.72		0	6.481e-05
	FALSE	High	MS Amanda (A5)	Unambiguous	LYQAGGAPGGAAGGAPGGFPGGAPPAPEAEGPTVEEVD		1	1	YAL005C	YAL005C	0	4	0.4281	0	1	1	844.649	3375.58	3375.58	-0.17	-0.00014	HCD (High Energy Collision Dissociation)	MS2	5.82146	250	34.7898	7962	FSN20242_Luca_XLinking_C_250_PTM_HCD_158.raw	F105	4.06	747	110.9		0	2.131e-07
	FALSE	High	MS Amanda (A5)	Unambiguous	AVGIDLGTTYScVAHFANDR	C12(Carbamidomethyl)	1	1	YAL005C	YAL005C	0	3	0.8456	0	1	1	723.013	2167.02	2167.02	-0.24	-0.00017	HCD (High Energy Collision Dissociation)	MS2	7.44614	250	34.8425	7973	FSN20242_Luca_XLinking_C_250_PTM_HCD_158.raw	F105	3.83	413	425.71		0	2.053e-13
	FALSE	High	MS Amanda (A5)	Unambiguous	NTISEAGDKLEQADK		1	1	YAL005C	YAL005C	1	2	0.794	0	1	1	809.899	1618.79	1618.79	-0.35	-0.00028	HCD (High Energy Collision Dissociation)	MS2	13.5008	250	34.8751	7980	FSN20242_Luca_XLinking_C_250_PTM_HCD_158.raw	F105	5.63	284	323.49		0	4.104e-08
	FALSE	High	MS Amanda (A5)	Unambiguous	LDKSQVDEIVLVGGSTR		1	1	YAL005C	YAL005C	1	2	0.8429	0	1	1	908.495	1815.98	1815.98	0.37	0.00033	HCD (High Energy Collision Dissociation)	MS2	4.62745	205.663	34.9369	7995	FSN20242_Luca_XLinking_C_250_PTM_HCD_158.raw	F105	1.63	113	458.43		0	2.579e-12
	FALSE	High	MS Amanda (A5)	Unambiguous	LIDVDGKPQIQVEFK		1	1	YAL005C	YAL005C	0	3	0.8244	0	1	1	576.989	1728.95	1728.95	-0.33	-0.00019	HCD (High Energy Collision Dissociation)	MS2	1.9364	45.985	37.2409	8513	FSN20242_Luca_XLinking_C_250_PTM_HCD_158.raw	F105	2.16	102	369.46		0	1.716e-09
	FALSE	High	MS Amanda (A5)	Unambiguous	IINEPTAAAIAYGLDKK		1	1	YAL005C	YAL005C	1	2	0.8201	0	1	1	894.499	1787.99	1787.99	0.06	5e-05	HCD (High Energy Collision Dissociation)	MS2	0	169.941	37.4001	8553	FSN20242_Luca_XLinking_C_250_PTM_HCD_158.raw	F105	2.26	91	407.09		0	5.587e-11
	FALSE	High	MS Amanda (A5)	Unambiguous	LIDVDGKPQIQVEFK		1	1	YAL005C	YAL005C	0	2	0.8934	0	1	1	864.979	1728.95	1728.95	-1	-0.00086	HCD (High Energy Collision Dissociation)	MS2	20.6863	90.089	37.552	8587	FSN20242_Luca_XLinking_C_250_PTM_HCD_158.raw	F105	3.14	101	421.51		0	2.804e-10
	FALSE	High	MS Amanda (A5)	Unambiguous	IINEPTAAAIAYGLDKK		1	1	YAL005C	YAL005C	1	3	0.8322	0	1	1	596.668	1787.99	1787.99	-0.56	-0.00034	HCD (High Energy Collision Dissociation)	MS2	2.50176	72.004	37.6042	8600	FSN20242_Luca_XLinking_C_250_PTM_HCD_158.raw	F105	1.33	93	436.65		0	9.175e-12
	FALSE	High	MS Amanda (A5)	Unambiguous	AVGIDLGTTYScVAHFANDR	C12(Carbamidomethyl)	1	1	YAL005C	YAL005C	0	2	0.8537	0	1	1	1084.02	2167.03	2167.02	0.81	0.00088	HCD (High Energy Collision Dissociation)	MS2	0	250	37.6715	8615	FSN20242_Luca_XLinking_C_250_PTM_HCD_158.raw	F105	2.47	402	407.98		0	2.388e-12
	FALSE	High	MS Amanda (A5)	Unambiguous	LDKSQVDEIVLVGGSTR		1	1	YAL005C	YAL005C	1	3	0.8603	0	1	1	605.999	1815.98	1815.98	0.09	6e-05	HCD (High Energy Collision Dissociation)	MS2	13.5734	250	33.9991	7784	FSN20242_Luca_XLinking_C_250_PTM_HCD_158.raw	F105	2.01	117	376.1		0	7.33e-08
	FALSE	High	MS Amanda (A5)	Unambiguous	LDKSQVDEIVLVGGSTR		1	1	YAL005C	YAL005C	1	2	0.8411	0	1	1	908.497	1815.99	1815.98	2.79	0.00253	HCD (High Energy Collision Dissociation)	MS2	56.4044	250	39.1338	8959	FSN20242_Luca_XLinking_C_250_PTM_HCD_158.raw	F105	2.8	116	341.26		0	7.539e-09
	FALSE	High	MS Amanda (A5)	Unambiguous	LIDVDGKPQIQVEFK		1	1	YAL005C	YAL005C	0	2	0.797	0	1	1	864.98	1728.95	1728.95	-0.36	-0.00031	HCD (High Energy Collision Dissociation)	MS2	0	250	39.4368	9015	FSN20242_Luca_XLinking_C_250_PTM_HCD_158.raw	F105	3.44	102	215.61		0	2.108e-05
	FALSE	High	MS Amanda (A5)	Unambiguous	IINEPTAAAIAYGLDKK		1	1	YAL005C	YAL005C	1	2	0.838	0	1	1	894.498	1787.99	1787.99	-0.83	-0.00074	HCD (High Energy Collision Dissociation)	MS2	0	250	39.4498	9018	FSN20242_Luca_XLinking_C_250_PTM_HCD_158.raw	F105	5.11	93	276.08		0	2.109e-06
	FALSE	High	MS Amanda (A5)	Unambiguous	LIDVDGKPQIQVEFK		1	1	YAL005C	YAL005C	0	2	0.7269	0	1	1	864.98	1728.95	1728.95	-0.71	-0.00062	HCD (High Energy Collision Dissociation)	MS2	56.6177	250	39.5774	9040	FSN20242_Luca_XLinking_C_250_PTM_HCD_158.raw	F105	4.53	102	163.8		0	0.001119
	FALSE	High	MS Amanda (A5)	Unambiguous	LIDVDGKPQIQVEFK		1	1	YAL005C	YAL005C	0	2	0.8683	0	1	1	864.98	1728.95	1728.95	-0.15	-0.00013	HCD (High Energy Collision Dissociation)	MS2	1.12202	114.033	36.4673	8334	FSN20242_Luca_XLinking_C_250_PTM_HCD_158.raw	F105	4.37	102	496.42		0	3.355e-11
	FALSE	High	MS Amanda (A5)	Unambiguous	IINEPTAAAIAYGLDKK		1	1	YAL005C	YAL005C	1	3	0.8397	0	1	1	596.668	1787.99	1787.99	-0.15	-9e-05	HCD (High Energy Collision Dissociation)	MS2	2.23619	93.296	36.5139	8346	FSN20242_Luca_XLinking_C_250_PTM_HCD_158.raw	F105	1.3	91	430.16		0	8.127e-11
	FALSE	High	MS Amanda (A5)	Unambiguous	LEQADKDTVTK		1	1	YAL005C	YAL005C	1	2	0.826	0	1	1	624.327	1247.65	1247.65	-0.11	-7e-05	HCD (High Energy Collision Dissociation)	MS2	60.7258	250	36.8875	8430	FSN20242_Luca_XLinking_C_250_PTM_HCD_158.raw	F105	5.17	177	256.5		0	1.092e-05
	FALSE	High	MS Amanda (A5)	Unambiguous	AVGIDLGTTYScVAHFANDR	C12(Carbamidomethyl)	1	1	YAL005C	YAL005C	0	3	0.869	0	1	1	723.012	2167.02	2167.02	-0.4	-0.00029	HCD (High Energy Collision Dissociation)	MS2	9.64051	250	36.989	8453	FSN20242_Luca_XLinking_C_250_PTM_HCD_158.raw	F105	1.75	414	489.51		0	1.777e-15
	FALSE	High	MS Amanda (A5)	Unambiguous	LDKSQVDEIVLVGGSTR		1	1	YAL005C	YAL005C	1	2	0.8718	0	1	1	908.494	1815.98	1815.98	-0.3	-0.00028	HCD (High Energy Collision Dissociation)	MS2	0	197.468	37.0328	8464	FSN20242_Luca_XLinking_C_250_PTM_HCD_158.raw	F105	1.86	117	494.03		0	6.356e-12
	FALSE	High	MS Amanda (A5)	Unambiguous	LDKSQVDEIVLVGGSTR		1	1	YAL005C	YAL005C	1	3	0.8501	0	1	1	605.999	1815.98	1815.98	0.6	0.00036	HCD (High Energy Collision Dissociation)	MS2	4.89574	127.821	37.1881	8501	FSN20242_Luca_XLinking_C_250_PTM_HCD_158.raw	F105	2.62	117	378.92		0	1.045e-07
	FALSE	High	MS Amanda (A5)	Unambiguous	AVGIDLGTTYScVAHFANDR	C12(Carbamidomethyl)	1	1	YAL005C	YAL005C	0	2	0.8815	0	1	1	1084.01	2167.02	2167.02	-0.99	-0.00107	HCD (High Energy Collision Dissociation)	MS2	0	250	36.5825	8362	FSN20242_Luca_XLinking_C_250_PTM_HCD_158.raw	F105	2.91	405	355.82		0	2.549e-10
	FALSE	High	MS Amanda (A5)	Unambiguous	NTISEAGDKLEQADK		1	1	YAL005C	YAL005C	1	3	0.8305	0	1	1	540.269	1618.79	1618.79	-0.24	-0.00013	HCD (High Energy Collision Dissociation)	MS2	26.8997	250	33.9474	7773	FSN20242_Luca_XLinking_C_250_PTM_HCD_158.raw	F105	7.52	285	294.48		0	4.384e-08
	FALSE	High	MS Amanda (A5)	Selected	ATAGDTHLGGEDFDNR		1	1	YAL005C	YAL005C	0	3	0.4101	0	1	1	559.248	1675.73	1675.73	-0.43	-0.00024	HCD (High Energy Collision Dissociation)	MS2	77.5832	250	33.9073	7763	FSN20242_Luca_XLinking_C_250_PTM_HCD_158.raw	F105	14.52	292	95.64		0	0.001996
	FALSE	High	MS Amanda (A5)	Unambiguous	ATAGDTHLGGEDFDNR		1	1	YAL005C	YAL005C	0	3	0.7182	0	1	1	559.248	1675.73	1675.73	-0.43	-0.00024	HCD (High Energy Collision Dissociation)	MS2	62.7638	250	30.6758	7027	FSN20242_Luca_XLinking_C_250_PTM_HCD_158.raw	F105	14.94	292	133.2		0	0.0007309
	FALSE	High	MS Amanda (A5)	Unambiguous	LDKSQVDEIVLVGGSTR		1	1	YAL005C	YAL005C	1	3	0.7858	0	1	1	605.998	1815.98	1815.98	-0.31	-0.00019	HCD (High Energy Collision Dissociation)	MS2	30.6892	250	30.7763	7050	FSN20242_Luca_XLinking_C_250_PTM_HCD_158.raw	F105	2.05	117	206.51		0	2.932e-05
	FALSE	High	MS Amanda (A5)	Unambiguous	LIDVDGKPQIQVEFK		1	1	YAL005C	YAL005C	0	3	0.852	0	1	1	576.989	1728.95	1728.95	-0.76	-0.00044	HCD (High Energy Collision Dissociation)	MS2	12.6087	250	30.8301	7062	FSN20242_Luca_XLinking_C_250_PTM_HCD_158.raw	F105	1.81	102	260.4		0	4.838e-08
	FALSE	High	MS Amanda (A5)	Unambiguous	LEQADKDTVTK		1	1	YAL005C	YAL005C	1	2	0.7217	0	1	1	624.327	1247.65	1247.65	-0.5	-0.00031	HCD (High Energy Collision Dissociation)	MS2	12.5804	250	31.3448	7180	FSN20242_Luca_XLinking_C_250_PTM_HCD_158.raw	F105	3.35	176	189.74		0	0.00021
	FALSE	High	MS Amanda (A5)	Unambiguous	NTISEAGDKLEQADK		1	1	YAL005C	YAL005C	1	3	0.8809	0	1	1	540.269	1618.79	1618.79	-0.24	-0.00013	HCD (High Energy Collision Dissociation)	MS2	45.6868	250	31.5139	7219	FSN20242_Luca_XLinking_C_250_PTM_HCD_158.raw	F105	6.96	285	314.82		0	1.201e-08
	FALSE	High	MS Amanda (A5)	Unambiguous	LDKSQVDEIVLVGGSTR		1	1	YAL005C	YAL005C	1	2	0.8537	0	1	1	908.494	1815.98	1815.98	0.23	0.00021	HCD (High Energy Collision Dissociation)	MS2	0	250	31.6717	7255	FSN20242_Luca_XLinking_C_250_PTM_HCD_158.raw	F105	3.95	112	257.07		0	1.151e-06
	FALSE	High	MS Amanda (A5)	Unambiguous	ATAGDTHLGGEDFDNR		1	1	YAL005C	YAL005C	0	3	0.4263	0	1	1	559.248	1675.73	1675.73	-0.21	-0.00012	HCD (High Energy Collision Dissociation)	MS2		250	31.7565	7275	FSN20242_Luca_XLinking_C_250_PTM_HCD_158.raw	F105	12.04	313	130.36		0	0.0008514
	FALSE	High	MS Amanda (A5)	Unambiguous	IINEPTAAAIAYGLDKK		1	1	YAL005C	YAL005C	1	3	0.8549	0	1	1	596.668	1787.99	1787.99	-0.56	-0.00034	HCD (High Energy Collision Dissociation)	MS2	5.46088	250	31.1146	7128	FSN20242_Luca_XLinking_C_250_PTM_HCD_158.raw	F105	3.17	93	298.84		0	1.645e-09
	FALSE	High	MS Amanda (A5)	Unambiguous	LEQADKDTVTK		1	1	YAL005C	YAL005C	1	2	0.7477	0	1	1	624.327	1247.65	1247.65	-0.11	-7e-05	HCD (High Energy Collision Dissociation)	MS2	21.5331	250	32.4085	7424	FSN20242_Luca_XLinking_C_250_PTM_HCD_158.raw	F105	3.34	177	219.51		0	6.313e-05
	FALSE	High	MS Amanda (A5)	Unambiguous	LEQADKDTVTK		1	1	YAL005C	YAL005C	1	3	0.595	0	1	1	416.554	1247.65	1247.65	-0.44	-0.00018	HCD (High Energy Collision Dissociation)	MS2	37.5977	250	29.0554	6656	FSN20242_Luca_XLinking_C_250_PTM_HCD_158.raw	F105	10.08	175	138.4		0	0.0004979
	FALSE	High	MS Amanda (A5)	Unambiguous	LEQADKDTVTK		1	1	YAL005C	YAL005C	1	2	0.7511	0	1	1	624.327	1247.65	1247.65	-0.8	-0.0005	HCD (High Energy Collision Dissociation)	MS2	14.0181	250	29.2413	6698	FSN20242_Luca_XLinking_C_250_PTM_HCD_158.raw	F105	3.93	167	211.43		0	0.0002028
	FALSE	High	MS Amanda (A5)	Unambiguous	NTISEAGDKLEQADK		1	1	YAL005C	YAL005C	1	3	0.84	0	1	1	540.268	1618.79	1618.79	-0.92	-0.0005	HCD (High Energy Collision Dissociation)	MS2	0	250	29.3751	6728	FSN20242_Luca_XLinking_C_250_PTM_HCD_158.raw	F105	5.02	279	300.68		0	5.978e-07
	FALSE	High	MS Amanda (A5)	Unambiguous	ATAGDTHLGGEDFDNR		1	1	YAL005C	YAL005C	0	3	0.6612	0	1	1	559.248	1675.73	1675.73	0.12	7e-05	HCD (High Energy Collision Dissociation)	MS2	43.216	250	29.6391	6788	FSN20242_Luca_XLinking_C_250_PTM_HCD_158.raw	F105	10.99	311	194.82		0	5.687e-06
	FALSE	High	MS Amanda (A5)	Unambiguous	LIDVDGKPQIQVEFK		1	1	YAL005C	YAL005C	0	3	0.8367	0	1	1	576.989	1728.95	1728.95	-0.23	-0.00013	HCD (High Energy Collision Dissociation)	MS2	21.2791	250	29.7679	6819	FSN20242_Luca_XLinking_C_250_PTM_HCD_158.raw	F105	4.59	102	251.61		0	1.511e-07
	FALSE	High	MS Amanda (A5)	Unambiguous	IINEPTAAAIAYGLDKK		1	1	YAL005C	YAL005C	1	3	0.8978	0	1	1	596.668	1787.99	1787.99	-0.66	-0.0004	HCD (High Energy Collision Dissociation)	MS2	13.0136	250	30.051	6886	FSN20242_Luca_XLinking_C_250_PTM_HCD_158.raw	F105	5.18	93	290.5		0	1.831e-08
	FALSE	High	MS Amanda (A5)	Unambiguous	IINEPTAAAIAYGLDKK		1	1	YAL005C	YAL005C	1	3	0.871	0	1	1	596.668	1787.99	1787.99	-0.36	-0.00021	HCD (High Energy Collision Dissociation)	MS2	2.99673	250	32.1808	7371	FSN20242_Luca_XLinking_C_250_PTM_HCD_158.raw	F105	2.54	93	339.89		0	1.855e-11
	FALSE	High	MS Amanda (A5)	Unambiguous	LIDVDGKPQIQVEFK		1	1	YAL005C	YAL005C	0	2	0.7807	0	1	1	864.98	1728.95	1728.95	-0.01	-1e-05	HCD (High Energy Collision Dissociation)	MS2	0	250	32.1855	7372	FSN20242_Luca_XLinking_C_250_PTM_HCD_158.raw	F105	2.49	102	243.92		0	7.476e-06
	FALSE	High	MS Amanda (A5)	Unambiguous	LDKSQVDEIVLVGGSTR		1	1	YAL005C	YAL005C	1	3	0.7772	0	1	1	605.998	1815.98	1815.98	-0.31	-0.00019	HCD (High Energy Collision Dissociation)	MS2	33.5525	250	29.6916	6801	FSN20242_Luca_XLinking_C_250_PTM_HCD_158.raw	F105	2.94	117	204.18		0	8.646e-05
	FALSE	High	MS Amanda (A5)	Unambiguous	LDKSQVDEIVLVGGSTR		1	1	YAL005C	YAL005C	1	3	0.8498	0	1	1	605.998	1815.98	1815.98	-0.21	-0.00013	HCD (High Energy Collision Dissociation)	MS2	36.5495	250	31.8379	7293	FSN20242_Luca_XLinking_C_250_PTM_HCD_158.raw	F105	3.64	119	264.21		0	1.408e-05
	FALSE	High	MS Amanda (A5)	Unambiguous	LIDVDGKPQIQVEFK		1	1	YAL005C	YAL005C	0	3	0.8332	0	1	1	576.989	1728.95	1728.95	-0.23	-0.00013	HCD (High Energy Collision Dissociation)	MS2	9.23747	250	31.8765	7302	FSN20242_Luca_XLinking_C_250_PTM_HCD_158.raw	F105	3.4	102	353.67		0	6.93e-11
	FALSE	High	MS Amanda (A5)	Unambiguous	IINEPTAAAIAYGLDKK		1	1	YAL005C	YAL005C	1	3	0.8286	0	1	1	596.668	1787.99	1787.99	-0.87	-0.00052	HCD (High Energy Collision Dissociation)	MS2	1.39707	181.824	35.467	8107	FSN20242_Luca_XLinking_C_250_PTM_HCD_158.raw	F105	1.31	93	427.48		0	7.01e-12
	FALSE	High	MS Amanda (A5)	Unambiguous	IINEPTAAAIAYGLDKK		1	1	YAL005C	YAL005C	1	2	0.8804	0	1	1	894.499	1787.99	1787.99	0.13	0.00011	HCD (High Energy Collision Dissociation)	MS2	15.9047	250	33.0718	7575	FSN20242_Luca_XLinking_C_250_PTM_HCD_158.raw	F105	5.4	91	258.62		0	2.527e-06
	FALSE	High	MS Amanda (A5)	Unambiguous	IINEPTAAAIAYGLDKK		1	1	YAL005C	YAL005C	1	3	0.8294	0	1	1	596.668	1787.99	1787.99	-0.87	-0.00052	HCD (High Energy Collision Dissociation)	MS2	1.32568	250	33.2753	7621	FSN20242_Luca_XLinking_C_250_PTM_HCD_158.raw	F105	2.83	93	414.04		0	3.786e-12
	FALSE	High	MS Amanda (A5)	Unambiguous	LIDVDGKPQIQVEFK		1	1	YAL005C	YAL005C	0	2	0.8531	0	1	1	864.98	1728.95	1728.95	-0.5	-0.00043	HCD (High Energy Collision Dissociation)	MS2	0	250	33.28	7622	FSN20242_Luca_XLinking_C_250_PTM_HCD_158.raw	F105	2.23	102	305.15		0	7.645e-08
	FALSE	High	MS Amanda (A5)	Unambiguous	LEQADKDTVTK		1	1	YAL005C	YAL005C	1	2	0.7818	0	1	1	624.327	1247.65	1247.65	-0.11	-7e-05	HCD (High Energy Collision Dissociation)	MS2	21.1093	250	33.4959	7670	FSN20242_Luca_XLinking_C_250_PTM_HCD_158.raw	F105	5.2	177	223.93		0	0.0001285
	FALSE	High	MS Amanda (A5)	Unambiguous	AVGIDLGTTYScVAHFANDR	C12(Carbamidomethyl)	1	1	YAL005C	YAL005C	0	2	0.8502	0	1	1	1084.01	2167.02	2167.02	-0.54	-0.00058	HCD (High Energy Collision Dissociation)	MS2	68.4404	250	35.4955	8113	FSN20242_Luca_XLinking_C_250_PTM_HCD_158.raw	F105	2.49	408	185.27		0	5.569e-05
	FALSE	High	MS Amanda (A5)	Unambiguous	LIDVDGKPQIQVEFK		1	1	YAL005C	YAL005C	0	2	0.8532	0	1	1	864.98	1728.95	1728.95	-0.22	-0.00019	HCD (High Energy Collision Dissociation)	MS2	0	199.09	35.4087	8095	FSN20242_Luca_XLinking_C_250_PTM_HCD_158.raw	F105	4.7	102	548.99		0	1.309e-12
	FALSE	High	MS Amanda (A5)	Unambiguous	AVGIDLGTTYScVAHFANDR	C12(Carbamidomethyl)	1	1	YAL005C	YAL005C	0	3	0.8693	0	1	1	723.012	2167.02	2167.02	-0.4	-0.00029	HCD (High Energy Collision Dissociation)	MS2	5.81328	250	35.9343	8212	FSN20242_Luca_XLinking_C_250_PTM_HCD_158.raw	F105	2.59	414	481.28		0	7.206e-14
	FALSE	High	MS Amanda (A5)	Unambiguous	NTISEAGDKLEQADK		1	1	YAL005C	YAL005C	1	2	0.7035	0	1	1	809.898	1618.79	1618.79	-1.78	-0.00144	HCD (High Energy Collision Dissociation)	MS2	20.1593	250	35.9584	8217	FSN20242_Luca_XLinking_C_250_PTM_HCD_158.raw	F105	4.51	289	225.39		0	1.644e-05
	FALSE	High	MS Amanda (A5)	Unambiguous	NTISEAGDKLEQADK		1	1	YAL005C	YAL005C	1	2	0.7504	0	1	1	809.9	1618.79	1618.79	0.11	9e-05	HCD (High Energy Collision Dissociation)	MS2	43.2915	250	33.7463	7727	FSN20242_Luca_XLinking_C_250_PTM_HCD_158.raw	F105	4.4	278	206.21		0	0.000114
	FALSE	High	MS Amanda (A5)	Unambiguous	AVGIDLGTTYScVAHFANDR	C12(Carbamidomethyl)	1	1	YAL005C	YAL005C	0	3	0.7343	0	1	1	723.013	2167.02	2167.02	0.02	1e-05	HCD (High Energy Collision Dissociation)	MS2	55.5468	250	33.7513	7728	FSN20242_Luca_XLinking_C_250_PTM_HCD_158.raw	F105	3.88	412	182.48		0	6.297e-06
	FALSE	High	MS Amanda (A5)	Unambiguous	LDKSQVDEIVLVGGSTR		1	1	YAL005C	YAL005C	1	2	0.8372	0	1	1	908.494	1815.98	1815.98	0.17	0.00015	HCD (High Energy Collision Dissociation)	MS2	0	250	33.8545	7751	FSN20242_Luca_XLinking_C_250_PTM_HCD_158.raw	F105	3.29	116	407.5		0	1.254e-10
	FALSE	High	MS Amanda (A5)	Unambiguous	IINEPTAAAIAYGLDKK		1	1	YAL005C	YAL005C	1	2	0.8353	0	1	1	894.498	1787.99	1787.99	-0.9	-0.0008	HCD (High Energy Collision Dissociation)	MS2	0	250	35.2485	8065	FSN20242_Luca_XLinking_C_250_PTM_HCD_158.raw	F105	6.87	93	343.35		0	4.521e-08
	FALSE	High	MS Amanda (A5)	Unambiguous	NTISEAGDKLEQADK		1	1	YAL005C	YAL005C	1	2	0.7892	0	1	1	809.899	1618.79	1618.79	-0.72	-0.00059	HCD (High Energy Collision Dissociation)	MS2	4.8862	250	32.6516	7480	FSN20242_Luca_XLinking_C_250_PTM_HCD_158.raw	F105	3.73	274	293.78		0	1.609e-07
	FALSE	High	MS Amanda (A5)	Unambiguous	ATAGDTHLGGEDFDNR		1	1	YAL005C	YAL005C	0	2	0.7948	0	1	1	838.369	1675.73	1675.73	-0.38	-0.00032	HCD (High Energy Collision Dissociation)	MS2	6.32152	250	32.7159	7495	FSN20242_Luca_XLinking_C_250_PTM_HCD_158.raw	F105	4.14	291	300.14		0	1.277e-07
	FALSE	High	MS Amanda (A5)	Unambiguous	LDKSQVDEIVLVGGSTR		1	1	YAL005C	YAL005C	1	2	0.8142	0	1	1	908.494	1815.98	1815.98	-0.3	-0.00028	HCD (High Energy Collision Dissociation)	MS2	0	250	32.759	7505	FSN20242_Luca_XLinking_C_250_PTM_HCD_158.raw	F105	3.27	117	470.89		0	1.559e-12
	FALSE	High	MS Amanda (A5)	Unambiguous	LDKSQVDEIVLVGGSTR		1	1	YAL005C	YAL005C	1	3	0.8276	0	1	1	605.998	1815.98	1815.98	-0.61	-0.00037	HCD (High Energy Collision Dissociation)	MS2	28.6256	250	32.9095	7539	FSN20242_Luca_XLinking_C_250_PTM_HCD_158.raw	F105	3.48	119	314.35		0	6.56e-09
	FALSE	High	MS Amanda (A5)	Unambiguous	LIDVDGKPQIQVEFK		1	1	YAL005C	YAL005C	0	3	0.8409	0	1	1	576.989	1728.95	1728.95	-0.54	-0.00031	HCD (High Energy Collision Dissociation)	MS2	5.46388	250	32.9663	7551	FSN20242_Luca_XLinking_C_250_PTM_HCD_158.raw	F105	2.7	101	397.91		0	3.738e-11
	FALSE	High	MS Amanda (A5)	Unambiguous	LKELQDIANPImSK	M12(Oxidation)	1	1	YAL005C	YAL005C	1	3	0.7745	0	1	1	539.295	1615.87	1615.87	-1.67	-0.0009	HCD (High Energy Collision Dissociation)	MS2	38.4691	250	35.0504	8020	FSN20242_Luca_XLinking_C_250_PTM_HCD_158.raw	F105	5.7	164	180.79		0	9.4e-05
	FALSE	High	MS Amanda (A5)	Unambiguous	LDKSQVDEIVLVGGSTR		1	1	YAL005C	YAL005C	1	3	0.8635	0	1	1	605.998	1815.98	1815.98	-0.11	-7e-05	HCD (High Energy Collision Dissociation)	MS2	4.65736	218.684	35.0935	8030	FSN20242_Luca_XLinking_C_250_PTM_HCD_158.raw	F105	2.83	119	382.12		0	3.277e-09
	FALSE	High	MS Amanda (A5)	Unambiguous	LIDVDGKPQIQVEFK		1	1	YAL005C	YAL005C	0	3	0.8717	0	1	1	576.989	1728.95	1728.95	-0.44	-0.00025	HCD (High Energy Collision Dissociation)	MS2	1.2963	73.829	35.1427	8040	FSN20242_Luca_XLinking_C_250_PTM_HCD_158.raw	F105	3.18	102	355.32		0	9.812e-09
	FALSE	High	MS Amanda (A5)	Unambiguous	NTISEAGDKLEQADK		1	1	YAL005C	YAL005C	1	3	0.8078	0	1	1	540.269	1618.79	1618.79	-0.47	-0.00025	HCD (High Energy Collision Dissociation)	MS2	61.7122	250	32.8663	7529	FSN20242_Luca_XLinking_C_250_PTM_HCD_158.raw	F105	3.7	280	254.06		0	2.518e-07
	FALSE	High	Sequest HT (A2)	Unambiguous	LIDVDGKPQIQVEFK		1	1	YAL005C	YAL005C	0	3	0.8069	0	1	1	576.989	1728.95	1728.95	-0.12	-7e-05	HCD (High Energy Collision Dissociation)	MS2	0.727787	12.735	37.3483	8517	FSN20242_Luca_XLinking_C_125_PTM_HCD_156.raw	F104	0	0		4.61	0	2.109e-08
	FALSE	High	Sequest HT (A2)	Unambiguous	IINEPTAAAIAYGLDKK		1	1	YAL005C	YAL005C	1	2	0.8311	0	1	1	894.498	1787.99	1787.99	-0.62	-0.00056	HCD (High Energy Collision Dissociation)	MS2	0	250	36.3052	8297	FSN20242_Luca_XLinking_C_250_PTM_HCD_158.raw	F105	0	0		4.44	0	3.401e-09
	FALSE	High	Sequest HT (A2)	Unambiguous	LIDVDGKPQIQVEFK		1	1	YAL005C	YAL005C	0	3	0.7954	0	1	1	576.989	1728.95	1728.95	-0.54	-0.00031	HCD (High Energy Collision Dissociation)	MS2	2.12789	72.383	36.1963	8271	FSN20242_Luca_XLinking_C_250_PTM_HCD_158.raw	F105	0	0		4.35	0	1.341e-08
	FALSE	High	Sequest HT (A2)	Unambiguous	LEQADKDTVTK		1	1	YAL005C	YAL005C	1	2	0.7087	0	1	1	624.327	1247.65	1247.65	-1.09	-0.00068	HCD (High Energy Collision Dissociation)	MS2	13.2233	250	18.6853	4320	FSN20242_Luca_XLinking_C_250_PTM_HCD_158.raw	F105	0	0		2.3	0	1.006e-05
	FALSE	High	Sequest HT (A2)	Unambiguous	LEQADKDTVTK		1	1	YAL005C	YAL005C	1	3	0.6061	0	1	1	416.554	1247.65	1247.65	-0.88	-0.00037	HCD (High Energy Collision Dissociation)	MS2	19.2291	250	19.4465	4479	FSN20242_Luca_XLinking_C_250_PTM_HCD_158.raw	F105	0	0		2.64	0	0.002097
	FALSE	High	Sequest HT (A2)	Unambiguous	LEQADKDTVTK		1	1	YAL005C	YAL005C	1	3	0.6178	0	1	1	416.554	1247.65	1247.65	-0.74	-0.00031	HCD (High Energy Collision Dissociation)	MS2	13.5934	250	19.4952	4490	FSN20242_Luca_XLinking_C_250_PTM_HCD_158.raw	F105	0	0		2.59	0	0.0003503
	FALSE	High	Sequest HT (A2)	Unambiguous	LEQADKDTVTK		1	1	YAL005C	YAL005C	1	2	0.6355	0	1	1	624.327	1247.65	1247.65	-0.7	-0.00044	HCD (High Energy Collision Dissociation)	MS2	0	250	19.7272	4540	FSN20242_Luca_XLinking_C_250_PTM_HCD_158.raw	F105	0	0		2.03	0	2.672e-05
	FALSE	High	Sequest HT (A2)	Unambiguous	LEQADKDTVTK		1	1	YAL005C	YAL005C	1	3	0.628	0	1	1	416.554	1247.65	1247.65	-0.81	-0.00034	HCD (High Energy Collision Dissociation)	MS2	23.3966	250	20.4964	4714	FSN20242_Luca_XLinking_C_250_PTM_HCD_158.raw	F105	0	0		1.64	0	0.001181
	FALSE	High	Sequest HT (A2)	Unambiguous	LEQADKDTVTK		1	1	YAL005C	YAL005C	1	2	0.677	0	1	1	624.327	1247.65	1247.65	-0.9	-0.00056	HCD (High Energy Collision Dissociation)	MS2	0	250	20.8155	4784	FSN20242_Luca_XLinking_C_250_PTM_HCD_158.raw	F105	0	0		2.26	0	0.0002075
	FALSE	High	Sequest HT (A2)	Unambiguous	LEQADKDTVTK		1	1	YAL005C	YAL005C	1	2	0.6133	0	1	1	624.327	1247.65	1247.65	-0.8	-0.0005	HCD (High Energy Collision Dissociation)	MS2	0	250	17.6188	4085	FSN20242_Luca_XLinking_C_250_PTM_HCD_158.raw	F105	0	0		1.81	0	1.336e-05
	FALSE	High	Sequest HT (A2)	Unambiguous	LEQADKDTVTK		1	1	YAL005C	YAL005C	1	3	0.625	0	1	1	416.554	1247.65	1247.65	-0.44	-0.00018	HCD (High Energy Collision Dissociation)	MS2	79.039	250	13.1402	3051	FSN20242_Luca_XLinking_C_250_PTM_HCD_158.raw	F105	0	0		0.8	0	0.002533
	FALSE	High	Sequest HT (A2)	Unambiguous	LIDVDGKPQIQVEFK		1	1	YAL005C	YAL005C	0	3	0.6129	0	1	1	576.989	1728.95	1728.95	-0.23	-0.00013	HCD (High Energy Collision Dissociation)	MS2	42.5041	250	13.7407	3196	FSN20242_Luca_XLinking_C_250_PTM_HCD_158.raw	F105	0	0		1.55	0	0.0001252
	FALSE	High	Sequest HT (A2)	Unambiguous	IINEPTAAAIAYGLDKK		1	1	YAL005C	YAL005C	1	3	0.8128	0	1	1	596.667	1787.99	1787.99	-1.69	-0.00101	HCD (High Energy Collision Dissociation)	MS2	0	250	13.7733	3205	FSN20242_Luca_XLinking_C_250_PTM_HCD_158.raw	F105	0	0		2.35	0	1.547e-05
	FALSE	High	Sequest HT (A2)	Unambiguous	LIDVDGKPQIQVEFK		1	1	YAL005C	YAL005C	0	3	0.7869	0	1	1	576.989	1728.95	1728.95	-0.44	-0.00025	HCD (High Energy Collision Dissociation)	MS2	55.0009	250	14.7952	3441	FSN20242_Luca_XLinking_C_250_PTM_HCD_158.raw	F105	0	0		1.22	0	0.001649
	FALSE	High	Sequest HT (A2)	Unambiguous	IINEPTAAAIAYGLDKK		1	1	YAL005C	YAL005C	1	3	0.7159	0	1	1	596.668	1787.99	1787.99	-0.36	-0.00021	HCD (High Energy Collision Dissociation)	MS2	7.84706	250	14.8971	3464	FSN20242_Luca_XLinking_C_250_PTM_HCD_158.raw	F105	0	0		1.76	0	1.588e-05
	FALSE	High	Sequest HT (A2)	Unambiguous	LEQADKDTVTK		1	1	YAL005C	YAL005C	1	3	0.6229	0	1	1	416.554	1247.65	1247.65	-0.96	-0.0004	HCD (High Energy Collision Dissociation)	MS2	23.2331	250	15.2163	3539	FSN20242_Luca_XLinking_C_250_PTM_HCD_158.raw	F105	0	0		2.36	0	0.001365
	FALSE	High	Sequest HT (A2)	Unambiguous	LEQADKDTVTK		1	1	YAL005C	YAL005C	1	3	0.6083	0	1	1	416.554	1247.65	1247.65	-1.03	-0.00043	HCD (High Energy Collision Dissociation)	MS2	21.997	250	16.2755	3781	FSN20242_Luca_XLinking_C_250_PTM_HCD_158.raw	F105	0	0		2.4	0	0.003698
	FALSE	High	Sequest HT (A2)	Unambiguous	LEQADKDTVTK		1	1	YAL005C	YAL005C	1	2	0.6022	0	1	1	624.327	1247.65	1247.65	-0.21	-0.00013	HCD (High Energy Collision Dissociation)	MS2	14.4664	250	16.5604	3847	FSN20242_Luca_XLinking_C_250_PTM_HCD_158.raw	F105	0	0		1.86	0	0.0001699
	FALSE	High	Sequest HT (A2)	Unambiguous	LEQADKDTVTK		1	1	YAL005C	YAL005C	1	3	0.6024	0	1	1	416.554	1247.65	1247.65	-0.44	-0.00018	HCD (High Energy Collision Dissociation)	MS2	12.2625	250	16.6357	3865	FSN20242_Luca_XLinking_C_250_PTM_HCD_158.raw	F105	0	0		2.54	0	0.001965
	FALSE	High	Sequest HT (A2)	Unambiguous	LEQADKDTVTK		1	1	YAL005C	YAL005C	1	2	0.6564	0	1	1	624.328	1247.65	1247.65	-0.02	-1e-05	HCD (High Energy Collision Dissociation)	MS2	8.22608	250	15.5444	3615	FSN20242_Luca_XLinking_C_250_PTM_HCD_158.raw	F105	0	0		1.63	0	0.0001938
	FALSE	High	Sequest HT (A2)	Unambiguous	IINEPTAAAIAYGLDKK		1	1	YAL005C	YAL005C	1	3	0.7738	0	1	1	596.668	1787.99	1787.99	-0.56	-0.00034	HCD (High Energy Collision Dissociation)	MS2	28.7709	250	21.5056	4943	FSN20242_Luca_XLinking_C_250_PTM_HCD_158.raw	F105	0	0		2.21	0	0.0008246
	FALSE	High	Sequest HT (A2)	Unambiguous	LEQADKDTVTK		1	1	YAL005C	YAL005C	1	2	0.7298	0	1	1	624.327	1247.65	1247.65	-0.8	-0.0005	HCD (High Energy Collision Dissociation)	MS2	3.93721	250	21.8544	5019	FSN20242_Luca_XLinking_C_250_PTM_HCD_158.raw	F105	0	0		2.48	0	4.444e-07
	FALSE	High	Sequest HT (A2)	Unambiguous	IINEPTAAAIAYGLDKK		1	1	YAL005C	YAL005C	1	2	0.8858	0	1	1	894.499	1787.99	1787.99	-0.01	-1e-05	HCD (High Energy Collision Dissociation)	MS2	65.1004	250	22.0015	5053	FSN20242_Luca_XLinking_C_250_PTM_HCD_158.raw	F105	0	0		2.54	0	1.463e-05
	FALSE	High	Sequest HT (A2)	Unambiguous	LIDVDGKPQIQVEFK		1	1	YAL005C	YAL005C	0	3	0.6721	0	1	1	576.989	1728.95	1728.95	-0.54	-0.00031	HCD (High Energy Collision Dissociation)	MS2	42.4358	250	24.497	5614	FSN20242_Luca_XLinking_C_250_PTM_HCD_158.raw	F105	0	0		1.22	0	0.004879
	FALSE	High	Sequest HT (A2)	Unambiguous	IINEPTAAAIAYGLDKK		1	1	YAL005C	YAL005C	1	3	0.8228	0	1	1	596.668	1787.99	1787.99	-0.77	-0.00046	HCD (High Energy Collision Dissociation)	MS2	12.3991	250	24.707	5661	FSN20242_Luca_XLinking_C_250_PTM_HCD_158.raw	F105	0	0		3.16	0	1.134e-06
	FALSE	High	Sequest HT (A2)	Unambiguous	LEQADKDTVTK		1	1	YAL005C	YAL005C	1	3	0.5714	0	1	1	416.554	1247.65	1247.65	-0.74	-0.00031	HCD (High Energy Collision Dissociation)	MS2	33.9482	250	24.7638	5674	FSN20242_Luca_XLinking_C_250_PTM_HCD_158.raw	F105	0	0		2.1	0	0.00333
	FALSE	High	Sequest HT (A2)	Unambiguous	LEQADKDTVTK		1	1	YAL005C	YAL005C	1	2	0.6183	0	1	1	624.327	1247.65	1247.65	-0.41	-0.00025	HCD (High Energy Collision Dissociation)	MS2	0	250	25.0175	5733	FSN20242_Luca_XLinking_C_250_PTM_HCD_158.raw	F105	0	0		1.86	0	2.824e-05
	FALSE	High	Sequest HT (A2)	Unambiguous	LDKSQVDEIVLVGGSTR		1	1	YAL005C	YAL005C	1	3	0.6714	0	1	1	605.998	1815.98	1815.98	-1.02	-0.00062	HCD (High Energy Collision Dissociation)	MS2	82.066	250	25.2421	5784	FSN20242_Luca_XLinking_C_250_PTM_HCD_158.raw	F105	0	0		1.4	0	0.005698
	FALSE	High	Sequest HT (A2)	Unambiguous	LEQADKDTVTK		1	1	YAL005C	YAL005C	1	3	0.6094	0	1	1	416.554	1247.65	1247.65	-0.81	-0.00034	HCD (High Energy Collision Dissociation)	MS2	18.5343	250	25.2701	5790	FSN20242_Luca_XLinking_C_250_PTM_HCD_158.raw	F105	0	0		2.56	0	8.599e-05
	FALSE	High	Sequest HT (A2)	Unambiguous	ATAGDTHLGGEDFDNR		1	1	YAL005C	YAL005C	0	3	0.4476	0	1	1	559.248	1675.73	1675.73	-0.1	-5e-05	HCD (High Energy Collision Dissociation)	MS2	17.5311	250	25.394	5819	FSN20242_Luca_XLinking_C_250_PTM_HCD_158.raw	F105	0	0		1.05	0	0.0005462
	FALSE	High	Sequest HT (A2)	Unambiguous	AVGIDLGTTYScVAHFANDR	C12(Carbamidomethyl)	1	1	YAL005C	YAL005C	0	3	0.6557	0	1	1	723.013	2167.02	2167.02	-0.32	-0.00023	HCD (High Energy Collision Dissociation)	MS2	0	250	25.3987	5820	FSN20242_Luca_XLinking_C_250_PTM_HCD_158.raw	F105	0	0		1.22	0	0.0007445
	FALSE	High	Sequest HT (A2)	Unambiguous	LIDVDGKPQIQVEFK		1	1	YAL005C	YAL005C	0	3	0.7086	0	1	1	576.989	1728.95	1728.95	-0.97	-0.00056	HCD (High Energy Collision Dissociation)	MS2	37.3751	250	25.5404	5852	FSN20242_Luca_XLinking_C_250_PTM_HCD_158.raw	F105	0	0		1.75	0	1.117e-07
	FALSE	High	Sequest HT (A2)	Unambiguous	IINEPTAAAIAYGLDKK		1	1	YAL005C	YAL005C	1	3	0.8107	0	1	1	596.668	1787.99	1787.99	-0.26	-0.00015	HCD (High Energy Collision Dissociation)	MS2	53.6412	250	25.7867	5908	FSN20242_Luca_XLinking_C_250_PTM_HCD_158.raw	F105	0	0		2.8	0	2.993e-06
	FALSE	High	Sequest HT (A2)	Unambiguous	LDKSQVDEIVLVGGSTR		1	1	YAL005C	YAL005C	1	2	0.8022	0	1	1	908.494	1815.98	1815.98	0.23	0.00021	HCD (High Energy Collision Dissociation)	MS2	37.0375	250	22.0802	5071	FSN20242_Luca_XLinking_C_250_PTM_HCD_158.raw	F105	0	0		1.82	0	2.891e-05
	FALSE	High	Sequest HT (A2)	Unambiguous	LIDVDGKPQIQVEFK		1	1	YAL005C	YAL005C	0	3	0.7853	0	1	1	576.989	1728.95	1728.95	-0.54	-0.00031	HCD (High Energy Collision Dissociation)	MS2	41.3022	250	22.3545	5134	FSN20242_Luca_XLinking_C_250_PTM_HCD_158.raw	F105	0	0		1.77	0	3.145e-05
	FALSE	High	Sequest HT (A2)	Unambiguous	IINEPTAAAIAYGLDKK		1	1	YAL005C	YAL005C	1	3	0.7888	0	1	1	596.667	1787.99	1787.99	-1.28	-0.00076	HCD (High Energy Collision Dissociation)	MS2	6.85565	250	22.5535	5179	FSN20242_Luca_XLinking_C_250_PTM_HCD_158.raw	F105	0	0		3.03	0	6.924e-08
	FALSE	High	Sequest HT (A2)	Unambiguous	LDKSQVDEIVLVGGSTR		1	1	YAL005C	YAL005C	1	3	0.4404	0	1	1	605.999	1815.98	1815.98	0.5	0.0003	HCD (High Energy Collision Dissociation)	MS2	35.1681	250	23.015	5281	FSN20242_Luca_XLinking_C_250_PTM_HCD_158.raw	F105	0	0		1.09	0	0.002546
	FALSE	High	Sequest HT (A2)	Unambiguous	ATAGDTHLGGEDFDNR		1	1	YAL005C	YAL005C	0	3	0.2529	0	1	1	559.248	1675.73	1675.73	-0.86	-0.00048	HCD (High Energy Collision Dissociation)	MS2	56.5512	250	23.1156	5304	FSN20242_Luca_XLinking_C_250_PTM_HCD_158.raw	F105	0	0		0.87	0	0.001813
	FALSE	High	Sequest HT (A2)	Unambiguous	LIDVDGKPQIQVEFK		1	1	YAL005C	YAL005C	0	3	0.7975	0	1	1	576.989	1728.95	1728.95	-0.86	-0.0005	HCD (High Energy Collision Dissociation)	MS2	42.3437	250	23.4211	5370	FSN20242_Luca_XLinking_C_250_PTM_HCD_158.raw	F105	0	0		1.63	0	8.395e-07
	FALSE	High	Sequest HT (A2)	Unambiguous	LEQADKDTVTK		1	1	YAL005C	YAL005C	1	3	0.561	0	1	1	416.554	1247.65	1247.65	-0.96	-0.0004	HCD (High Energy Collision Dissociation)	MS2	13.6123	250	23.4586	5378	FSN20242_Luca_XLinking_C_250_PTM_HCD_158.raw	F105	0	0		2.05	0	0.0006648
	FALSE	High	Sequest HT (A2)	Unambiguous	IINEPTAAAIAYGLDKK		1	1	YAL005C	YAL005C	1	3	0.8354	0	1	1	596.668	1787.99	1787.99	-0.87	-0.00052	HCD (High Energy Collision Dissociation)	MS2	2.53691	250	23.6308	5418	FSN20242_Luca_XLinking_C_250_PTM_HCD_158.raw	F105	0	0		3.28	0	3.044e-07
	FALSE	High	Sequest HT (A2)	Unambiguous	LEQADKDTVTK		1	1	YAL005C	YAL005C	1	2	0.6974	0	1	1	624.327	1247.65	1247.65	-0.41	-0.00025	HCD (High Energy Collision Dissociation)	MS2	15.0071	250	23.9921	5497	FSN20242_Luca_XLinking_C_250_PTM_HCD_158.raw	F105	0	0		2.28	0	6.745e-05
	FALSE	High	Sequest HT (A2)	Unambiguous	LEQADKDTVTK		1	1	YAL005C	YAL005C	1	2	0.6372	0	1	1	624.327	1247.65	1247.65	-1.09	-0.00068	HCD (High Energy Collision Dissociation)	MS2	18.8592	250	22.9119	5257	FSN20242_Luca_XLinking_C_250_PTM_HCD_158.raw	F105	0	0		2.15	0	0.0004515
	FALSE	High	Sequest HT (A2)	Unambiguous	LEQADKDTVTK		1	1	YAL005C	YAL005C	1	3	0.5743	0	1	1	416.554	1247.65	1247.65	-0.66	-0.00028	HCD (High Energy Collision Dissociation)	MS2	29.323	250	25.8445	5921	FSN20242_Luca_XLinking_C_250_PTM_HCD_158.raw	F105	0	0		2.49	0	0.001263
	FALSE	High	Sequest HT (A2)	Unambiguous	LDKSQVDEIVLVGGSTR		1	1	YAL005C	YAL005C	1	2	0.7837	0	1	1	908.495	1815.98	1815.98	0.7	0.00064	HCD (High Energy Collision Dissociation)	MS2	8.21173	95.95	37.9184	8650	FSN20242_Luca_XLinking_C_125_PTM_HCD_156.raw	F104	0	0		4.53	0	5.372e-12
	FALSE	High	Sequest HT (A2)	Unambiguous	TQDLLLLDVAPLSLGIETAGGVmTK	M23(Oxidation)	1	1	YAL005C	YAL005C	0	3	0.7019	0	1	1	857.803	2571.4	2571.39	0.05	4e-05	HCD (High Energy Collision Dissociation)	MS2	45.5749	250	37.9864	8667	FSN20242_Luca_XLinking_C_125_PTM_HCD_156.raw	F104	0	0		2.65	0	2.231e-05
	FALSE	High	Sequest HT (A2)	Unambiguous	AVGIDLGTTYScVAHFANDR	C12(Carbamidomethyl)	1	1	YAL005C	YAL005C	0	3	0.8328	0	1	1	723.012	2167.02	2167.02	-0.49	-0.00035	HCD (High Energy Collision Dissociation)	MS2	3.70155	202.196	38.0657	8686	FSN20242_Luca_XLinking_C_125_PTM_HCD_156.raw	F104	0	0		5.74	0	1.565e-14
	FALSE	High	Sequest HT (A2)	Unambiguous	LDKSQVDEIVLVGGSTR		1	1	YAL005C	YAL005C	1	3	0.6986	0	1	1	605.999	1815.98	1815.98	0.09	6e-05	HCD (High Energy Collision Dissociation)	MS2	29.3117	101.845	38.3374	8759	FSN20242_Luca_XLinking_C_125_PTM_HCD_156.raw	F104	0	0		3.65	0	5.151e-07
	FALSE	High	Sequest HT (A2)	Unambiguous	IINEPTAAAIAYGLDKK		1	1	YAL005C	YAL005C	1	2	0.8254	0	1	1	894.498	1787.99	1787.99	-0.62	-0.00056	HCD (High Energy Collision Dissociation)	MS2	1.48164	131.387	38.3743	8771	FSN20242_Luca_XLinking_C_125_PTM_HCD_156.raw	F104	0	0		4.41	0	2.901e-09
	FALSE	High	Sequest HT (A2)	Unambiguous	LIDVDGKPQIQVEFK		1	1	YAL005C	YAL005C	0	3	0.7222	0	1	1	576.989	1728.95	1728.95	-0.65	-0.00037	HCD (High Energy Collision Dissociation)	MS2	6.09655	73.725	38.4257	8784	FSN20242_Luca_XLinking_C_125_PTM_HCD_156.raw	F104	0	0		2.52	0	2.344e-10
	FALSE	High	Sequest HT (A2)	Unambiguous	IINEPTAAAIAYGLDKK		1	1	YAL005C	YAL005C	1	3	0.8016	0	1	1	596.668	1787.99	1787.99	-0.66	-0.0004	HCD (High Energy Collision Dissociation)	MS2	14.6802	117.563	38.4792	8797	FSN20242_Luca_XLinking_C_125_PTM_HCD_156.raw	F104	0	0		4.94	0	5.658e-12
	FALSE	High	Sequest HT (A2)	Unambiguous	IINEPTAAAIAYGLDKK		1	1	YAL005C	YAL005C	1	3	0.8299	0	1	1	596.668	1787.99	1787.99	0.05	3e-05	HCD (High Energy Collision Dissociation)	MS2	0.936812	25.513	37.398	8529	FSN20242_Luca_XLinking_C_125_PTM_HCD_156.raw	F104	0	0		5.41	0	3.908e-11
	FALSE	High	Sequest HT (A2)	Unambiguous	LIDVDGKPQIQVEFK		1	1	YAL005C	YAL005C	0	2	0.8342	0	1	1	864.98	1728.95	1728.95	-0.57	-0.00049	HCD (High Energy Collision Dissociation)	MS2	14.3412	34.057	37.4515	8541	FSN20242_Luca_XLinking_C_125_PTM_HCD_156.raw	F104	0	0		3.86	0	1.037e-10
	FALSE	High	Sequest HT (A2)	Unambiguous	DNNLLGKFELSGIPPAPR		1	1	YAL005C	YAL005C	1	3	0.7336	0	1	1	646.686	1938.04	1938.04	-0.78	-0.00051	HCD (High Energy Collision Dissociation)	MS2	30.2995	250	37.4818	8548	FSN20242_Luca_XLinking_C_125_PTM_HCD_156.raw	F104	0	0		3.04	0	4.274e-05
	FALSE	High	Sequest HT (A2)	Unambiguous	LEQADKDTVTK		1	1	YAL005C	YAL005C	1	2	0.6137	0	1	1	624.327	1247.65	1247.65	-0.21	-0.00013	HCD (High Energy Collision Dissociation)	MS2	64.3848	250	37.5276	8559	FSN20242_Luca_XLinking_C_125_PTM_HCD_156.raw	F104	0	0		2.33	0	1.157e-05
	FALSE	High	Sequest HT (A2)	Unambiguous	LIDVDGKPQIQVEFK		1	1	YAL005C	YAL005C	0	2	0.8463	0	1	1	864.979	1728.95	1728.95	-1.14	-0.00098	HCD (High Energy Collision Dissociation)	MS2	2.63749	85.286	38.5305	8810	FSN20242_Luca_XLinking_C_125_PTM_HCD_156.raw	F104	0	0		4.1	0	3.887e-11
	FALSE	High	Sequest HT (A2)	Unambiguous	SEIFSTYADNQPGVLIQVFEGER		1	1	YAL005C	YAL005C	0	3	0.256	0	1	1	867.094	2599.27	2599.27	-0.09	-8e-05	HCD (High Energy Collision Dissociation)	MS2	81.9746	226.587	37.6278	8582	FSN20242_Luca_XLinking_C_125_PTM_HCD_156.raw	F104	0	0		1.68	0	0.0004679
	FALSE	High	Sequest HT (A2)	Unambiguous	AVGIDLGTTYScVAHFANDR	C12(Carbamidomethyl)	1	1	YAL005C	YAL005C	0	3	0.7578	0	1	1	723.012	2167.02	2167.02	-0.4	-0.00029	HCD (High Energy Collision Dissociation)	MS2	24.145	229.351	37.6367	8584	FSN20242_Luca_XLinking_C_125_PTM_HCD_156.raw	F104	0	0		5.12	0	2.093e-08
	FALSE	High	Sequest HT (A2)	Unambiguous	AVGIDLGTTYScVAHFANDR	C12(Carbamidomethyl)	1	1	YAL005C	YAL005C	0	2	0.8337	0	1	1	1084.02	2167.02	2167.02	-0.09	-0.0001	HCD (High Energy Collision Dissociation)	MS2	0	250	37.7234	8606	FSN20242_Luca_XLinking_C_125_PTM_HCD_156.raw	F104	0	0		4.15	0	1.056e-12
	FALSE	High	Sequest HT (A2)	Unambiguous	AVGIDLGTTYScVAHFANDR	C12(Carbamidomethyl)	1	1	YAL005C	YAL005C	0	3	0.7611	0	1	1	723.012	2167.02	2167.02	-0.4	-0.00029	HCD (High Energy Collision Dissociation)	MS2	50.8849	250	37.7506	8610	FSN20242_Luca_XLinking_C_125_PTM_HCD_156.raw	F104	0	0		4.94	0	9.472e-08
	FALSE	High	Sequest HT (A2)	Unambiguous	IINEPTAAAIAYGLDKK		1	1	YAL005C	YAL005C	1	2	0.8182	0	1	1	894.498	1787.99	1787.99	-0.62	-0.00056	HCD (High Energy Collision Dissociation)	MS2	0	250	41.3891	9415	FSN20242_Luca_XLinking_C_125_PTM_HCD_156.raw	F104	0	0		1.65	0	0.0003652
	FALSE	High	Sequest HT (A2)	Unambiguous	LIDVDGKPQIQVEFK		1	1	YAL005C	YAL005C	0	3	0.6703	0	1	1	576.989	1728.95	1728.95	-0.65	-0.00037	HCD (High Energy Collision Dissociation)	MS2	37.7214	250	41.4478	9427	FSN20242_Luca_XLinking_C_125_PTM_HCD_156.raw	F104	0	0		0.91	0	0.002344
	FALSE	High	Sequest HT (A2)	Unambiguous	IINEPTAAAIAYGLDKK		1	1	YAL005C	YAL005C	1	3	0.7972	0	1	1	596.668	1787.99	1787.99	-1.07	-0.00064	HCD (High Energy Collision Dissociation)	MS2	27.4393	250	41.5437	9451	FSN20242_Luca_XLinking_C_125_PTM_HCD_156.raw	F104	0	0		2.12	0	8.158e-05
	FALSE	High	Sequest HT (A2)	Unambiguous	IINEPTAAAIAYGLDKK		1	1	YAL005C	YAL005C	1	2	0.8587	0	1	1	894.498	1787.99	1787.99	-0.83	-0.00074	HCD (High Energy Collision Dissociation)	MS2	0	250	42.405	9655	FSN20242_Luca_XLinking_C_125_PTM_HCD_156.raw	F104	0	0		1.84	0	0.000368
	FALSE	High	Sequest HT (A2)	Unambiguous	LIDVDGKPQIQVEFK		1	1	YAL005C	YAL005C	0	3	0.7647	0	1	1	576.989	1728.95	1728.95	-0.86	-0.0005	HCD (High Energy Collision Dissociation)	MS2	30.9045	250	42.4651	9668	FSN20242_Luca_XLinking_C_125_PTM_HCD_156.raw	F104	0	0		1.53	0	0.0003641
	FALSE	High	Sequest HT (A2)	Unambiguous	IINEPTAAAIAYGLDKK		1	1	YAL005C	YAL005C	1	3	0.8373	0	1	1	596.668	1787.99	1787.99	-1.07	-0.00064	HCD (High Energy Collision Dissociation)	MS2	21.3706	250	42.5662	9693	FSN20242_Luca_XLinking_C_125_PTM_HCD_156.raw	F104	0	0		3.38	0	4.005e-09
	FALSE	High	Sequest HT (A2)	Unambiguous	LIDVDGKPQIQVEFK		1	1	YAL005C	YAL005C	0	2	0.7806	0	1	1	864.98	1728.95	1728.95	-0.64	-0.00056	HCD (High Energy Collision Dissociation)	MS2	4.83587	250	42.5709	9694	FSN20242_Luca_XLinking_C_125_PTM_HCD_156.raw	F104	0	0		1.55	0	3.137e-05
	FALSE	High	Sequest HT (A2)	Unambiguous	LIDVDGKPQIQVEFK		1	1	YAL005C	YAL005C	0	2	0.8073	0	1	1	864.98	1728.95	1728.95	-0.57	-0.00049	HCD (High Energy Collision Dissociation)	MS2	0	250	40.5433	9239	FSN20242_Luca_XLinking_C_125_PTM_HCD_156.raw	F104	0	0		1.92	0	4.558e-06
	FALSE	High	Sequest HT (A2)	Unambiguous	LIDVDGKPQIQVEFK		1	1	YAL005C	YAL005C	0	3	0.801	0	1	1	576.989	1728.95	1728.95	-0.76	-0.00044	HCD (High Energy Collision Dissociation)	MS2	14.4006	250	43.5211	9905	FSN20242_Luca_XLinking_C_125_PTM_HCD_156.raw	F104	0	0		2.01	0	2.85e-06
	FALSE	High	Sequest HT (A2)	Unambiguous	LIDVDGKPQIQVEFK		1	1	YAL005C	YAL005C	0	2	0.8229	0	1	1	864.98	1728.95	1728.95	-0.08	-7e-05	HCD (High Energy Collision Dissociation)	MS2	11.5996	250	43.6258	9928	FSN20242_Luca_XLinking_C_125_PTM_HCD_156.raw	F104	0	0		1.75	0	0.0008701
	FALSE	High	Sequest HT (A2)	Unambiguous	AVGIDLGTTYScVAHFANDR	C12(Carbamidomethyl)	1	1	YAL005C	YAL005C	0	3	0.3011	0	1	1	723.012	2167.02	2167.02	-0.57	-0.00041	HCD (High Energy Collision Dissociation)	MS2	10.5621	250	44.5217	10128	FSN20242_Luca_XLinking_C_125_PTM_HCD_156.raw	F104	0	0		0.93	0	0.0001173
	FALSE	High	Sequest HT (A2)	Unambiguous	LIDVDGKPQIQVEFK		1	1	YAL005C	YAL005C	0	3	0.7336	0	1	1	576.989	1728.95	1728.95	-0.54	-0.00031	HCD (High Energy Collision Dissociation)	MS2	10.6349	250	44.5915	10143	FSN20242_Luca_XLinking_C_125_PTM_HCD_156.raw	F104	0	0		2.14	0	1.936e-05
	FALSE	High	Sequest HT (A2)	Unambiguous	IINEPTAAAIAYGLDKK		1	1	YAL005C	YAL005C	1	3	0.8226	0	1	1	596.668	1787.99	1787.99	-0.56	-0.00034	HCD (High Energy Collision Dissociation)	MS2	18.482	250	44.6788	10163	FSN20242_Luca_XLinking_C_125_PTM_HCD_156.raw	F104	0	0		3.1	0	5.391e-08
	FALSE	High	Sequest HT (A2)	Unambiguous	LIDVDGKPQIQVEFK		1	1	YAL005C	YAL005C	0	2	0.8462	0	1	1	864.98	1728.95	1728.95	0.21	0.00018	HCD (High Energy Collision Dissociation)	MS2	6.02307	250	44.6835	10164	FSN20242_Luca_XLinking_C_125_PTM_HCD_156.raw	F104	0	0		1.56	0	0.0001763
	FALSE	High	Sequest HT (A2)	Unambiguous	IINEPTAAAIAYGLDKK		1	1	YAL005C	YAL005C	1	3	0.7313	0	1	1	596.668	1787.99	1787.99	-0.66	-0.0004	HCD (High Energy Collision Dissociation)	MS2	69.9334	250	11.7427	2712	FSN20242_Luca_XLinking_C_250_PTM_HCD_158.raw	F105	0	0		1.34	0	0.005546
	FALSE	High	Sequest HT (A2)	Unambiguous	IINEPTAAAIAYGLDKK		1	1	YAL005C	YAL005C	1	3	0.8472	0	1	1	596.668	1787.99	1787.99	-0.66	-0.0004	HCD (High Energy Collision Dissociation)	MS2	12.8181	250	43.6211	9927	FSN20242_Luca_XLinking_C_125_PTM_HCD_156.raw	F104	0	0		2.88	0	8.632e-08
	FALSE	High	Sequest HT (A2)	Unambiguous	IINEPTAAAIAYGLDKK		1	1	YAL005C	YAL005C	1	3	0.7806	0	1	1	596.667	1787.99	1787.99	-1.38	-0.00082	HCD (High Energy Collision Dissociation)	MS2	62.3051	250	40.5325	9236	FSN20242_Luca_XLinking_C_125_PTM_HCD_156.raw	F104	0	0		2.37	0	1.164e-06
	FALSE	High	Sequest HT (A2)	Unambiguous	LDKSQVDEIVLVGGSTR		1	1	YAL005C	YAL005C	1	2	0.7137	0	1	1	908.495	1815.98	1815.98	0.57	0.00052	HCD (High Energy Collision Dissociation)	MS2	0	250	39.9318	9120	FSN20242_Luca_XLinking_C_125_PTM_HCD_156.raw	F104	0	0		2.27	0	4.556e-08
	FALSE	High	Sequest HT (A2)	Unambiguous	AVGIDLGTTYScVAHFANDR	C12(Carbamidomethyl)	1	1	YAL005C	YAL005C	0	2	0.8431	0	1	1	1084.02	2167.02	2167.02	-0.43	-0.00046	HCD (High Energy Collision Dissociation)	MS2	7.96786	250	38.7704	8865	FSN20242_Luca_XLinking_C_125_PTM_HCD_156.raw	F104	0	0		3.57	0	1.733e-12
	FALSE	High	Sequest HT (A2)	Unambiguous	IINEPTAAAIAYGLDKK		1	1	YAL005C	YAL005C	1	2	0.8366	0	1	1	894.498	1787.99	1787.99	-0.69	-0.00062	HCD (High Energy Collision Dissociation)	MS2	0	250	40.3821	9206	FSN20242_Luca_XLinking_C_125_PTM_HCD_156.raw	F104	0	0		2.57	0	8.261e-06
	FALSE	High	Sequest HT (A2)	Unambiguous	LDKSQVDEIVLVGGSTR		1	1	YAL005C	YAL005C	1	2	0.7788	0	1	1	908.494	1815.98	1815.98	-0.1	-9e-05	HCD (High Energy Collision Dissociation)	MS2	0	250	38.9293	8905	FSN20242_Luca_XLinking_C_125_PTM_HCD_156.raw	F104	0	0		4.16	0	1.126e-10
	FALSE	High	Sequest HT (A2)	Unambiguous	AVGIDLGTTYScVAHFANDR	C12(Carbamidomethyl)	1	1	YAL005C	YAL005C	0	3	0.4056	0	1	1	723.012	2167.02	2167.02	-0.83	-0.0006	HCD (High Energy Collision Dissociation)	MS2	80.4082	250	39.0842	8946	FSN20242_Luca_XLinking_C_125_PTM_HCD_156.raw	F104	0	0		1.8	0	7.209e-06
	FALSE	High	Sequest HT (A2)	Unambiguous	LDKSQVDEIVLVGGSTR		1	1	YAL005C	YAL005C	1	3	1	0	1	1	606	1815.99	1815.98	2.31	0.0014	HCD (High Energy Collision Dissociation)	MS2	65.702	242.658	39.3484	9005	FSN20242_Luca_XLinking_C_125_PTM_HCD_156.raw	F104	0	0		1.59	0	0.001362
	FALSE	High	Sequest HT (A2)	Unambiguous	IINEPTAAAIAYGLDKK		1	1	YAL005C	YAL005C	1	2	0.7935	0	1	1	894.498	1787.99	1787.99	-0.76	-0.00068	HCD (High Energy Collision Dissociation)	MS2	0	250	39.3766	9011	FSN20242_Luca_XLinking_C_125_PTM_HCD_156.raw	F104	0	0		2.76	0	1.829e-08
	FALSE	High	Sequest HT (A2)	Unambiguous	LIDVDGKPQIQVEFK		1	1	YAL005C	YAL005C	0	3	0.528	0	1	1	576.989	1728.95	1728.95	-1.18	-0.00068	HCD (High Energy Collision Dissociation)	MS2	84.861	250	39.435	9023	FSN20242_Luca_XLinking_C_125_PTM_HCD_156.raw	F104	0	0		1.61	0	7.873e-06
	FALSE	High	Sequest HT (A2)	Unambiguous	IINEPTAAAIAYGLDKK		1	1	YAL005C	YAL005C	1	2	0.8366	0	1	1	894.498	1787.99	1787.99	-0.96	-0.00086	HCD (High Energy Collision Dissociation)	MS2	35.9881	250	39.4481	9026	FSN20242_Luca_XLinking_C_125_PTM_HCD_156.raw	F104	0	0		4.1	0	2.204e-08
	FALSE	High	Sequest HT (A2)	Unambiguous	LIDVDGKPQIQVEFK		1	1	YAL005C	YAL005C	0	2	0.8492	0	1	1	864.98	1728.95	1728.95	-0.71	-0.00062	HCD (High Energy Collision Dissociation)	MS2	0	250	39.532	9041	FSN20242_Luca_XLinking_C_125_PTM_HCD_156.raw	F104	0	0		3.58	0	2.003e-10
	FALSE	High	Sequest HT (A2)	Unambiguous	LEQADKDTVTK		1	1	YAL005C	YAL005C	1	2	0.657	0	1	1	624.327	1247.65	1247.65	-1.29	-0.0008	HCD (High Energy Collision Dissociation)	MS2	0	250	26.092	5978	FSN20242_Luca_XLinking_C_250_PTM_HCD_158.raw	F105	0	0		2.07	0	2.765e-05
	FALSE	High	Sequest HT (A2)	Unambiguous	AVGIDLGTTYScVAHFANDR	C12(Carbamidomethyl)	1	1	YAL005C	YAL005C	0	3	0.5455	0	1	1	723.013	2167.02	2167.02	0.02	1e-05	HCD (High Energy Collision Dissociation)	MS2	0	250	26.2416	6012	FSN20242_Luca_XLinking_C_250_PTM_HCD_158.raw	F105	0	0		0.55	0	0.003548
	FALSE	High	Sequest HT (A2)	Unambiguous	IINEPTAAAIAYGLDKK		1	1	YAL005C	YAL005C	1	2	0.8926	0	1	1	894.499	1787.99	1787.99	0.13	0.00011	HCD (High Energy Collision Dissociation)	MS2	15.9047	250	33.0718	7575	FSN20242_Luca_XLinking_C_250_PTM_HCD_158.raw	F105	0	0		2.42	0	5.665e-06
	FALSE	High	Sequest HT (A2)	Unambiguous	IINEPTAAAIAYGLDKK		1	1	YAL005C	YAL005C	1	3	0.8422	0	1	1	596.668	1787.99	1787.99	-0.87	-0.00052	HCD (High Energy Collision Dissociation)	MS2	1.32568	250	33.2753	7621	FSN20242_Luca_XLinking_C_250_PTM_HCD_158.raw	F105	0	0		5.07	0	3.077e-11
	FALSE	High	Sequest HT (A2)	Unambiguous	LIDVDGKPQIQVEFK		1	1	YAL005C	YAL005C	0	2	0.8374	0	1	1	864.98	1728.95	1728.95	-0.5	-0.00043	HCD (High Energy Collision Dissociation)	MS2	0	250	33.28	7622	FSN20242_Luca_XLinking_C_250_PTM_HCD_158.raw	F105	0	0		2.89	0	3.344e-07
	FALSE	High	Sequest HT (A2)	Unambiguous	LEQADKDTVTK		1	1	YAL005C	YAL005C	1	2	0.5181	0	1	1	624.327	1247.65	1247.65	-0.11	-7e-05	HCD (High Energy Collision Dissociation)	MS2	21.1093	250	33.4959	7670	FSN20242_Luca_XLinking_C_250_PTM_HCD_158.raw	F105	0	0		1.66	0	0.0002344
	FALSE	High	Sequest HT (A2)	Unambiguous	NTISEAGDKLEQADK		1	1	YAL005C	YAL005C	1	2	0.6199	0	1	1	809.9	1618.79	1618.79	0.11	9e-05	HCD (High Energy Collision Dissociation)	MS2	43.2915	250	33.7463	7727	FSN20242_Luca_XLinking_C_250_PTM_HCD_158.raw	F105	0	0		1.71	0	0.0004212
	FALSE	High	Sequest HT (A2)	Unambiguous	AVGIDLGTTYScVAHFANDR	C12(Carbamidomethyl)	1	1	YAL005C	YAL005C	0	3	0.5734	0	1	1	723.013	2167.02	2167.02	0.02	1e-05	HCD (High Energy Collision Dissociation)	MS2	55.5468	250	33.7513	7728	FSN20242_Luca_XLinking_C_250_PTM_HCD_158.raw	F105	0	0		1.43	0	7.72e-06
	FALSE	High	Sequest HT (A2)	Unambiguous	LDKSQVDEIVLVGGSTR		1	1	YAL005C	YAL005C	1	2	0.7944	0	1	1	908.494	1815.98	1815.98	0.17	0.00015	HCD (High Energy Collision Dissociation)	MS2	0	250	33.8545	7751	FSN20242_Luca_XLinking_C_250_PTM_HCD_158.raw	F105	0	0		3.55	0	4.162e-10
	FALSE	High	Sequest HT (A2)	Unambiguous	NTISEAGDKLEQADK		1	1	YAL005C	YAL005C	1	3	0.68	0	1	1	540.269	1618.79	1618.79	-0.24	-0.00013	HCD (High Energy Collision Dissociation)	MS2	26.8997	250	33.9474	7773	FSN20242_Luca_XLinking_C_250_PTM_HCD_158.raw	F105	0	0		2.75	0	4.429e-07
	FALSE	High	Sequest HT (A2)	Unambiguous	LDKSQVDEIVLVGGSTR		1	1	YAL005C	YAL005C	1	3	0.8031	0	1	1	605.999	1815.98	1815.98	0.09	6e-05	HCD (High Energy Collision Dissociation)	MS2	13.5734	250	33.9991	7784	FSN20242_Luca_XLinking_C_250_PTM_HCD_158.raw	F105	0	0		4.57	0	9.515e-07
	FALSE	High	Sequest HT (A2)	Unambiguous	LIDVDGKPQIQVEFK		1	1	YAL005C	YAL005C	0	3	0.8115	0	1	1	576.989	1728.95	1728.95	-0.54	-0.00031	HCD (High Energy Collision Dissociation)	MS2	5.46388	250	32.9663	7551	FSN20242_Luca_XLinking_C_250_PTM_HCD_158.raw	F105	0	0		3.82	0	2.63e-10
	FALSE	High	Sequest HT (A2)	Unambiguous	LDKSQVDEIVLVGGSTR		1	1	YAL005C	YAL005C	1	3	0.7409	0	1	1	605.998	1815.98	1815.98	-0.61	-0.00037	HCD (High Energy Collision Dissociation)	MS2	28.6256	250	32.9095	7539	FSN20242_Luca_XLinking_C_250_PTM_HCD_158.raw	F105	0	0		3.86	0	6.547e-09
	FALSE	High	Sequest HT (A2)	Unambiguous	IINEPTAAAIAYGLDKK		1	1	YAL005C	YAL005C	1	3	0.8267	0	1	1	596.668	1787.99	1787.99	-0.36	-0.00021	HCD (High Energy Collision Dissociation)	MS2	2.99673	250	32.1808	7371	FSN20242_Luca_XLinking_C_250_PTM_HCD_158.raw	F105	0	0		4.04	0	2.185e-11
	FALSE	High	Sequest HT (A2)	Unambiguous	LIDVDGKPQIQVEFK		1	1	YAL005C	YAL005C	0	2	0.8266	0	1	1	864.98	1728.95	1728.95	-0.01	-1e-05	HCD (High Energy Collision Dissociation)	MS2	0	250	32.1855	7372	FSN20242_Luca_XLinking_C_250_PTM_HCD_158.raw	F105	0	0		1.73	0	1.703e-05
	FALSE	High	Sequest HT (A2)	Unambiguous	LEQADKDTVTK		1	1	YAL005C	YAL005C	1	2	0.6223	0	1	1	624.327	1247.65	1247.65	-0.11	-7e-05	HCD (High Energy Collision Dissociation)	MS2	21.5331	250	32.4085	7424	FSN20242_Luca_XLinking_C_250_PTM_HCD_158.raw	F105	0	0		1.88	0	0.0002278
	FALSE	High	Sequest HT (A2)	Unambiguous	LIDVDGKPQIQVEFK		1	1	YAL005C	YAL005C	0	3	0.8214	0	1	1	576.989	1728.95	1728.95	-0.65	-0.00037	HCD (High Energy Collision Dissociation)	MS2	2.17342	97.786	34.0517	7796	FSN20242_Luca_XLinking_C_250_PTM_HCD_158.raw	F105	0	0		4.2	0	7.783e-09
	FALSE	High	Sequest HT (A2)	Unambiguous	ATAGDTHLGGEDFDNR		1	1	YAL005C	YAL005C	0	2	0.802	0	1	1	838.369	1675.73	1675.73	-0.38	-0.00032	HCD (High Energy Collision Dissociation)	MS2	6.32152	250	32.7159	7495	FSN20242_Luca_XLinking_C_250_PTM_HCD_158.raw	F105	0	0		1.97	0	1.702e-07
	FALSE	High	Sequest HT (A2)	Unambiguous	LDKSQVDEIVLVGGSTR		1	1	YAL005C	YAL005C	1	2	0.7677	0	1	1	908.494	1815.98	1815.98	-0.3	-0.00028	HCD (High Energy Collision Dissociation)	MS2	0	250	32.759	7505	FSN20242_Luca_XLinking_C_250_PTM_HCD_158.raw	F105	0	0		3.53	0	1.104e-11
	FALSE	High	Sequest HT (A2)	Unambiguous	NTISEAGDKLEQADK		1	1	YAL005C	YAL005C	1	3	0.627	0	1	1	540.269	1618.79	1618.79	-0.47	-0.00025	HCD (High Energy Collision Dissociation)	MS2	61.7122	250	32.8663	7529	FSN20242_Luca_XLinking_C_250_PTM_HCD_158.raw	F105	0	0		1.85	0	2.612e-06
	FALSE	High	Sequest HT (A2)	Unambiguous	NTISEAGDKLEQADK		1	1	YAL005C	YAL005C	1	2	0.8041	0	1	1	809.899	1618.79	1618.79	-0.72	-0.00059	HCD (High Energy Collision Dissociation)	MS2	4.8862	250	32.6516	7480	FSN20242_Luca_XLinking_C_250_PTM_HCD_158.raw	F105	0	0		2.96	0	2.482e-07
	FALSE	High	Sequest HT (A2)	Unambiguous	IINEPTAAAIAYGLDKK		1	1	YAL005C	YAL005C	1	2	0.7757	0	1	1	894.498	1787.99	1787.99	-0.9	-0.0008	HCD (High Energy Collision Dissociation)	MS2	0	250	35.2485	8065	FSN20242_Luca_XLinking_C_250_PTM_HCD_158.raw	F105	0	0		2.63	0	1.961e-07
	FALSE	High	Sequest HT (A2)	Unambiguous	LIDVDGKPQIQVEFK		1	1	YAL005C	YAL005C	0	2	0.8491	0	1	1	864.98	1728.95	1728.95	-0.22	-0.00019	HCD (High Energy Collision Dissociation)	MS2	0	199.09	35.4087	8095	FSN20242_Luca_XLinking_C_250_PTM_HCD_158.raw	F105	0	0		3.91	0	1.937e-12
	FALSE	High	Sequest HT (A2)	Unambiguous	IINEPTAAAIAYGLDKK		1	1	YAL005C	YAL005C	1	3	0.8024	0	1	1	596.668	1787.99	1787.99	-0.87	-0.00052	HCD (High Energy Collision Dissociation)	MS2	1.39707	181.824	35.467	8107	FSN20242_Luca_XLinking_C_250_PTM_HCD_158.raw	F105	0	0		5.82	0	6.91e-11
	FALSE	High	Sequest HT (A2)	Unambiguous	AVGIDLGTTYScVAHFANDR	C12(Carbamidomethyl)	1	1	YAL005C	YAL005C	0	2	1	0	1	1	1084.01	2167.02	2167.02	-0.54	-0.00058	HCD (High Energy Collision Dissociation)	MS2	68.4404	250	35.4955	8113	FSN20242_Luca_XLinking_C_250_PTM_HCD_158.raw	F105	0	0		2.13	0	0.0002388
	FALSE	High	Sequest HT (A2)	Unambiguous	LEQADKDTVTK		1	1	YAL005C	YAL005C	1	2	0.5896	0	1	1	624.327	1247.65	1247.65	-0.9	-0.00056	HCD (High Energy Collision Dissociation)	MS2	76.7526	250	35.6886	8157	FSN20242_Luca_XLinking_C_250_PTM_HCD_158.raw	F105	0	0		1.73	0	0.005574
	FALSE	High	Sequest HT (A2)	Unambiguous	NTISEAGDKLEQADK		1	1	YAL005C	YAL005C	1	2	0.721	0	1	1	809.898	1618.79	1618.79	-1.78	-0.00144	HCD (High Energy Collision Dissociation)	MS2	20.1593	250	35.9584	8217	FSN20242_Luca_XLinking_C_250_PTM_HCD_158.raw	F105	0	0		2.33	0	5.606e-05
	FALSE	High	Sequest HT (A2)	Unambiguous	LDKSQVDEIVLVGGSTR		1	1	YAL005C	YAL005C	1	2	0.7974	0	1	1	908.495	1815.98	1815.98	0.57	0.00052	HCD (High Energy Collision Dissociation)	MS2	0	225.207	35.9857	8223	FSN20242_Luca_XLinking_C_250_PTM_HCD_158.raw	F105	0	0		4.59	0	3.058e-12
	FALSE	High	Sequest HT (A2)	Unambiguous	LDKSQVDEIVLVGGSTR		1	1	YAL005C	YAL005C	1	3	0.7912	0	1	1	605.999	1815.98	1815.98	0.19	0.00012	HCD (High Energy Collision Dissociation)	MS2	4.38905	183.828	36.1431	8259	FSN20242_Luca_XLinking_C_250_PTM_HCD_158.raw	F105	0	0		4.79	0	1.53e-08
	FALSE	High	Sequest HT (A2)	Unambiguous	LKELQDIANPImSK	M12(Oxidation)	1	1	YAL005C	YAL005C	1	3	0.6228	0	1	1	539.294	1615.87	1615.87	-2.35	-0.00127	HCD (High Energy Collision Dissociation)	MS2	32.7261	250	36.153	8261	FSN20242_Luca_XLinking_C_250_PTM_HCD_158.raw	F105	0	0		1.67	0	0.002973
	FALSE	High	Sequest HT (A2)	Unambiguous	NTISEAGDKLEQADK		1	1	YAL005C	YAL005C	1	3	0.6502	0	1	1	540.268	1618.79	1618.79	-0.58	-0.00031	HCD (High Energy Collision Dissociation)	MS2	72.3235	250	36.1718	8265	FSN20242_Luca_XLinking_C_250_PTM_HCD_158.raw	F105	0	0		2.43	0	1.203e-06
	FALSE	High	Sequest HT (A2)	Unambiguous	AVGIDLGTTYScVAHFANDR	C12(Carbamidomethyl)	1	1	YAL005C	YAL005C	0	3	0.7947	0	1	1	723.012	2167.02	2167.02	-0.4	-0.00029	HCD (High Energy Collision Dissociation)	MS2	5.81328	250	35.9343	8212	FSN20242_Luca_XLinking_C_250_PTM_HCD_158.raw	F105	0	0		4.87	0	1.077e-13
	FALSE	High	Sequest HT (A2)	Unambiguous	LIDVDGKPQIQVEFK		1	1	YAL005C	YAL005C	0	3	0.7714	0	1	1	576.989	1728.95	1728.95	-0.44	-0.00025	HCD (High Energy Collision Dissociation)	MS2	1.2963	73.829	35.1427	8040	FSN20242_Luca_XLinking_C_250_PTM_HCD_158.raw	F105	0	0		4.68	0	3.24e-08
	FALSE	High	Sequest HT (A2)	Unambiguous	LDKSQVDEIVLVGGSTR		1	1	YAL005C	YAL005C	1	3	0.7241	0	1	1	605.998	1815.98	1815.98	-0.11	-7e-05	HCD (High Energy Collision Dissociation)	MS2	4.65736	218.684	35.0935	8030	FSN20242_Luca_XLinking_C_250_PTM_HCD_158.raw	F105	0	0		3.95	0	1.224e-08
	FALSE	High	Sequest HT (A2)	Unambiguous	IINEPTAAAIAYGLDKK		1	1	YAL005C	YAL005C	1	2	0.8517	0	1	1	894.499	1787.99	1787.99	-0.15	-0.00013	HCD (High Energy Collision Dissociation)	MS2	0	250	34.1612	7820	FSN20242_Luca_XLinking_C_250_PTM_HCD_158.raw	F105	0	0		2.9	0	8.831e-08
	FALSE	High	Sequest HT (A2)	Unambiguous	LIDVDGKPQIQVEFK		1	1	YAL005C	YAL005C	0	2	0.7903	0	1	1	864.98	1728.95	1728.95	0.35	0.0003	HCD (High Energy Collision Dissociation)	MS2	0	152.474	34.3642	7866	FSN20242_Luca_XLinking_C_250_PTM_HCD_158.raw	F105	0	0		3.29	0	6.153e-10
	FALSE	High	Sequest HT (A2)	Unambiguous	IINEPTAAAIAYGLDKK		1	1	YAL005C	YAL005C	1	3	0.8355	0	1	1	596.668	1787.99	1787.99	-0.05	-3e-05	HCD (High Energy Collision Dissociation)	MS2	1.94669	243.974	34.3687	7867	FSN20242_Luca_XLinking_C_250_PTM_HCD_158.raw	F105	0	0		5.29	0	3.927e-11
	FALSE	High	Sequest HT (A2)	Unambiguous	LEQADKDTVTK		1	1	YAL005C	YAL005C	1	2	0.6354	0	1	1	624.327	1247.65	1247.65	-0.11	-7e-05	HCD (High Energy Collision Dissociation)	MS2	25.9275	250	34.588	7917	FSN20242_Luca_XLinking_C_250_PTM_HCD_158.raw	F105	0	0		1.81	0	0.0001494
	FALSE	High	Sequest HT (A2)	Unambiguous	LYQAGGAPGGAAGGAPGGFPGGAPPAPEAEGPTVEEVD		1	1	YAL005C	YAL005C	0	4	0.4014	0	1	1	844.649	3375.58	3375.58	-0.17	-0.00014	HCD (High Energy Collision Dissociation)	MS2	5.82146	250	34.7898	7962	FSN20242_Luca_XLinking_C_250_PTM_HCD_158.raw	F105	0	0		2.89	0	8.834e-09
	FALSE	High	Sequest HT (A2)	Unambiguous	AVGIDLGTTYScVAHFANDR	C12(Carbamidomethyl)	1	1	YAL005C	YAL005C	0	3	0.7788	0	1	1	723.013	2167.02	2167.02	-0.24	-0.00017	HCD (High Energy Collision Dissociation)	MS2	7.44614	250	34.8425	7973	FSN20242_Luca_XLinking_C_250_PTM_HCD_158.raw	F105	0	0		4.16	0	1.76e-12
	FALSE	High	Sequest HT (A2)	Unambiguous	NTISEAGDKLEQADK		1	1	YAL005C	YAL005C	1	2	0.7426	0	1	1	809.899	1618.79	1618.79	-0.35	-0.00028	HCD (High Energy Collision Dissociation)	MS2	13.5008	250	34.8751	7980	FSN20242_Luca_XLinking_C_250_PTM_HCD_158.raw	F105	0	0		3.03	0	1.296e-07
	FALSE	High	Sequest HT (A2)	Unambiguous	LDKSQVDEIVLVGGSTR		1	1	YAL005C	YAL005C	1	2	0.7719	0	1	1	908.495	1815.98	1815.98	0.37	0.00033	HCD (High Energy Collision Dissociation)	MS2	4.62745	205.663	34.9369	7995	FSN20242_Luca_XLinking_C_250_PTM_HCD_158.raw	F105	0	0		4.56	0	6.988e-11
	FALSE	High	Sequest HT (A2)	Unambiguous	LKELQDIANPImSK	M12(Oxidation)	1	1	YAL005C	YAL005C	1	3	0.5944	0	1	1	539.295	1615.87	1615.87	-1.67	-0.0009	HCD (High Energy Collision Dissociation)	MS2	38.4691	250	35.0504	8020	FSN20242_Luca_XLinking_C_250_PTM_HCD_158.raw	F105	0	0		1.8	0	3.363e-05
	FALSE	High	Sequest HT (A2)	Unambiguous	LYQAGGAPGGAAGGAPGGFPGGAPPAPEAEGPTVEEVD		1	1	YAL005C	YAL005C	0	3	0.5139	0	1	1	1125.86	3375.57	3375.58	-0.87	-0.00098	HCD (High Energy Collision Dissociation)	MS2	0	250	34.7283	7948	FSN20242_Luca_XLinking_C_250_PTM_HCD_158.raw	F105	0	0		3.6	0	0.0003766
	FALSE	High	Sequest HT (A2)	Unambiguous	LIDVDGKPQIQVEFK		1	1	YAL005C	YAL005C	0	3	0.8317	0	1	1	576.989	1728.95	1728.95	-0.23	-0.00013	HCD (High Energy Collision Dissociation)	MS2	9.23747	250	31.8765	7302	FSN20242_Luca_XLinking_C_250_PTM_HCD_158.raw	F105	0	0		3.15	0	3.919e-10
	FALSE	High	Sequest HT (A2)	Unambiguous	LEQADKDTVTK		1	1	YAL005C	YAL005C	1	2	0.6522	0	1	1	624.328	1247.65	1247.65	0.08	5e-05	HCD (High Energy Collision Dissociation)	MS2	0	250	28.1738	6455	FSN20242_Luca_XLinking_C_250_PTM_HCD_158.raw	F105	0	0		2.07	0	2.366e-05
	FALSE	High	Sequest HT (A2)	Unambiguous	ATAGDTHLGGEDFDNR		1	1	YAL005C	YAL005C	0	3	0.3618	0	1	1	559.248	1675.73	1675.73	-0.86	-0.00048	HCD (High Energy Collision Dissociation)	MS2	29.2864	250	28.6118	6556	FSN20242_Luca_XLinking_C_250_PTM_HCD_158.raw	F105	0	0		1.52	0	0.001271
	FALSE	High	Sequest HT (A2)	Unambiguous	LDKSQVDEIVLVGGSTR		1	1	YAL005C	YAL005C	1	3	0.5563	0	1	1	605.998	1815.98	1815.98	-0.71	-0.00043	HCD (High Energy Collision Dissociation)	MS2	45.4496	250	28.6167	6557	FSN20242_Luca_XLinking_C_250_PTM_HCD_158.raw	F105	0	0		1.51	0	0.0003514
	FALSE	High	Sequest HT (A2)	Unambiguous	LEQADKDTVTK		1	1	YAL005C	YAL005C	1	3		0.0286	2	2	416.554	1247.65	1247.65	-0.66	-0.00028	HCD (High Energy Collision Dissociation)	MS2	56.6755	250	27.9699	6407	FSN20242_Luca_XLinking_C_250_PTM_HCD_158.raw	F105	0	0		0.34	0	0.001262
	FALSE	High	Sequest HT (A2)	Unambiguous	IINEPTAAAIAYGLDKK		1	1	YAL005C	YAL005C	1	3	0.7707	0	1	1	596.668	1787.99	1787.99	-0.66	-0.0004	HCD (High Energy Collision Dissociation)	MS2	17.0898	250	29.0074	6645	FSN20242_Luca_XLinking_C_250_PTM_HCD_158.raw	F105	0	0		2.05	0	7.944e-06
	FALSE	High	Sequest HT (A2)	Unambiguous	LEQADKDTVTK		1	1	YAL005C	YAL005C	1	3	0.4952	0	1	1	416.554	1247.65	1247.65	-0.44	-0.00018	HCD (High Energy Collision Dissociation)	MS2	37.5977	250	29.0554	6656	FSN20242_Luca_XLinking_C_250_PTM_HCD_158.raw	F105	0	0		2.08	0	0.0004864
	FALSE	High	Sequest HT (A2)	Unambiguous	LEQADKDTVTK		1	1	YAL005C	YAL005C	1	2	0.7071	0	1	1	624.327	1247.65	1247.65	-0.8	-0.0005	HCD (High Energy Collision Dissociation)	MS2	14.0181	250	29.2413	6698	FSN20242_Luca_XLinking_C_250_PTM_HCD_158.raw	F105	0	0		1.98	0	0.0003082
	FALSE	High	Sequest HT (A2)	Unambiguous	LIDVDGKPQIQVEFK		1	1	YAL005C	YAL005C	0	3	0.7727	0	1	1	576.989	1728.95	1728.95	-0.54	-0.00031	HCD (High Energy Collision Dissociation)	MS2	29.5285	250	28.7121	6578	FSN20242_Luca_XLinking_C_250_PTM_HCD_158.raw	F105	0	0		1.76	0	2.516e-05
	FALSE	High	Sequest HT (A2)	Unambiguous	ATAGDTHLGGEDFDNR		1	1	YAL005C	YAL005C	0	3	0.4459	0	1	1	559.248	1675.73	1675.73	0.01	1e-05	HCD (High Energy Collision Dissociation)	MS2	31.1899	250	26.4362	6056	FSN20242_Luca_XLinking_C_250_PTM_HCD_158.raw	F105	0	0		1.57	0	7.774e-05
	FALSE	High	Sequest HT (A2)	Unambiguous	IINEPTAAAIAYGLDKK		1	1	YAL005C	YAL005C	1	3	0.7163	0	1	1	596.668	1787.99	1787.99	-0.87	-0.00052	HCD (High Energy Collision Dissociation)	MS2	14.3095	250	26.8548	6151	FSN20242_Luca_XLinking_C_250_PTM_HCD_158.raw	F105	0	0		2.08	0	0.0001837
	FALSE	High	Sequest HT (A2)	Unambiguous	LEQADKDTVTK		1	1	YAL005C	YAL005C	1	3	0.6043	0	1	1	416.554	1247.65	1247.65	-0.52	-0.00021	HCD (High Energy Collision Dissociation)	MS2	33.3304	250	26.9122	6164	FSN20242_Luca_XLinking_C_250_PTM_HCD_158.raw	F105	0	0		2.3	0	0.005597
	FALSE	High	Sequest HT (A2)	Unambiguous	IINEPTAAAIAYGLDKK		1	1	YAL005C	YAL005C	1	3	0.7007	0	1	1	596.668	1787.99	1787.99	-0.77	-0.00046	HCD (High Energy Collision Dissociation)	MS2	24.4836	250	27.9209	6396	FSN20242_Luca_XLinking_C_250_PTM_HCD_158.raw	F105	0	0		1.37	0	0.002582
	FALSE	High	Sequest HT (A2)	Unambiguous	LEQADKDTVTK		1	1	YAL005C	YAL005C	1	2	0.6531	0	1	1	624.327	1247.65	1247.65	-0.5	-0.00031	HCD (High Energy Collision Dissociation)	MS2	9.95474	250	27.1225	6213	FSN20242_Luca_XLinking_C_250_PTM_HCD_158.raw	F105	0	0		1.96	0	2.982e-05
	FALSE	High	Sequest HT (A2)	Unambiguous	LEQADKDTVTK		1	1	YAL005C	YAL005C	1	3	0.6443	0	1	1	416.554	1247.65	1247.65	-0.44	-0.00018	HCD (High Energy Collision Dissociation)	MS2	21.222	250	27.2543	6243	FSN20242_Luca_XLinking_C_250_PTM_HCD_158.raw	F105	0	0		2.53	0	0.002554
	FALSE	High	Sequest HT (A2)	Unambiguous	ATAGDTHLGGEDFDNR		1	1	YAL005C	YAL005C	0	3	0.5105	0	1	1	559.248	1675.73	1675.73	-1.3	-0.00073	HCD (High Energy Collision Dissociation)	MS2		250	27.5382	6308	FSN20242_Luca_XLinking_C_250_PTM_HCD_158.raw	F105	0	0		1.43	0	0.0003918
	FALSE	High	Sequest HT (A2)	Unambiguous	LIDVDGKPQIQVEFK		1	1	YAL005C	YAL005C	0	3	0.7304	0	1	1	576.989	1728.95	1728.95	-0.33	-0.00019	HCD (High Energy Collision Dissociation)	MS2	51.0996	250	27.6364	6330	FSN20242_Luca_XLinking_C_250_PTM_HCD_158.raw	F105	0	0		1.15	0	0.0002789
	FALSE	High	Sequest HT (A2)	Unambiguous	LIDVDGKPQIQVEFK		1	1	YAL005C	YAL005C	0	3	0.7633	0	1	1	576.989	1728.95	1728.95	-0.76	-0.00044	HCD (High Energy Collision Dissociation)	MS2	12.6087	250	30.8301	7062	FSN20242_Luca_XLinking_C_250_PTM_HCD_158.raw	F105	0	0		3	0	7.942e-08
	FALSE	High	Sequest HT (A2)	Unambiguous	IINEPTAAAIAYGLDKK		1	1	YAL005C	YAL005C	1	3	0.8246	0	1	1	596.668	1787.99	1787.99	-0.56	-0.00034	HCD (High Energy Collision Dissociation)	MS2	5.46088	250	31.1146	7128	FSN20242_Luca_XLinking_C_250_PTM_HCD_158.raw	F105	0	0		3.82	0	1.293e-08
	FALSE	High	Sequest HT (A2)	Unambiguous	LDKSQVDEIVLVGGSTR		1	1	YAL005C	YAL005C	1	3	0.7471	0	1	1	605.998	1815.98	1815.98	-0.31	-0.00019	HCD (High Energy Collision Dissociation)	MS2	30.6892	250	30.7763	7050	FSN20242_Luca_XLinking_C_250_PTM_HCD_158.raw	F105	0	0		2.57	0	4.035e-05
	FALSE	High	Sequest HT (A2)	Unambiguous	NTISEAGDKLEQADK		1	1	YAL005C	YAL005C	1	3	0.649	0	1	1	540.269	1618.79	1618.79	-0.24	-0.00013	HCD (High Energy Collision Dissociation)	MS2	45.6868	250	31.5139	7219	FSN20242_Luca_XLinking_C_250_PTM_HCD_158.raw	F105	0	0		2.08	0	1.147e-07
	FALSE	High	Sequest HT (A2)	Unambiguous	LDKSQVDEIVLVGGSTR		1	1	YAL005C	YAL005C	1	2	0.8333	0	1	1	908.494	1815.98	1815.98	0.23	0.00021	HCD (High Energy Collision Dissociation)	MS2	0	250	31.6717	7255	FSN20242_Luca_XLinking_C_250_PTM_HCD_158.raw	F105	0	0		1.68	0	1.389e-06
	FALSE	High	Sequest HT (A2)	Unambiguous	ATAGDTHLGGEDFDNR		1	1	YAL005C	YAL005C	0	3	0.2519	0	1	1	559.248	1675.73	1675.73	-0.21	-0.00012	HCD (High Energy Collision Dissociation)	MS2		250	31.7565	7275	FSN20242_Luca_XLinking_C_250_PTM_HCD_158.raw	F105	0	0		1.31	0	0.0007904
	FALSE	High	Sequest HT (A2)	Unambiguous	LDKSQVDEIVLVGGSTR		1	1	YAL005C	YAL005C	1	3	0.7059	0	1	1	605.998	1815.98	1815.98	-0.21	-0.00013	HCD (High Energy Collision Dissociation)	MS2	36.5495	250	31.8379	7293	FSN20242_Luca_XLinking_C_250_PTM_HCD_158.raw	F105	0	0		2.89	0	6.148e-05
	FALSE	High	Sequest HT (A2)	Unambiguous	LEQADKDTVTK		1	1	YAL005C	YAL005C	1	2	0.5409	0	1	1	624.327	1247.65	1247.65	-0.5	-0.00031	HCD (High Energy Collision Dissociation)	MS2	12.5804	250	31.3448	7180	FSN20242_Luca_XLinking_C_250_PTM_HCD_158.raw	F105	0	0		1.59	0	0.0002261
	FALSE	High	Sequest HT (A2)	Unambiguous	NTISEAGDKLEQADK		1	1	YAL005C	YAL005C	1	3	0.6071	0	1	1	540.268	1618.79	1618.79	-0.92	-0.0005	HCD (High Energy Collision Dissociation)	MS2	0	250	29.3751	6728	FSN20242_Luca_XLinking_C_250_PTM_HCD_158.raw	F105	0	0		2.24	0	8.526e-07
	FALSE	High	Sequest HT (A2)	Unambiguous	ATAGDTHLGGEDFDNR		1	1	YAL005C	YAL005C	0	3	0.4851	0	1	1	559.248	1675.73	1675.73	-0.43	-0.00024	HCD (High Energy Collision Dissociation)	MS2	62.7638	250	30.6758	7027	FSN20242_Luca_XLinking_C_250_PTM_HCD_158.raw	F105	0	0		1.01	0	0.001057
	FALSE	High	Sequest HT (A2)	Unambiguous	ATAGDTHLGGEDFDNR		1	1	YAL005C	YAL005C	0	3	0.4722	0	1	1	559.248	1675.73	1675.73	0.12	7e-05	HCD (High Energy Collision Dissociation)	MS2	43.216	250	29.6391	6788	FSN20242_Luca_XLinking_C_250_PTM_HCD_158.raw	F105	0	0		1.8	0	3.435e-06
	FALSE	High	Sequest HT (A2)	Unambiguous	LDKSQVDEIVLVGGSTR		1	1	YAL005C	YAL005C	1	3	0.7037	0	1	1	605.998	1815.98	1815.98	-0.31	-0.00019	HCD (High Energy Collision Dissociation)	MS2	33.5525	250	29.6916	6801	FSN20242_Luca_XLinking_C_250_PTM_HCD_158.raw	F105	0	0		2.16	0	0.0001657
	FALSE	High	Sequest HT (A2)	Unambiguous	LIDVDGKPQIQVEFK		1	1	YAL005C	YAL005C	0	3	0.7654	0	1	1	576.989	1728.95	1728.95	-0.23	-0.00013	HCD (High Energy Collision Dissociation)	MS2	21.2791	250	29.7679	6819	FSN20242_Luca_XLinking_C_250_PTM_HCD_158.raw	F105	0	0		2.6	0	5.679e-07
	FALSE	High	Sequest HT (A2)	Unambiguous	IINEPTAAAIAYGLDKK		1	1	YAL005C	YAL005C	1	3	0.794	0	1	1	596.668	1787.99	1787.99	-0.66	-0.0004	HCD (High Energy Collision Dissociation)	MS2	13.0136	250	30.051	6886	FSN20242_Luca_XLinking_C_250_PTM_HCD_158.raw	F105	0	0		2.67	0	8.295e-08
	FALSE	High	Sequest HT (A2)	Unambiguous	LEQADKDTVTK		1	1	YAL005C	YAL005C	1	2	0.6635	0	1	1	624.327	1247.65	1247.65	-0.8	-0.0005	HCD (High Energy Collision Dissociation)	MS2	20.922	250	30.2786	6938	FSN20242_Luca_XLinking_C_250_PTM_HCD_158.raw	F105	0	0		2.11	0	3.935e-05
	FALSE	High	Sequest HT (A2)	Unambiguous	NTISEAGDKLEQADK		1	1	YAL005C	YAL005C	1	3	0.5969	0	1	1	540.268	1618.79	1618.79	-0.7	-0.00038	HCD (High Energy Collision Dissociation)	MS2	24.924	250	30.4324	6973	FSN20242_Luca_XLinking_C_250_PTM_HCD_158.raw	F105	0	0		1.96	0	7.212e-06
	FALSE	High	Sequest HT (A2)	Unambiguous	LEQADKDTVTK		1	1	YAL005C	YAL005C	1	3	0.4867	0	1	1	416.554	1247.65	1247.65	-0.37	-0.00015	HCD (High Energy Collision Dissociation)	MS2	40.8605	250	30.0991	6897	FSN20242_Luca_XLinking_C_250_PTM_HCD_158.raw	F105	0	0		1.5	0	0.004656
	FALSE	High	Sequest HT (A2)	Unambiguous	FELSGIPPAPR		1	1	YAL005C	YAL005C	0	2	0.6595	0	1	1	592.327	1183.65	1183.65	-0.69	-0.00041	HCD (High Energy Collision Dissociation)	MS2	19.7457	47.221	34.5937	8416	FSN20242_Luca_XLinking_C_12_PTM_HCD_150.raw	F101	0	0		2.79	0	6.878e-05
	FALSE	High	Sequest HT (A2)	Unambiguous	LYQAGGAPGGAAGGAPGGFPGGAPPAPEAEGPTVEEVD		1	1	YAL005C	YAL005C	0	3	0.5182	0	1	1	1125.86	3375.58	3375.58	-0.33	-0.00037	HCD (High Energy Collision Dissociation)	MS2	0	25.256	34.4216	8354	FSN20242_Luca_XLinking_C_12_PTM_HCD_150.raw	F101	0	0		4.13	0	0.0001397
	FALSE	High	Sequest HT (A2)	Unambiguous	NFTPEQISSmVLGK	M10(Oxidation)	1	1	YAL005C	YAL005C	0	2	0.731	0	1	1	783.895	1566.78	1566.78	-0.21	-0.00017	HCD (High Energy Collision Dissociation)	MS2	0	50.354	34.3743	8338	FSN20242_Luca_XLinking_C_12_PTM_HCD_150.raw	F101	0	0		2.9	0	1.092e-05
	FALSE	High	Sequest HT (A2)	Unambiguous	NFTPEQISSMVLGK		1	1	YAL005C	YAL005C	0	2	0.7106	0	1	1	775.897	1550.79	1550.79	-0.58	-0.00045	HCD (High Energy Collision Dissociation)	MS2	61.0881	104.863	34.9464	8525	FSN20242_Luca_XLinking_C_12_PTM_HCD_150.raw	F101	0	0		2.73	0	5.717e-06
	FALSE	High	Sequest HT (A2)	Unambiguous	NQLESIAYSLK		1	1	YAL005C	YAL005C	0	2	0.8049	0	1	1	633.34	1265.67	1265.67	-0.74	-0.00047	HCD (High Energy Collision Dissociation)	MS2	0.238472	6.134	35.0386	8555	FSN20242_Luca_XLinking_C_12_PTM_HCD_150.raw	F101	0	0		3.28	0	5.425e-05
	FALSE	High	Sequest HT (A2)	Unambiguous	TTPSFVAFTDTER		1	1	YAL005C	YAL005C	0	2	0.6604	0	1	1	736.357	1471.71	1471.71	0.16	0.00012	HCD (High Energy Collision Dissociation)	MS2	32.9381	185.492	34.8884	8506	FSN20242_Luca_XLinking_C_12_PTM_HCD_150.raw	F101	0	0		3.18	0	1.688e-06
	FALSE	High	Sequest HT (A2)	Unambiguous	SQVDEIVLVGGSTR		1	1	YAL005C	YAL005C	0	2	0.34	0	1	1	730.391	1459.77	1459.78	-0.18	-0.00013	HCD (High Energy Collision Dissociation)	MS2	42.2048	89.68	34.8839	8505	FSN20242_Luca_XLinking_C_12_PTM_HCD_150.raw	F101	0	0		3.5	0	2.594e-06
	FALSE	High	Sequest HT (A2)	Unambiguous	FELSGIPPAPR		1	1	YAL005C	YAL005C	0	2	0.6439	0	1	1	592.327	1183.65	1183.65	-0.69	-0.00041	HCD (High Energy Collision Dissociation)	MS2	22.5114	71.994	34.8307	8491	FSN20242_Luca_XLinking_C_12_PTM_HCD_150.raw	F101	0	0		2.64	0	4.23e-05
	FALSE	High	Sequest HT (A2)	Unambiguous	SQVDEIVLVGGSTR		1	1	YAL005C	YAL005C	0	3	0.0752	0	1	1	487.262	1459.77	1459.78	-1.64	-0.0008	HCD (High Energy Collision Dissociation)	MS2	90.5209	111.248	34.1798	8283	FSN20242_Luca_XLinking_C_12_PTM_HCD_150.raw	F101	0	0		1.33	0	0.003557
	FALSE	High	Sequest HT (A2)	Unambiguous	NFTPEQISSmVLGK	M10(Oxidation)	1	1	YAL005C	YAL005C	0	2	0.7347	0	1	1	783.895	1566.78	1566.78	-0.45	-0.00035	HCD (High Energy Collision Dissociation)	MS2	0	153.036	33.3165	8015	FSN20242_Luca_XLinking_C_12_PTM_HCD_150.raw	F101	0	0		2.94	0	6.458e-07
	FALSE	High	Sequest HT (A2)	Unambiguous	NQLESIAYSLK		1	1	YAL005C	YAL005C	0	2	0.7951	0	1	1	633.34	1265.67	1265.67	-0.64	-0.00041	HCD (High Energy Collision Dissociation)	MS2	0.133267	9.282	33.9744	8214	FSN20242_Luca_XLinking_C_12_PTM_HCD_150.raw	F101	0	0		3.27	0	0.0001252
	FALSE	High	Sequest HT (A2)	Unambiguous	FELSGIPPAPR		1	1	YAL005C	YAL005C	0	2	0.6929	0	1	1	592.327	1183.65	1183.65	-0.79	-0.00047	HCD (High Energy Collision Dissociation)	MS2	31.6519	86.435	33.7728	8150	FSN20242_Luca_XLinking_C_12_PTM_HCD_150.raw	F101	0	0		2.67	0	5.968e-05
	FALSE	High	Sequest HT (A2)	Unambiguous	SQVDEIVLVGGSTR		1	1	YAL005C	YAL005C	0	2	0.3659	0	1	1	730.39	1459.77	1459.78	-1.1	-0.00081	HCD (High Energy Collision Dissociation)	MS2	49.4179	141.106	33.7957	8158	FSN20242_Luca_XLinking_C_12_PTM_HCD_150.raw	F101	0	0		3.17	0	4.664e-06
	FALSE	High	Sequest HT (A2)	Unambiguous	TTPSFVAFTDTER		1	1	YAL005C	YAL005C	0	2	0.6417	0	1	1	736.357	1471.71	1471.71	0.08	6e-05	HCD (High Energy Collision Dissociation)	MS2	13.9587	134.148	33.8224	8167	FSN20242_Luca_XLinking_C_12_PTM_HCD_150.raw	F101	0	0		3.07	0	2.141e-06
	FALSE	High	Sequest HT (A2)	Unambiguous	ELQDIANPImSK	M10(Oxidation)	1	1	YAL005C	YAL005C	0	2	0.513	0	1	1	687.85	1374.69	1374.69	-0.22	-0.00015	HCD (High Energy Collision Dissociation)	MS2	54.7869	148.641	36.1125	8954	FSN20242_Luca_XLinking_C_12_PTM_HCD_150.raw	F101	0	0		2.3	0	0.0001263
	FALSE	High	Sequest HT (A2)	Unambiguous	NQLESIAYSLK		1	1	YAL005C	YAL005C	0	2	0.7938	0	1	1	633.34	1265.67	1265.67	-0.45	-0.00029	HCD (High Energy Collision Dissociation)	MS2	1.97168	4.546	36.1254	8960	FSN20242_Luca_XLinking_C_12_PTM_HCD_150.raw	F101	0	0		3.2	0	5.22e-05
	FALSE	High	Sequest HT (A2)	Unambiguous	NFNDPEVQADMK		1	1	YAL005C	YAL005C	0	2	0.0482	0	1	1	704.314	1407.62	1407.62	-0.7	-0.00049	HCD (High Energy Collision Dissociation)	MS2	58.5001	85.099	35.8831	8865	FSN20242_Luca_XLinking_C_12_PTM_HCD_150.raw	F101	0	0		0.83	0	0.001873
	FALSE	High	Sequest HT (A2)	Unambiguous	FELSGIPPAPR		1	1	YAL005C	YAL005C	0	2	0.6196	0	1	1	592.327	1183.65	1183.65	-0.18	-0.0001	HCD (High Energy Collision Dissociation)	MS2	56.3925	135.649	35.9314	8886	FSN20242_Luca_XLinking_C_12_PTM_HCD_150.raw	F101	0	0		2.55	0	3.649e-05
	FALSE	High	Sequest HT (A2)	Unambiguous	TTPSFVAFTDTER		1	1	YAL005C	YAL005C	0	2	0.4108	0	1	1	736.356	1471.71	1471.71	-0.67	-0.00049	HCD (High Energy Collision Dissociation)	MS2	49.3212	197.114	35.9754	8900	FSN20242_Luca_XLinking_C_12_PTM_HCD_150.raw	F101	0	0		2.41	0	2.817e-05
	FALSE	High	Sequest HT (A2)	Unambiguous	NFTPEQISSMVLGK		1	1	YAL005C	YAL005C	0	2	0.7423	0	1	1	775.897	1550.79	1550.79	-0.43	-0.00033	HCD (High Energy Collision Dissociation)	MS2	0	20.679	36.0214	8915	FSN20242_Luca_XLinking_C_12_PTM_HCD_150.raw	F101	0	0		3.57	0	3.441e-06
	FALSE	High	Sequest HT (A2)	Unambiguous	NFTPEQISSmVLGK	M10(Oxidation)	1	1	YAL005C	YAL005C	0	2	0.694	0	1	1	783.895	1566.78	1566.78	-0.92	-0.00072	HCD (High Energy Collision Dissociation)	MS2	0	18.784	36.4815	9129	FSN20242_Luca_XLinking_C_12_PTM_HCD_150.raw	F101	0	0		2.68	0	1.858e-05
	FALSE	High	Sequest HT (A2)	Unambiguous	IINEPTAAAIAYGLDK		1	1	YAL005C	YAL005C	0	2	0.7368	0	1	1	830.451	1659.89	1659.9	-0.46	-0.00038	HCD (High Energy Collision Dissociation)	MS2	26.8205	90.785	36.3913	9086	FSN20242_Luca_XLinking_C_12_PTM_HCD_150.raw	F101	0	0		3.61	0	6.82e-09
	FALSE	High	Sequest HT (A2)	Unambiguous	NFTPEQISSmVLGK	M10(Oxidation)	1	1	YAL005C	YAL005C	0	3	0.2736	0	1	1	522.932	1566.78	1566.78	-1.59	-0.00083	HCD (High Energy Collision Dissociation)	MS2	69.7578	250	36.3646	9076	FSN20242_Luca_XLinking_C_12_PTM_HCD_150.raw	F101	0	0		2.12	0	0.004415
	FALSE	High	Sequest HT (A2)	Unambiguous	VNDAVVTVPAYFNDSQR		1	1	YAL005C	YAL005C	0	2	0.7989	0	1	1	947.968	1894.93	1894.93	-0.45	-0.00043	HCD (High Energy Collision Dissociation)	MS2	25.5487	105.132	35.1292	8587	FSN20242_Luca_XLinking_C_12_PTM_HCD_150.raw	F101	0	0		3.78	0	2.545e-06
	FALSE	High	Sequest HT (A2)	Unambiguous	NFTPEQISSmVLGK	M10(Oxidation)	1	1	YAL005C	YAL005C	0	2	0.7063	0	1	1	783.895	1566.78	1566.78	-0.76	-0.00059	HCD (High Energy Collision Dissociation)	MS2	3.36226	56.008	35.4086	8687	FSN20242_Luca_XLinking_C_12_PTM_HCD_150.raw	F101	0	0		2.52	0	1.67e-05
	FALSE	High	Sequest HT (A2)	Unambiguous	NQAAmNPSNTVFDAK	M5(Oxidation)	1	1	YAL005C	YAL005C	0	2	0.272	0	1	1	812.374	1623.74	1623.74	-1.84	-0.00149	HCD (High Energy Collision Dissociation)	MS2	83.702	91.315	35.6412	8775	FSN20242_Luca_XLinking_C_12_PTM_HCD_150.raw	F101	0	0		1.25	0	8.208e-06
	FALSE	High	Sequest HT (A2)	Unambiguous	DAGTIAGLNVLR		2	2	YAL005C; YJL034W	YAL005C; YJL034W	0	2	0.6039	0	1	1	600.34	1199.67	1199.67	-0.73	-0.00044	HCD (High Energy Collision Dissociation)	MS2	75.218	104.371	35.6724	8787	FSN20242_Luca_XLinking_C_12_PTM_HCD_150.raw	F101	0	0		2.07	0	3.316e-05
	FALSE	High	Sequest HT (A2)	Unambiguous	FELSGIPPAPR		1	1	YAL005C	YAL005C	0	2	0.587	0	1	1	592.327	1183.65	1183.65	-0.9	-0.00053	HCD (High Energy Collision Dissociation)	MS2	44.0789	53.882	35.8129	8841	FSN20242_Luca_XLinking_C_12_PTM_HCD_150.raw	F101	0	0		2.47	0	4.573e-05
	FALSE	High	Sequest HT (A2)	Unambiguous	NQAAMNPSNTVFDAK		1	1	YAL005C	YAL005C	0	2	0.7601	0	1	1	804.377	1607.75	1607.75	-1.22	-0.00098	HCD (High Energy Collision Dissociation)	MS2	0	250	28.7664	6780	FSN20242_Luca_XLinking_C_12_PTM_HCD_150.raw	F101	0	0		2.96	0	2.653e-09
	FALSE	High	Sequest HT (A2)	Unambiguous	NQAAmNPSNTVFDAK	M5(Oxidation)	1	1	YAL005C	YAL005C	0	2	0.7188	0	1	1	812.375	1623.74	1623.74	-0.41	-0.00033	HCD (High Energy Collision Dissociation)	MS2	58.1075	250	27.8428	6541	FSN20242_Luca_XLinking_C_12_PTM_HCD_150.raw	F101	0	0		2.56	0	1.491e-06
	FALSE	High	Sequest HT (A2)	Unambiguous	NQLESIAYSLK		1	1	YAL005C	YAL005C	0	2	0.735	0	1	1	633.339	1265.67	1265.67	-1.71	-0.00108	HCD (High Energy Collision Dissociation)	MS2	21.552	145.63	29.701	7025	FSN20242_Luca_XLinking_C_12_PTM_HCD_150.raw	F101	0	0		2.83	0	1.619e-05
	FALSE	High	Sequest HT (A2)	Unambiguous	SQVDEIVLVGGSTR		1	1	YAL005C	YAL005C	0	2	0.3386	0	1	1	730.391	1459.77	1459.78	-0.35	-0.00026	HCD (High Energy Collision Dissociation)	MS2	0	250	29.729	7033	FSN20242_Luca_XLinking_C_12_PTM_HCD_150.raw	F101	0	0		2.51	0	2.119e-06
	FALSE	High	Sequest HT (A2)	Unambiguous	NQAAMNPSNTVFDAK		1	1	YAL005C	YAL005C	0	2	0.7818	0	1	1	804.377	1607.75	1607.75	-0.92	-0.00074	HCD (High Energy Collision Dissociation)	MS2	14.8266	250	29.8533	7067	FSN20242_Luca_XLinking_C_12_PTM_HCD_150.raw	F101	0	0		3.3	0	1.77e-09
	FALSE	High	Sequest HT (A2)	Unambiguous	NQAAmNPSNTVFDAK	M5(Oxidation)	1	1	YAL005C	YAL005C	0	2	0.7028	0	1	1	812.376	1623.74	1623.74	0.49	0.0004	HCD (High Energy Collision Dissociation)	MS2	47.8933	250	28.9422	6826	FSN20242_Luca_XLinking_C_12_PTM_HCD_150.raw	F101	0	0		2.49	0	3.6e-07
	FALSE	High	Sequest HT (A2)	Unambiguous	FELSGIPPAPR		1	1	YAL005C	YAL005C	0	2	0.7468	0	1	1	592.328	1183.65	1183.65	1.16	0.00069	HCD (High Energy Collision Dissociation)	MS2	0	206.893	29.4374	6954	FSN20242_Luca_XLinking_C_12_PTM_HCD_150.raw	F101	0	0		2.33	0	0.0002056
	FALSE	High	Sequest HT (A2)	Unambiguous	NQAAMNPSNTVFDAK		1	1	YAL005C	YAL005C	0	2	0.7439	0	1	1	804.377	1607.75	1607.75	-0.77	-0.00062	HCD (High Energy Collision Dissociation)	MS2	0	250	26.5775	6215	FSN20242_Luca_XLinking_C_12_PTM_HCD_150.raw	F101	0	0		2.46	0	3.604e-07
	FALSE	High	Sequest HT (A2)	Unambiguous	NQAAmNPSNTVFDAK	M5(Oxidation)	1	1	YAL005C	YAL005C	0	2	0.5706	0	1	1	812.375	1623.74	1623.74	-0.03	-3e-05	HCD (High Energy Collision Dissociation)	MS2	60.2203	250	26.7183	6250	FSN20242_Luca_XLinking_C_12_PTM_HCD_150.raw	F101	0	0		1.63	0	1.628e-06
	FALSE	High	Sequest HT (A2)	Unambiguous	NSTIPTK		1	1	YAL005C	YAL005C	0	2	0.4369	0	1	1	380.713	760.42	760.42	-0.45	-0.00017	HCD (High Energy Collision Dissociation)	MS2	61.4738	248.401	27.5371	6460	FSN20242_Luca_XLinking_C_12_PTM_HCD_150.raw	F101	0	0		2.06	0	0.005317
	FALSE	High	Sequest HT (A2)	Unambiguous	NQAAMNPSNTVFDAK		1	1	YAL005C	YAL005C	0	2	0.7589	0	1	1	804.378	1607.75	1607.75	-0.01	-1e-05	HCD (High Energy Collision Dissociation)	MS2	0	250	27.6671	6496	FSN20242_Luca_XLinking_C_12_PTM_HCD_150.raw	F101	0	0		2.82	0	1.107e-09
	FALSE	High	Sequest HT (A2)	Unambiguous	NFTPEQISSmVLGK	M10(Oxidation)	1	1	YAL005C	YAL005C	0	2	0.6405	0	1	1	783.895	1566.78	1566.78	-0.6	-0.00047	HCD (High Energy Collision Dissociation)	MS2	0	250	32.2335	7714	FSN20242_Luca_XLinking_C_12_PTM_HCD_150.raw	F101	0	0		2.42	0	5.333e-06
	FALSE	High	Sequest HT (A2)	Unambiguous	ELQDIANPIMSK		1	1	YAL005C	YAL005C	0	2	0.5789	0	1	1	679.853	1358.7	1358.7	0.17	0.00011	HCD (High Energy Collision Dissociation)	MS2	73.2687	201.469	31.9921	7651	FSN20242_Luca_XLinking_C_12_PTM_HCD_150.raw	F101	0	0		2.09	0	0.0008492
	FALSE	High	Sequest HT (A2)	Unambiguous	NQAAMNPSNTVFDAK		1	1	YAL005C	YAL005C	0	2	0.7949	0	1	1	804.378	1607.75	1607.75	-0.31	-0.00025	HCD (High Energy Collision Dissociation)	MS2	0	207.434	32.0394	7663	FSN20242_Luca_XLinking_C_12_PTM_HCD_150.raw	F101	0	0		3.12	0	1.143e-10
	FALSE	High	Sequest HT (A2)	Unambiguous	NQLESIAYSLK		1	1	YAL005C	YAL005C	0	2	0.711	0	1	1	633.34	1265.67	1265.67	-0.74	-0.00047	HCD (High Energy Collision Dissociation)	MS2	0	30.177	32.8922	7895	FSN20242_Luca_XLinking_C_12_PTM_HCD_150.raw	F101	0	0		2.63	0	2.678e-05
	FALSE	High	Sequest HT (A2)	Unambiguous	NQAAMNPSNTVFDAK		1	1	YAL005C	YAL005C	0	2	0.7827	0	1	1	804.377	1607.75	1607.75	-1.07	-0.00086	HCD (High Energy Collision Dissociation)	MS2	49.6961	110.282	33.0993	7949	FSN20242_Luca_XLinking_C_12_PTM_HCD_150.raw	F101	0	0		3.36	0	4.778e-10
	FALSE	High	Sequest HT (A2)	Unambiguous	ELQDIANPIMSK		1	1	YAL005C	YAL005C	0	2	0.4874	0	1	1	679.852	1358.7	1358.7	-1.9	-0.00129	HCD (High Energy Collision Dissociation)	MS2	66.2058	90.528	33.1038	7950	FSN20242_Luca_XLinking_C_12_PTM_HCD_150.raw	F101	0	0		1.99	0	0.003035
	FALSE	High	Sequest HT (A2)	Unambiguous	FELSGIPPAPR		1	1	YAL005C	YAL005C	0	2	0.6408	0	1	1	592.327	1183.65	1183.65	-0.38	-0.00023	HCD (High Energy Collision Dissociation)	MS2	28.7893	190.68	32.7061	7841	FSN20242_Luca_XLinking_C_12_PTM_HCD_150.raw	F101	0	0		2.45	0	3.775e-05
	FALSE	High	Sequest HT (A2)	Unambiguous	TTPSFVAFTDTER		1	1	YAL005C	YAL005C	0	2	0.6232	0	1	1	736.357	1471.71	1471.71	-0.42	-0.00031	HCD (High Energy Collision Dissociation)	MS2	17.8685	163.928	32.7428	7852	FSN20242_Luca_XLinking_C_12_PTM_HCD_150.raw	F101	0	0		2.84	0	4.177e-06
	FALSE	High	Sequest HT (A2)	Unambiguous	NQLESIAYSLK		1	1	YAL005C	YAL005C	0	2	0.7599	0	1	1	633.34	1265.67	1265.67	-0.26	-0.00016	HCD (High Energy Collision Dissociation)	MS2	0	43.839	31.8187	7604	FSN20242_Luca_XLinking_C_12_PTM_HCD_150.raw	F101	0	0		3.29	0	2.6e-05
	FALSE	High	Sequest HT (A2)	Unambiguous	FELSGIPPAPR		1	1	YAL005C	YAL005C	0	2	0.6957	0	1	1	592.327	1183.65	1183.65	-0.69	-0.00041	HCD (High Energy Collision Dissociation)	MS2	50.0718	250	30.5391	7242	FSN20242_Luca_XLinking_C_12_PTM_HCD_150.raw	F101	0	0		2.3	0	7.695e-05
	FALSE	High	Sequest HT (A2)	Unambiguous	TTPSFVAFTDTER		1	1	YAL005C	YAL005C	0	2	0.6304	0	1	1	736.357	1471.71	1471.71	-0.17	-0.00012	HCD (High Energy Collision Dissociation)	MS2	16.6462	250	30.5496	7244	FSN20242_Luca_XLinking_C_12_PTM_HCD_150.raw	F101	0	0		3.03	0	2.362e-07
	FALSE	High	Sequest HT (A2)	Unambiguous	NQLESIAYSLK		1	1	YAL005C	YAL005C	0	2	0.7397	0	1	1	633.34	1265.67	1265.67	-0.84	-0.00053	HCD (High Energy Collision Dissociation)	MS2	7.87226	106.487	30.7422	7298	FSN20242_Luca_XLinking_C_12_PTM_HCD_150.raw	F101	0	0		3.15	0	5.253e-05
	FALSE	High	Sequest HT (A2)	Unambiguous	NFNDPEVQADmK	M11(Oxidation)	1	1	YAL005C	YAL005C	0	2	0.5607	0	1	1	712.31	1423.61	1423.62	-1.66	-0.00118	HCD (High Energy Collision Dissociation)	MS2	0	250	31.3318	7471	FSN20242_Luca_XLinking_C_12_PTM_HCD_150.raw	F101	0	0		1.73	0	0.003979
	FALSE	High	Sequest HT (A2)	Unambiguous	TTPSFVAFTDTER		1	1	YAL005C	YAL005C	0	2	0.6007	0	1	1	736.356	1471.7	1471.71	-0.91	-0.00067	HCD (High Energy Collision Dissociation)	MS2	0	250	31.6164	7547	FSN20242_Luca_XLinking_C_12_PTM_HCD_150.raw	F101	0	0		2.98	0	2.604e-06
	FALSE	High	Sequest HT (A2)	Unambiguous	FELSGIPPAPR		1	1	YAL005C	YAL005C	0	2	0.605	0	1	1	592.327	1183.65	1183.65	-0.38	-0.00023	HCD (High Energy Collision Dissociation)	MS2		180.264	31.6218	7548	FSN20242_Luca_XLinking_C_12_PTM_HCD_150.raw	F101	0	0		2.38	0	0.0003584
	FALSE	High	Sequest HT (A2)	Unambiguous	NQAAMNPSNTVFDAK		1	1	YAL005C	YAL005C	0	2	0.7835	0	1	1	804.377	1607.75	1607.75	-0.69	-0.00056	HCD (High Energy Collision Dissociation)	MS2	16.9168	250	30.9452	7356	FSN20242_Luca_XLinking_C_12_PTM_HCD_150.raw	F101	0	0		3.51	0	3.132e-10
	FALSE	High	Sequest HT (A2)	Unambiguous	SQVDEIVLVGGSTR		1	1	YAL005C	YAL005C	0	2	0.4244	0	1	1	730.392	1459.78	1459.78	0.74	0.00054	HCD (High Energy Collision Dissociation)	MS2	14.8644	250	29.3246	7300	FSN20242_Luca_XLinking_C_25_PTM_HCD_152.raw	F102	0	0		2.38	0	2.345e-05
	FALSE	High	Sequest HT (A2)	Unambiguous	NQAAMNPSNTVFDAK		1	1	YAL005C	YAL005C	0	2	0.7259	0	1	1	804.377	1607.75	1607.75	-0.46	-0.00037	HCD (High Energy Collision Dissociation)	MS2	0	250	28.1168	7004	FSN20242_Luca_XLinking_C_25_PTM_HCD_152.raw	F102	0	0		1.97	0	1.791e-05
	FALSE	High	Sequest HT (A2)	Unambiguous	SQVDEIVLVGGSTR		1	1	YAL005C	YAL005C	0	2	0.338	0	1	1	730.392	1459.78	1459.78	0.9	0.00066	HCD (High Energy Collision Dissociation)	MS2	38.1028	250	28.2411	7036	FSN20242_Luca_XLinking_C_25_PTM_HCD_152.raw	F102	0	0		1.42	0	5.419e-05
	FALSE	High	Sequest HT (A2)	Unambiguous	SQVDEIVLVGGSTR		1	1	YAL005C	YAL005C	0	2	0.3162	0	1	1	730.39	1459.77	1459.78	-0.94	-0.00068	HCD (High Energy Collision Dissociation)	MS2	0	250	31.5256	7899	FSN20242_Luca_XLinking_C_25_PTM_HCD_152.raw	F102	0	0		2.34	0	2.351e-07
	FALSE	High	Sequest HT (A2)	Unambiguous	NQLESIAYSLK		1	1	YAL005C	YAL005C	0	2	0.4803	0	1	1	633.34	1265.67	1265.67	-0.64	-0.00041	HCD (High Energy Collision Dissociation)	MS2		250	31.9509	8005	FSN20242_Luca_XLinking_C_25_PTM_HCD_152.raw	F102	0	0		1.27	0	0.0007972
	FALSE	High	Sequest HT (A2)	Unambiguous	VDIIANDQGNR		1	1	YAL005C	YAL005C	0	2	0.4592	0	1	1	607.81	1214.61	1214.61	0.17	0.0001	HCD (High Energy Collision Dissociation)	MS2	81.197	201.159	31.7714	7959	FSN20242_Luca_XLinking_C_25_PTM_HCD_152.raw	F102	0	0		1.96	0	6.803e-05
	FALSE	High	Sequest HT (A2)	Unambiguous	NFNDPEVQADmK	M11(Oxidation)	1	1	YAL005C	YAL005C	0	2	0.656	0	1	1	712.311	1423.62	1423.62	-0.21	-0.00015	HCD (High Energy Collision Dissociation)	MS2	0	250	29.8326	7441	FSN20242_Luca_XLinking_C_25_PTM_HCD_152.raw	F102	0	0		2.18	0	7.769e-06
	FALSE	High	Sequest HT (A2)	Unambiguous	SQVDEIVLVGGSTR		1	1	YAL005C	YAL005C	0	2	0.364	0	1	1	730.391	1459.77	1459.78	-0.77	-0.00056	HCD (High Energy Collision Dissociation)	MS2	21.7239	250	30.3931	7607	FSN20242_Luca_XLinking_C_25_PTM_HCD_152.raw	F102	0	0		2.61	0	4.054e-07
	FALSE	High	Sequest HT (A2)	Unambiguous	TTPSFVAFTDTER		1	1	YAL005C	YAL005C	0	2	0.6599	0	1	1	736.357	1471.71	1471.71	0.66	0.00049	HCD (High Energy Collision Dissociation)	MS2	54.1069	140.509	36.8101	9285	FSN20242_Luca_XLinking_C_25_PTM_HCD_152.raw	F102	0	0		2.94	0	4.285e-06
	FALSE	High	Sequest HT (A2)	Unambiguous	AVGIDLGTTYScVAHFANDR	C12(Carbamidomethyl)	1	1	YAL005C	YAL005C	0	2	0.6792	0	1	1	1084.01	2167.02	2167.02	-0.65	-0.00071	HCD (High Energy Collision Dissociation)	MS2	34.8827	250	36.9536	9334	FSN20242_Luca_XLinking_C_25_PTM_HCD_152.raw	F102	0	0		2.12	0	2.623e-07
	FALSE	High	Sequest HT (A2)	Unambiguous	FEELcADLFR	C5(Carbamidomethyl)	1	1	YAL005C	YAL005C	0	2	0.7379	0	1	1	650.306	1299.6	1299.6	0.01	0	HCD (High Energy Collision Dissociation)	MS2	40.6212	243.425	36.4494	9174	FSN20242_Luca_XLinking_C_25_PTM_HCD_152.raw	F102	0	0		2.48	0	9.452e-06
	FALSE	High	Sequest HT (A2)	Unambiguous	AVGIDLGTTYScVAHFANDR	C12(Carbamidomethyl)	1	1	YAL005C	YAL005C	0	3	0.5721	0	1	1	723.013	2167.02	2167.02	-0.32	-0.00023	HCD (High Energy Collision Dissociation)	MS2	85.6975	138.709	36.466	9179	FSN20242_Luca_XLinking_C_25_PTM_HCD_152.raw	F102	0	0		2.08	0	7.377e-10
	FALSE	High	Sequest HT (A2)	Unambiguous	NFTPEQISSMVLGK		1	1	YAL005C	YAL005C	0	2	0.6882	0	1	1	775.898	1550.79	1550.79	0.05	4e-05	HCD (High Energy Collision Dissociation)	MS2	51.9082	250	36.4853	9184	FSN20242_Luca_XLinking_C_25_PTM_HCD_152.raw	F102	0	0		2.63	0	1.692e-06
	FALSE	High	Sequest HT (A2)	Unambiguous	SEIFSTYADNQPGVLIQVFEGER		1	1	YAL005C	YAL005C	0	3	0.7251	0	1	1	867.093	2599.26	2599.27	-1.5	-0.0013	HCD (High Energy Collision Dissociation)	MS2	0	250	37.5039	9525	FSN20242_Luca_XLinking_C_25_PTM_HCD_152.raw	F102	0	0		4.62	0	2.303e-06
	FALSE	High	Sequest HT (A2)	Unambiguous	FEELcADLFR	C5(Carbamidomethyl)	1	1	YAL005C	YAL005C	0	2	0.7375	0	1	1	650.305	1299.6	1299.6	-0.75	-0.00048	HCD (High Energy Collision Dissociation)	MS2	25.5786	104.457	37.5264	9532	FSN20242_Luca_XLinking_C_25_PTM_HCD_152.raw	F102	0	0		2.4	0	8.639e-06
	FALSE	High	Sequest HT (A2)	Unambiguous	SEIFSTYADNQPGVLIQVFEGER		1	1	YAL005C	YAL005C	0	2	0.8223	0	1	1	1300.14	2599.26	2599.27	-1.73	-0.00224	HCD (High Energy Collision Dissociation)	MS2	0	174.747	37.5309	9533	FSN20242_Luca_XLinking_C_25_PTM_HCD_152.raw	F102	0	0		4.67	0	8.968e-11
	FALSE	High	Sequest HT (A2)	Unambiguous	AVGIDLGTTYScVAHFANDR	C12(Carbamidomethyl)	1	1	YAL005C	YAL005C	0	3	0.6257	0	1	1	723.012	2167.02	2167.02	-1.33	-0.00096	HCD (High Energy Collision Dissociation)	MS2	22.6096	217.574	37.5415	9536	FSN20242_Luca_XLinking_C_25_PTM_HCD_152.raw	F102	0	0		3.5	0	2.497e-10
	FALSE	High	Sequest HT (A2)	Unambiguous	NFTPEQISSMVLGK		1	1	YAL005C	YAL005C	0	2	0.6774	0	1	1	775.899	1550.79	1550.79	1.46	0.00114	HCD (High Energy Collision Dissociation)	MS2	0	250	37.6051	9549	FSN20242_Luca_XLinking_C_25_PTM_HCD_152.raw	F102	0	0		2.79	0	4.494e-06
	FALSE	High	Sequest HT (A2)	Unambiguous	ELQDIANPImSK	M10(Oxidation)	1	1	YAL005C	YAL005C	0	2	0.5683	0	1	1	687.85	1374.69	1374.69	-0.22	-0.00015	HCD (High Energy Collision Dissociation)	MS2	57.2813	250	35.9925	9045	FSN20242_Luca_XLinking_C_25_PTM_HCD_152.raw	F102	0	0		2.27	0	1.405e-05
	FALSE	High	Sequest HT (A2)	Unambiguous	NQLESIAYSLK		1	1	YAL005C	YAL005C	0	2	0.5837	0	1	1	633.34	1265.67	1265.67	-0.55	-0.00035	HCD (High Energy Collision Dissociation)	MS2	61.4778	74.19	37.1323	9398	FSN20242_Luca_XLinking_C_25_PTM_HCD_152.raw	F102	0	0		2.45	0	3.059e-05
	FALSE	High	Sequest HT (A2)	Unambiguous	NFTPEQISSMVLGK		1	1	YAL005C	YAL005C	0	2	0.5991	0	1	1	775.898	1550.79	1550.79	-0.27	-0.00021	HCD (High Energy Collision Dissociation)	MS2	56.8904	225.633	37.2624	9443	FSN20242_Luca_XLinking_C_25_PTM_HCD_152.raw	F102	0	0		2.27	0	3.287e-07
	FALSE	High	Sequest HT (A2)	Unambiguous	NQLESIAYSLK		1	1	YAL005C	YAL005C	0	2	0.5625	0	1	1	633.34	1265.67	1265.67	-1.22	-0.00077	HCD (High Energy Collision Dissociation)	MS2	44.5692	139.306	37.336	9469	FSN20242_Luca_XLinking_C_25_PTM_HCD_152.raw	F102	0	0		2.08	0	1.413e-05
	FALSE	High	Sequest HT (A2)	Unambiguous	SINPDEAVAYGAAVQAAILTGDESSK		1	1	YAL005C	YAL005C	0	3	0.7302	0	1	1	859.76	2577.27	2577.27	-0.86	-0.00074	HCD (High Energy Collision Dissociation)	MS2	62.5061	250	37.3915	9490	FSN20242_Luca_XLinking_C_25_PTM_HCD_152.raw	F102	0	0		4.67	0	5.345e-12
	FALSE	High	Sequest HT (A2)	Unambiguous	SINPDEAVAYGAAVQAAILTGDESSK		1	1	YAL005C	YAL005C	0	2	0.7426	0	1	1	1289.14	2577.26	2577.27	-1.8	-0.00232	HCD (High Energy Collision Dissociation)	MS2	0	250	37.4087	9496	FSN20242_Luca_XLinking_C_25_PTM_HCD_152.raw	F102	0	0		5.09	0	1.725e-11
	FALSE	High	Sequest HT (A2)	Unambiguous	NQLESIAYSLK		1	1	YAL005C	YAL005C	0	2	0.5964	0	1	1	633.34	1265.67	1265.67	-1.22	-0.00077	HCD (High Energy Collision Dissociation)	MS2	42.291	250	35.9787	9041	FSN20242_Luca_XLinking_C_25_PTM_HCD_152.raw	F102	0	0		2.75	0	2.515e-05
	FALSE	High	Sequest HT (A2)	Unambiguous	FEELcADLFR	C5(Carbamidomethyl)	1	1	YAL005C	YAL005C	0	2	0.701	0	1	1	650.305	1299.6	1299.6	-0.46	-0.0003	HCD (High Energy Collision Dissociation)	MS2	75.7324	250	34.3079	8583	FSN20242_Luca_XLinking_C_25_PTM_HCD_152.raw	F102	0	0		2.04	0	1.811e-05
	FALSE	High	Sequest HT (A2)	Unambiguous	LYQAGGAPGGAAGGAPGGFPGGAPPAPEAEGPTVEEVD		1	1	YAL005C	YAL005C	0	3	0.5068	0	1	1	1125.86	3375.57	3375.58	-0.87	-0.00098	HCD (High Energy Collision Dissociation)	MS2	0	34.526	34.4307	8616	FSN20242_Luca_XLinking_C_25_PTM_HCD_152.raw	F102	0	0		3.67	0	0.0002489
	FALSE	High	Sequest HT (A2)	Unambiguous	LYQAGGAPGGAAGGAPGGFPGGAPPAPEAEGPTVEEVD		1	1	YAL005C	YAL005C	0	4	0.363	0	1	1	844.649	3375.57	3375.58	-0.9	-0.00076	HCD (High Energy Collision Dissociation)	MS2		250	34.4423	8619	FSN20242_Luca_XLinking_C_25_PTM_HCD_152.raw	F102	0	0		2.7	0	0.002101
	FALSE	High	Sequest HT (A2)	Unambiguous	TTPSFVAFTDTER		1	1	YAL005C	YAL005C	0	2	0.5985	0	1	1	736.356	1471.71	1471.71	-0.58	-0.00043	HCD (High Energy Collision Dissociation)	MS2	16.3257	250	34.6202	8664	FSN20242_Luca_XLinking_C_25_PTM_HCD_152.raw	F102	0	0		2.69	0	1.058e-05
	FALSE	High	Sequest HT (A2)	Unambiguous	SQVDEIVLVGGSTR		1	1	YAL005C	YAL005C	0	2	0.3152	0	1	1	730.39	1459.77	1459.78	-1.02	-0.00075	HCD (High Energy Collision Dissociation)	MS2	10.7916	250	32.6213	8173	FSN20242_Luca_XLinking_C_25_PTM_HCD_152.raw	F102	0	0		2.76	0	1.238e-07
	FALSE	High	Sequest HT (A2)	Unambiguous	NQLESIAYSLK		1	1	YAL005C	YAL005C	0	2	0.686	0	1	1	633.341	1265.67	1265.67	0.32	0.0002	HCD (High Energy Collision Dissociation)	MS2		250	33.1595	8306	FSN20242_Luca_XLinking_C_25_PTM_HCD_152.raw	F102	0	0		2.58	0	2.371e-05
	FALSE	High	Sequest HT (A2)	Unambiguous	TTPSFVAFTDTER		1	1	YAL005C	YAL005C	0	2	0.6654	0	1	1	736.357	1471.71	1471.71	-0.25	-0.00018	HCD (High Energy Collision Dissociation)	MS2	0	250	33.5121	8389	FSN20242_Luca_XLinking_C_25_PTM_HCD_152.raw	F102	0	0		2.66	0	3.846e-07
	FALSE	High	Sequest HT (A2)	Unambiguous	SQVDEIVLVGGSTR		1	1	YAL005C	YAL005C	0	2	0.3246	0	1	1	730.39	1459.77	1459.78	-0.94	-0.00068	HCD (High Energy Collision Dissociation)	MS2	14.6838	250	33.7073	8437	FSN20242_Luca_XLinking_C_25_PTM_HCD_152.raw	F102	0	0		2.68	0	6.349e-09
	FALSE	High	Sequest HT (A2)	Unambiguous	SQVDEIVLVGGSTR		1	1	YAL005C	YAL005C	0	2	0.2778	0	1	1	730.39	1459.77	1459.78	-1.02	-0.00075	HCD (High Energy Collision Dissociation)	MS2	42.2196	250	34.8096	8713	FSN20242_Luca_XLinking_C_25_PTM_HCD_152.raw	F102	0	0		2.88	0	6.908e-07
	FALSE	High	Sequest HT (A2)	Unambiguous	NQAAmNPSNTVFDAK	M5(Oxidation)	1	1	YAL005C	YAL005C	0	2	0.7491	0	1	1	812.375	1623.74	1623.74	-0.64	-0.00052	HCD (High Energy Collision Dissociation)	MS2	9.36925	250	35.637	8935	FSN20242_Luca_XLinking_C_25_PTM_HCD_152.raw	F102	0	0		2.87	0	2.782e-07
	FALSE	High	Sequest HT (A2)	Unambiguous	TTPSFVAFTDTER		1	1	YAL005C	YAL005C	0	2	0.6545	0	1	1	736.356	1471.71	1471.71	-0.83	-0.00061	HCD (High Energy Collision Dissociation)	MS2	17.4115	250	35.6968	8953	FSN20242_Luca_XLinking_C_25_PTM_HCD_152.raw	F102	0	0		2.75	0	1.911e-06
	FALSE	High	Sequest HT (A2)	Unambiguous	NFNDPEVQADMK		1	1	YAL005C	YAL005C	0	2	0.7442	0	1	1	704.314	1407.62	1407.62	-0.7	-0.00049	HCD (High Energy Collision Dissociation)	MS2	38.062	202.184	35.7965	8987	FSN20242_Luca_XLinking_C_25_PTM_HCD_152.raw	F102	0	0		2.58	0	3.286e-06
	FALSE	High	Sequest HT (A2)	Unambiguous	SQVDEIVLVGGSTR		1	1	YAL005C	YAL005C	0	2	0.2913	0	1	1	730.391	1459.77	1459.78	-0.27	-0.0002	HCD (High Energy Collision Dissociation)	MS2	46.135	121.346	35.8866	9013	FSN20242_Luca_XLinking_C_25_PTM_HCD_152.raw	F102	0	0		2.54	0	6.148e-06
	FALSE	High	Sequest HT (A2)	Unambiguous	AVGIDLGTTYScVAHFANDR	C12(Carbamidomethyl)	1	1	YAL005C	YAL005C	0	3	0.1056	0	1	1	723.012	2167.02	2167.02	-0.66	-0.00048	HCD (High Energy Collision Dissociation)	MS2	57.5258	250	35.3199	8846	FSN20242_Luca_XLinking_C_25_PTM_HCD_152.raw	F102	0	0		1.61	0	2.981e-07
	FALSE	High	Sequest HT (A2)	Unambiguous	NFTPEQISSMVLGK		1	1	YAL005C	YAL005C	0	2	0.5414	0	1	1	775.897	1550.79	1550.79	-0.66	-0.00051	HCD (High Energy Collision Dissociation)	MS2	43.6407	250	35.3483	8853	FSN20242_Luca_XLinking_C_25_PTM_HCD_152.raw	F102	0	0		1.33	0	1.115e-05
	FALSE	High	Sequest HT (A2)	Unambiguous	FEELcADLFR	C5(Carbamidomethyl)	1	1	YAL005C	YAL005C	0	2	0.7656	0	1	1	650.305	1299.6	1299.6	-1.21	-0.00079	HCD (High Energy Collision Dissociation)	MS2	31.439	218.108	35.3647	8857	FSN20242_Luca_XLinking_C_25_PTM_HCD_152.raw	F102	0	0		2.56	0	1.255e-05
	FALSE	High	Sequest HT (A2)	Unambiguous	NFTPEQISSmVLGK	M10(Oxidation)	1	1	YAL005C	YAL005C	0	2	0.3333	0	1	1	783.894	1566.78	1566.78	-1.62	-0.00127	HCD (High Energy Collision Dissociation)	MS2	0	88.645	37.7252	9644	FSN20242_Luca_XLinking_C_12_PTM_HCD_150.raw	F101	0	0		1.5	0	9.868e-05
	FALSE	High	Sequest HT (A2)	Unambiguous	SEIFSTYADNQPGVLIQVFEGER		1	1	YAL005C	YAL005C	0	2	0.7839	0	1	1	1300.13	2599.26	2599.27	-2.95	-0.00383	HCD (High Energy Collision Dissociation)	MS2	26.606	238.261	37.6617	9620	FSN20242_Luca_XLinking_C_12_PTM_HCD_150.raw	F101	0	0		3.47	0	8.623e-06
	FALSE	High	Sequest HT (A2)	Unambiguous	SEIFSTYADNQPGVLIQVFEGER		1	1	YAL005C	YAL005C	0	3	0.704	0	1	1	867.094	2599.27	2599.27	0.05	5e-05	HCD (High Energy Collision Dissociation)	MS2	31.24	122.4	37.6974	9632	FSN20242_Luca_XLinking_C_12_PTM_HCD_150.raw	F101	0	0		4.02	0	1.002e-06
	FALSE	High	Sequest HT (A2)	Unambiguous	TQDLLLLDVAPLSLGIETAGGVmTK	M23(Oxidation)	1	1	YAL005C	YAL005C	0	2	0.8626	0	1	1	1286.2	2571.39	2571.39	-0.63	-0.00081	HCD (High Energy Collision Dissociation)	MS2	0	16.182	37.9478	9729	FSN20242_Luca_XLinking_C_12_PTM_HCD_150.raw	F101	0	0		3.93	0	3.761e-08
	FALSE	High	Sequest HT (A2)	Unambiguous	NQLESIAYSLK		1	1	YAL005C	YAL005C	0	2	0.7432	0	1	1	633.34	1265.67	1265.67	-0.64	-0.00041	HCD (High Energy Collision Dissociation)	MS2	5.27575	12.852	38.2584	9853	FSN20242_Luca_XLinking_C_12_PTM_HCD_150.raw	F101	0	0		2.57	0	7.184e-05
	FALSE	High	Sequest HT (A2)	Unambiguous	SINPDEAVAYGAAVQAAILTGDESSK		1	1	YAL005C	YAL005C	0	2	0.6638	0	1	1	1289.14	2577.27	2577.27	-0.95	-0.00122	HCD (High Energy Collision Dissociation)	MS2	0	250	38.5261	9977	FSN20242_Luca_XLinking_C_12_PTM_HCD_150.raw	F101	0	0		3.51	0	3.855e-11
	FALSE	High	Sequest HT (A2)	Unambiguous	SEIFSTYADNQPGVLIQVFEGER		1	1	YAL005C	YAL005C	0	2	0.7647	0	1	1	1300.14	2599.27	2599.27	0.06	8e-05	HCD (High Energy Collision Dissociation)	MS2	23.76	152.476	38.6941	10024	FSN20242_Luca_XLinking_C_12_PTM_HCD_150.raw	F101	0	0		3.06	0	7.009e-08
	FALSE	High	Sequest HT (A2)	Unambiguous	NFTPEQISSMVLGK		1	1	YAL005C	YAL005C	0	2	0.7637	0	1	1	775.897	1550.79	1550.79	-0.5	-0.00039	HCD (High Energy Collision Dissociation)	MS2	5.41333	16.729	38.157	9810	FSN20242_Luca_XLinking_C_12_PTM_HCD_150.raw	F101	0	0		3.47	0	7.124e-06
	FALSE	High	Sequest HT (A2)	Unambiguous	TQDLLLLDVAPLSLGIETAGGVmTK	M23(Oxidation)	1	1	YAL005C	YAL005C	0	3	0.746	0	1	1	857.803	2571.39	2571.39	-0.52	-0.00044	HCD (High Energy Collision Dissociation)	MS2	8.51987	17.115	37.9523	9730	FSN20242_Luca_XLinking_C_12_PTM_HCD_150.raw	F101	0	0		4.96	0	9.021e-09
	FALSE	High	Sequest HT (A2)	Unambiguous	FEELcADLFR	C5(Carbamidomethyl)	1	1	YAL005C	YAL005C	0	2	0.7418	0	1	1	650.305	1299.6	1299.6	-0.56	-0.00036	HCD (High Energy Collision Dissociation)	MS2	4.38833	41.545	37.9531	9731	FSN20242_Luca_XLinking_C_12_PTM_HCD_150.raw	F101	0	0		2.44	0	3.055e-05
	FALSE	High	Sequest HT (A2)	Unambiguous	TQDLLLLDVAPLSLGIETAGGVMTK		1	1	YAL005C	YAL005C	0	2	0.8919	0	1	1	1278.2	2555.4	2555.4	-0.81	-0.00103	HCD (High Energy Collision Dissociation)	MS2	0	26.561	38.1044	9787	FSN20242_Luca_XLinking_C_12_PTM_HCD_150.raw	F101	0	0		4.81	0	1.902e-12
	FALSE	High	Sequest HT (A2)	Unambiguous	TQDLLLLDVAPLSLGIETAGGVMTK		1	1	YAL005C	YAL005C	0	3	0.802	0	1	1	852.471	2555.4	2555.4	-0.48	-0.00041	HCD (High Energy Collision Dissociation)	MS2	1.5523	44.329	38.107	9789	FSN20242_Luca_XLinking_C_12_PTM_HCD_150.raw	F101	0	0		4.9	0	1.333e-09
	FALSE	High	Sequest HT (A2)	Unambiguous	FELSGIPPAPR		1	1	YAL005C	YAL005C	0	2	0.5786	0	1	1	592.326	1183.64	1183.65	-1.72	-0.00102	HCD (High Energy Collision Dissociation)	MS2	66.1659	80.1	37.041	9377	FSN20242_Luca_XLinking_C_12_PTM_HCD_150.raw	F101	0	0		1.59	0	0.003985
	FALSE	High	Sequest HT (A2)	Unambiguous	NFTPEQISSMVLGK		1	1	YAL005C	YAL005C	0	2	0.7227	0	1	1	775.897	1550.79	1550.79	-0.5	-0.00039	HCD (High Energy Collision Dissociation)	MS2	0.703207	7.391	37.0656	9389	FSN20242_Luca_XLinking_C_12_PTM_HCD_150.raw	F101	0	0		3.57	0	1.084e-05
	FALSE	High	Sequest HT (A2)	Unambiguous	NQLESIAYSLK		1	1	YAL005C	YAL005C	0	2	0.7881	0	1	1	633.341	1265.67	1265.67	0.32	0.0002	HCD (High Energy Collision Dissociation)	MS2	0.0611856	0.414	37.1843	9442	FSN20242_Luca_XLinking_C_12_PTM_HCD_150.raw	F101	0	0		3.35	0	0.0004152
	FALSE	High	Sequest HT (A2)	Unambiguous	TTPSFVAFTDTER		1	1	YAL005C	YAL005C	0	2	0.3537	0	1	1	736.357	1471.71	1471.71	-0.25	-0.00018	HCD (High Energy Collision Dissociation)	MS2	85.0444	41.08	37.2241	9459	FSN20242_Luca_XLinking_C_12_PTM_HCD_150.raw	F101	0	0		1.47	0	0.0003066
	FALSE	High	Sequest HT (A2)	Unambiguous	FEELcADLFR	C5(Carbamidomethyl)	1	1	YAL005C	YAL005C	0	2	0.6965	0	1	1	650.305	1299.6	1299.6	-0.65	-0.00042	HCD (High Energy Collision Dissociation)	MS2	16.8251	83.444	36.8609	9295	FSN20242_Luca_XLinking_C_12_PTM_HCD_150.raw	F101	0	0		2.01	0	2.721e-05
	FALSE	High	Sequest HT (A2)	Unambiguous	SQVDEIVLVGGSTR		1	1	YAL005C	YAL005C	0	2	0.2548	0	1	1	730.391	1459.77	1459.78	-0.1	-7e-05	HCD (High Energy Collision Dissociation)	MS2	46.3145	59.21	36.6536	9205	FSN20242_Luca_XLinking_C_12_PTM_HCD_150.raw	F101	0	0		2.59	0	1.99e-05
	FALSE	High	Sequest HT (A2)	Unambiguous	SINPDEAVAYGAAVQAAILTGDESSK		1	1	YAL005C	YAL005C	0	3	0.6496	0	1	1	859.76	2577.26	2577.27	-1.14	-0.00098	HCD (High Energy Collision Dissociation)	MS2	7.99142	105.676	37.457	9539	FSN20242_Luca_XLinking_C_12_PTM_HCD_150.raw	F101	0	0		3.91	0	7.538e-08
	FALSE	High	Sequest HT (A2)	Unambiguous	SINPDEAVAYGAAVQAAILTGDESSK		1	1	YAL005C	YAL005C	0	2	0.6648	0	1	1	1289.14	2577.27	2577.27	-0.47	-0.00061	HCD (High Energy Collision Dissociation)	MS2	0	250	37.4201	9527	FSN20242_Luca_XLinking_C_12_PTM_HCD_150.raw	F101	0	0		3.58	0	4.454e-10
	FALSE	High	Sequest HT (A2)	Unambiguous	SEIFSTYADNQPGVLIQVFEGER		1	1	YAL005C	YAL005C	0	3	0.7181	0	1	1	867.093	2599.26	2599.27	-1.36	-0.00117	HCD (High Energy Collision Dissociation)	MS2	0	250	38.7989	10051	FSN20242_Luca_XLinking_C_12_PTM_HCD_150.raw	F101	0	0		2.98	0	4.567e-05
	FALSE	High	Sequest HT (A2)	Unambiguous	SEIFSTYADNQPGVLIQVFEGER		1	1	YAL005C	YAL005C	0	2	0.8296	0	1	1	1300.14	2599.26	2599.27	-0.97	-0.00127	HCD (High Energy Collision Dissociation)	MS2	0	250	44.9206	11483	FSN20242_Luca_XLinking_C_12_PTM_HCD_150.raw	F101	0	0		2.7	0	7.204e-06
	FALSE	High	Sequest HT (A2)	Unambiguous	NQLESIAYSLK		1	1	YAL005C	YAL005C	0	2	0.7596	0	1	1	633.34	1265.67	1265.67	-1.22	-0.00077	HCD (High Energy Collision Dissociation)	MS2	21.448	250	9.7074	2417	FSN20242_Luca_XLinking_C_25_PTM_HCD_152.raw	F102	0	0		1.83	0	3.036e-06
	FALSE	High	Sequest HT (A2)	Unambiguous	NQLESIAYSLK		1	1	YAL005C	YAL005C	0	2	0.755	0	1	1	633.34	1265.67	1265.67	-0.45	-0.00029	HCD (High Energy Collision Dissociation)	MS2	21.6961	250	10.748	2668	FSN20242_Luca_XLinking_C_25_PTM_HCD_152.raw	F102	0	0		1.51	0	1.119e-05
	FALSE	High	Sequest HT (A2)	Unambiguous	NQLESIAYSLK		1	1	YAL005C	YAL005C	0	2	0.7086	0	1	1	633.34	1265.67	1265.67	-0.26	-0.00016	HCD (High Energy Collision Dissociation)	MS2	24.6168	250	11.7706	2919	FSN20242_Luca_XLinking_C_25_PTM_HCD_152.raw	F102	0	0		1.51	0	1.025e-05
	FALSE	High	Sequest HT (A2)	Unambiguous	NQLESIAYSLK		1	1	YAL005C	YAL005C	0	2	0.6233	0	1	1	633.34	1265.67	1265.67	-0.55	-0.00035	HCD (High Energy Collision Dissociation)	MS2	0	250	12.7797	3177	FSN20242_Luca_XLinking_C_25_PTM_HCD_152.raw	F102	0	0		1.46	0	3.357e-05
	FALSE	High	Sequest HT (A2)	Unambiguous	NQLESIAYSLK		1	1	YAL005C	YAL005C	0	2	0.6639	0	1	1	633.339	1265.67	1265.67	-1.61	-0.00102	HCD (High Energy Collision Dissociation)	MS2	17.787	250	13.8163	3429	FSN20242_Luca_XLinking_C_25_PTM_HCD_152.raw	F102	0	0		1.19	0	0.0006715
	FALSE	High	Sequest HT (A2)	Unambiguous	TQDLLLLDVAPLSLGIETAGGVMTK		1	1	YAL005C	YAL005C	0	3	0.5974	0	1	1	852.47	2555.4	2555.4	-1.77	-0.00151	HCD (High Energy Collision Dissociation)	MS2	0	250	44.8477	11466	FSN20242_Luca_XLinking_C_12_PTM_HCD_150.raw	F101	0	0		1.54	0	9.675e-05
	FALSE	High	Sequest HT (A2)	Unambiguous	SEIFSTYADNQPGVLIQVFEGER		1	1	YAL005C	YAL005C	0	3	0.75	0	1	1	867.091	2599.26	2599.27	-3.75	-0.00325	HCD (High Energy Collision Dissociation)	MS2	0	250	44.8431	11465	FSN20242_Luca_XLinking_C_12_PTM_HCD_150.raw	F101	0	0		2.68	0	7.367e-06
	FALSE	High	Sequest HT (A2)	Unambiguous	SEIFSTYADNQPGVLIQVFEGER		1	1	YAL005C	YAL005C	0	2	0.7668	0	1	1	1300.14	2599.26	2599.27	-1.44	-0.00188	HCD (High Energy Collision Dissociation)	MS2	50.8987	250	43.8574	11248	FSN20242_Luca_XLinking_C_12_PTM_HCD_150.raw	F101	0	0		1.93	0	7.04e-05
	FALSE	High	Sequest HT (A2)	Unambiguous	FEELcADLFR	C5(Carbamidomethyl)	1	1	YAL005C	YAL005C	0	2	0.7259	0	1	1	650.306	1299.6	1299.6	0.01	0	HCD (High Energy Collision Dissociation)	MS2	57.3387	250	44.1768	11319	FSN20242_Luca_XLinking_C_12_PTM_HCD_150.raw	F101	0	0		1.35	0	3.443e-06
	FALSE	High	Sequest HT (A2)	Unambiguous	TQDLLLLDVAPLSLGIETAGGVMTK		1	1	YAL005C	YAL005C	0	2	0.888	0	1	1	1278.2	2555.4	2555.4	-0.91	-0.00116	HCD (High Energy Collision Dissociation)	MS2	0	250	44.3343	11354	FSN20242_Luca_XLinking_C_12_PTM_HCD_150.raw	F101	0	0		2.5	0	9.494e-07
	FALSE	High	Sequest HT (A2)	Unambiguous	NFTPEQISSMVLGK		1	1	YAL005C	YAL005C	0	2	0.7736	0	1	1	775.898	1550.79	1550.79	-0.03	-2e-05	HCD (High Energy Collision Dissociation)	MS2	6.21122	250	44.3875	11366	FSN20242_Luca_XLinking_C_12_PTM_HCD_150.raw	F101	0	0		3.49	0	3.767e-07
	FALSE	High	Sequest HT (A2)	Unambiguous	NQLESIAYSLK		1	1	YAL005C	YAL005C	0	2	0.7605	0	1	1	633.34	1265.67	1265.67	-0.26	-0.00016	HCD (High Energy Collision Dissociation)	MS2	4.45871	250	44.5517	11402	FSN20242_Luca_XLinking_C_12_PTM_HCD_150.raw	F101	0	0		2.63	0	7.256e-06
	FALSE	High	Sequest HT (A2)	Unambiguous	SEIFSTYADNQPGVLIQVFEGER		1	1	YAL005C	YAL005C	0	3	0.8264	0	1	1	867.092	2599.26	2599.27	-2.13	-0.00185	HCD (High Energy Collision Dissociation)	MS2	6.29608	250	43.768	11229	FSN20242_Luca_XLinking_C_12_PTM_HCD_150.raw	F101	0	0		1.44	0	0.0001568
	FALSE	High	Sequest HT (A2)	Unambiguous	SINPDEAVAYGAAVQAAILTGDESSK		1	1	YAL005C	YAL005C	0	2	0.7222	0	1	1	1289.14	2577.26	2577.27	-1.8	-0.00232	HCD (High Energy Collision Dissociation)	MS2	0	250	39.5319	10235	FSN20242_Luca_XLinking_C_12_PTM_HCD_150.raw	F101	0	0		1.8	0	9.91e-06
	FALSE	High	Sequest HT (A2)	Unambiguous	TQDLLLLDVAPLSLGIETAGGVMTK		1	1	YAL005C	YAL005C	0	2	0.8327	0	1	1	1278.2	2555.4	2555.4	-1.86	-0.00238	HCD (High Energy Collision Dissociation)	MS2	0	250	39.6358	10262	FSN20242_Luca_XLinking_C_12_PTM_HCD_150.raw	F101	0	0		2.63	0	2.548e-08
	FALSE	High	Sequest HT (A2)	Unambiguous	SEIFSTYADNQPGVLIQVFEGER		1	1	YAL005C	YAL005C	0	2	0.71	0	1	1	1300.13	2599.26	2599.27	-2.29	-0.00298	HCD (High Energy Collision Dissociation)	MS2	28.9641	250	39.7083	10280	FSN20242_Luca_XLinking_C_12_PTM_HCD_150.raw	F101	0	0		2.69	0	7.626e-08
	FALSE	High	Sequest HT (A2)	Unambiguous	SINPDEAVAYGAAVQAAILTGDESSK		1	1	YAL005C	YAL005C	0	2	0.5708	0	1	1	1289.13	2577.26	2577.27	-2.65	-0.00342	HCD (High Energy Collision Dissociation)	MS2	20.6744	250	39.3404	10185	FSN20242_Luca_XLinking_C_12_PTM_HCD_150.raw	F101	0	0		2.19	0	6.338e-06
	FALSE	High	Sequest HT (A2)	Unambiguous	TQDLLLLDVAPLSLGIETAGGVMTK		1	1	YAL005C	YAL005C	0	2	0.8933	0	1	1	1278.2	2555.4	2555.4	-0.52	-0.00067	HCD (High Energy Collision Dissociation)	MS2	0	250	40.1353	10378	FSN20242_Luca_XLinking_C_12_PTM_HCD_150.raw	F101	0	0		2.25	0	2.323e-05
	FALSE	High	Sequest HT (A2)	Unambiguous	NFTPEQISSMVLGK		1	1	YAL005C	YAL005C	0	2	0.7768	0	1	1	775.897	1550.79	1550.79	-0.9	-0.0007	HCD (High Energy Collision Dissociation)	MS2	10.4696	250	40.1679	10386	FSN20242_Luca_XLinking_C_12_PTM_HCD_150.raw	F101	0	0		3.36	0	8.876e-07
	FALSE	High	Sequest HT (A2)	Unambiguous	NQLESIAYSLK		1	1	YAL005C	YAL005C	0	2	0.7407	0	1	1	633.34	1265.67	1265.67	-1.13	-0.00071	HCD (High Energy Collision Dissociation)	MS2	24.8741	250	40.311	10421	FSN20242_Luca_XLinking_C_12_PTM_HCD_150.raw	F101	0	0		2.43	0	4.473e-06
	FALSE	High	Sequest HT (A2)	Unambiguous	SEIFSTYADNQPGVLIQVFEGER		1	1	YAL005C	YAL005C	0	2	0.786	0	1	1	1300.14	2599.27	2599.27	1.37	0.00179	HCD (High Energy Collision Dissociation)	MS2	56.1893	250	40.5094	10471	FSN20242_Luca_XLinking_C_12_PTM_HCD_150.raw	F101	0	0		2.29	0	3.036e-05
	FALSE	High	Sequest HT (A2)	Unambiguous	SEIFSTYADNQPGVLIQVFEGER		1	1	YAL005C	YAL005C	0	2	0.8473	0	1	1	1300.14	2599.27	2599.27	-0.32	-0.00041	HCD (High Energy Collision Dissociation)	MS2	16.2656	250	40.7205	10521	FSN20242_Luca_XLinking_C_12_PTM_HCD_150.raw	F101	0	0		2.03	0	1.535e-05
	FALSE	High	Sequest HT (A2)	Unambiguous	FEELcADLFR	C5(Carbamidomethyl)	1	1	YAL005C	YAL005C	0	2	0.7703	0	1	1	650.305	1299.6	1299.6	-0.56	-0.00036	HCD (High Energy Collision Dissociation)	MS2	62.1739	250	40.0254	10354	FSN20242_Luca_XLinking_C_12_PTM_HCD_150.raw	F101	0	0		2.09	0	7.373e-06
	FALSE	High	Sequest HT (A2)	Unambiguous	NQLESIAYSLK		1	1	YAL005C	YAL005C	0	2	0.7767	0	1	1	633.34	1265.67	1265.67	-0.84	-0.00053	HCD (High Energy Collision Dissociation)	MS2	11.9746	127.154	39.3076	10178	FSN20242_Luca_XLinking_C_12_PTM_HCD_150.raw	F101	0	0		3	0	1.729e-05
	FALSE	High	Sequest HT (A2)	Unambiguous	TQDLLLLDVAPLSLGIETAGGVmTK	M23(Oxidation)	1	1	YAL005C	YAL005C	0	2	0.8087	0	1	1	1286.2	2571.39	2571.39	-0.54	-0.00069	HCD (High Energy Collision Dissociation)	MS2	0	250	38.9688	10093	FSN20242_Luca_XLinking_C_12_PTM_HCD_150.raw	F101	0	0		3.92	0	1.403e-07
	FALSE	High	Sequest HT (A2)	Unambiguous	TQDLLLLDVAPLSLGIETAGGVmTK	M23(Oxidation)	1	1	YAL005C	YAL005C	0	3	0.4167	0	1	1	857.803	2571.39	2571.39	-0.45	-0.00038	HCD (High Energy Collision Dissociation)	MS2	54.4626	250	38.9735	10094	FSN20242_Luca_XLinking_C_12_PTM_HCD_150.raw	F101	0	0		2.16	0	6.026e-06
	FALSE	High	Sequest HT (A2)	Unambiguous	SEIFSTYADNQPGVLIQVFEGER		1	1	YAL005C	YAL005C	0	3	1	0	1	1	867.091	2599.26	2599.27	-3.19	-0.00276	HCD (High Energy Collision Dissociation)	MS2	14.7355	250	39.101	10124	FSN20242_Luca_XLinking_C_12_PTM_HCD_150.raw	F101	0	0		1.99	0	0.0004151
	FALSE	High	Sequest HT (A2)	Unambiguous	TQDLLLLDVAPLSLGIETAGGVMTK		1	1	YAL005C	YAL005C	0	2	0.8333	0	1	1	1278.2	2555.4	2555.4	-0.43	-0.00055	HCD (High Energy Collision Dissociation)	MS2	0	250	39.1253	10130	FSN20242_Luca_XLinking_C_12_PTM_HCD_150.raw	F101	0	0		4.2	0	4.674e-11
	FALSE	High	Sequest HT (A2)	Unambiguous	NFTPEQISSMVLGK		1	1	YAL005C	YAL005C	0	2	0.7568	0	1	1	775.897	1550.79	1550.79	-0.74	-0.00057	HCD (High Energy Collision Dissociation)	MS2	2.88948	132.912	39.1662	10141	FSN20242_Luca_XLinking_C_12_PTM_HCD_150.raw	F101	0	0		3.66	0	2.062e-06
	FALSE	High	Sequest HT (A2)	Unambiguous	TQDLLLLDVAPLSLGIETAGGVMTK		1	1	YAL005C	YAL005C	0	3	0.7393	0	1	1	852.472	2555.4	2555.4	1.13	0.00096	HCD (High Energy Collision Dissociation)	MS2		250	39.2427	10161	FSN20242_Luca_XLinking_C_12_PTM_HCD_150.raw	F101	0	0		3.03	0	5.437e-07
	FALSE	High	Sequest HT (A2)	Unambiguous	FEELcADLFR	C5(Carbamidomethyl)	1	1	YAL005C	YAL005C	0	2	0.7538	0	1	1	650.305	1299.6	1299.6	-1.21	-0.00079	HCD (High Energy Collision Dissociation)	MS2	44.2408	128.551	39.0152	10103	FSN20242_Luca_XLinking_C_12_PTM_HCD_150.raw	F101	0	0		1.95	0	3.627e-05
[truncated: 19,015 more rows]

## Sheet: His Ssa1_IP_DSSO
Accession	Description	Coverage [%]	# Peptides	# PSMs	# Unique Peptides	# Protein Groups	# AAs	MW [kDa]	calc. pI	Score MS Amanda: MS Amanda	Score Sequest HT: Sequest HT	# Peptides (by Search Engine): MS Amanda	# Peptides (by Search Engine): Sequest HT
[truncated: 28,079 more rows]

[truncated: 4 more sheets: Cross-linked Ssa1-Ssa1 peptides, XL Ssa1-client peptides, client-client XL peptides, XL peptides with PTMs]
