# Supplementary material for: Comprehensive characterization of the Hsp70 interactome reveals novel client proteins and interactions mediated by posttranslational modifications
Source: PLoS Biol. 2022 Oct 21;20(10):e3001839. doi: 10.1371/journal.pbio.3001839 (PMC9629621; doi:10.1371/journal.pbio.3001839)
Supplement: S2 Table — Summary of reagents used. Tab 1. Yeast strains and plasmids used in this study. Tab 2. Summary of major reagents used in this study. (XLSX) [file pbio.3001839.s006.xlsx]

## Sheet: Yeast and plasmids
	Yeast
		Strain	Genotype	Reference
		yAT143	MAT a (MH272) ssa1∆ ::trp1 ssa2::HisG ssa3:: ssa4::HisG::HisG (ssa1-4) [YCPlac33 SSA1]:: SSA1-HA-His3MX6	This study
		yAT388	MAT α his3∆1 leu2∆0 lys2∆0 ura3∆0 SSA1-VC::His3MX6	This study
		yAT392	MAT α his3∆1 leu2∆0 lys2∆0 ura3∆0 SSA1-VN::kanMX6	This study
		yAT229	MATα his3Δ1 leu2Δ0 lys2Δ0 ura3Δ0 GFP RNR2:: His3MX6	(1)
		yAT543	MAT a (MH272) ssa1∆ ::trp1 ssa2::HisG ssa3:: ssa4::HisG::HisG (ssa1-4) [YCPlac33 SSA1]:: CCT8-HA-His3MX6	This study
		yAT544	MAT a (MH272) ssa1∆ ::trp1 ssa2::HisG ssa3:: ssa4::HisG::HisG (ssa1-4) [YCPlac33 SSA1]:: PCL7-HA-His3MX6	This study
		yAT545	MAT a (MH272) ssa1∆ ::trp1 ssa2::HisG ssa3:: ssa4::HisG::HisG (ssa1-4) [YCPlac33 SSA1]:: SSE1-HA-His3MX6	This study
		yAT546	MAT a (MH272) ssa1∆ ::trp1 ssa2::HisG ssa3:: ssa4::HisG::HisG (ssa1-4) [YCPlac33 SSA1]:: URA8-HA-His3MX6	This study
		yAT537	MAT α his 3-11,15,leu2-3,112,ura3-52,trp1-∆1,lys2,SSA1, ssa2-1(LEU2), ssa3-1(TRP1), ssa4-2(LYS2)	(2)
		yAT538	MAT α his 3-11,15,leu2-3,112,ura3-52,trp1-∆1,lys2,SSA1-45, ssa2-1(LEU2), ssa3-1(TRP1), ssa4-2(LYS2)	(2)
		yAT515	MATa his3Δ1 leu2Δ0 met15Δ0 ura3Δ0 PIM1-GFP::His3MX6	This study
		yAT516	MATa his3Δ1 leu2Δ0 met15Δ0 ura3Δ0 PIM1 (S974A)-GFP::His3MX6	This study
		yAT517	MATa his3Δ1 leu2Δ0 met15Δ0 ura3Δ0) PIM1 (S974D)-GFP::His3MX6	This study
		yAT535	MATa his3Δ1 leu2Δ0 met15Δ0 ura3Δ0 MTW1-YFP::His3MX6	This study
		yAT537	MATa his3Δ1 leu2Δ0 met15Δ0 ura3Δ0 MTW1 (Y86F)-YFP::His3MX6	This study
		yAT512	MATa ade2 his3 leu2 trp1 ura3 can1 FUS1::FUS1-lacZ::LEU2 ste11:: ADE2	(3)
		yAT534	MATa ura3 leu2 trp1 his3 ssk2::LEU2 ste11∆::HIS3	(4)
		yAT535	MATa ura3 leu2 his3 ssk2::LEU2 ssk22::LEU2 ste11hisG ste20::kanMX6	(5)
		yAT547	trp1::pGAP-MTS-FlucSM-mCherry:NatMX, Tom70-GFP:His3MX	(6)
		yAT548	MATa ADE2 his3-11,15 leu2-3,112 LYS2 TRP1 ura3-1 PSH1 mad3Δ::kanMX6	Euroscarf
	Plasmids
		Plasmid	Description	Reference/Source
		pAT51	pRS315-SSA2 promoter-His-SSA1	(7)
		pAT381	pRS315-SSA2 promoter-FLAG-SSA1	This study
		pAT679	pRS315-SSA2 promoter-FLAG-SSA1 (T295A)	This study
		pAT685	pRS315-SSA2 promoter-FLAG-SSA1 (N537A)	This study
		pAT681	pRS315-SSA2 promoter-FLAG-SSA1 (E540A)	This study
		pAT686	pRS315-SSA2 promoter-FLAG-SSA1 (N537A, E540A)	This study
		pAT784	pRS315-SSA2 promoter-FLAG-SSA1 (V435F)	This study
		pAT385	6xHSE-Luciferase	(8)
		pAT654	pBG1085-GAL1 promoter-ZZ-HA-HIR1	Dharmacon
		pAT655	pBG1085-GAL1 promoter-ZZ-HA-HIR2	Dharmacon
		pAT691	pCMV-HIRA-HA	(9)
		pAT990	pCDNA3.2-LONP1-FLAG	Genscript, Clone: OHu20290D
		pAT812	pRS313-MTW1-WT-1x FLAG	(10)
		pAT805	pEGFPN1-MIS12-GFP	(11)
		pAT727	pFD53-STE11-WT	(12)
		pAT736	pFD53-STE11-R305A	This study
		pAT737	pFD53-STE11-R305F	This study
		pAT396	pMET25-GFP-SSA1	This study
		N/A	p8xCRE-lacZ	(5)

## Sheet: Reagents
		REAGENT or RESOURCE	SOURCE	IDENTIFIER
		Chemicals, Peptides, and Recombinant Proteins
		Dulbecco’s Modified Eagle Medium (DMEM)	Thermo Fisher Scientific	Cat# 10313-021
		Fetal Bovine Serum (FBS)	Thermo Fisher Scientific	Cat# 16000044
		GlutaMAX	Thermo Fisher Scientific	Cat# 35050-061
		Trypsin	Thermo Fisher Scientific	Cat# 15400-054
		Penicillin/Streptomycin	Thermo Fisher Scientific	Cat# 15140-163
		DSSO	Cell IDx	This study
		Anti Flag M2 magnetic beads	Sigma	Cat# M8823
		HA beads	Pierce	Cat# 88836
		GFP beads	ChromeTek	Cat# GTMA-20
		DAPI	Invitrogen	Cat# D1306
		JG-98	Kind gift from Prof. Jason Gestwicki, UCSF
		Bortezomib	LC-Laboratories	Cat# B-1408
		Flag peptide	ApexBio	Cat# A6002
		Benomyl	Agilent	Cat# PST-1245A100A01
		⍺-factor	Genscript	Cat# RP01002
		Copper Sulfate	Acros organics	Cat# 197711000
		Luciferin	ApexBio	Cat# B6040
		Antibodies
		Flag	Sigma	Cat# F3165
		HA	Thermo Fisher Scientific	Cat# 26183
		GAPDH	Thermo Fisher Scientific	Cat# MA5-15738
		GFP	Millipore Sigma	Cat# 11814460001
		Ydj1	StressMarq	Cat# SMC166
		Hsp82	StressMarq	Cat# SMC-135D
		Sse1	StressMarq	Cat# SPC-195
		Ssa1	Enzo	Cat# BB79
		Hsp90	Santa Cruz	Cat# sc-13119
		Dnaja1	Thermo Fisher Scientific	Cat# MA5-12748
		Hsc70	Santa Cruz	Cat# sc-7298
		Actin	CST	Cat# 9774
		Pgk1	Invitrogen	Cat# PA5-28612
		Tubulin	Santa Cruz	Cat# sc-53030
		Hsp26	Gift of J. Buchner	N/A
		Hsp42	Gift of J. Buchner	N/A
		Lonp-1	Proteintech	Cat# 66043
		Secondary antibody mouse	GE	Cat# NA931V
		Secondary antibody rabbit	GE	Cat# NA934V/AG
		Commercial kits
		Protease Inhibitor EDTA free	Thermo Fisher Scientific	Cat# A32961
		Super Signal ECL	Thermo Fisher Scientific	Cat# 34577
		HisTrap HP His tag protein purification column	GE	Cat# 17524701
		Lipofectamine 3000	Thermo Fisher Scientific	Cat# L3000008
		NuPAGE™ LDS sample buffer	Thermo Fisher Scientific	Cat# NP0007
		M-PER	Thermo Fisher Scientific	Cat# 78501
		NuPAGE™ 4 to 12% Bis-Tris, Mini Protein Gel	Thermo Fisher Scientific	Cat# NP0321BOX
		Restore Western Blot Stripping Buffer	Thermo Fisher Scientific	Cat# 46430
		Coomassie Protein Assay Kit	Thermo Fisher Scientific	Cat# 23236
		Software
		Graphpad prism	Graphpad	www.graphpad.com/scientificsoftware/prism/
		PyMOL	PyMOL by Schrödinger	https://pymol.org/2/
		Biorender	Biorender	https://biorender.com/
		ImageLab	Bio-Rad	https://www.bio-rad.com/en-us/product/image-lab-software?ID=KRE6P5E8Z
		Experimental Models: Cell Lines
		HEK293T Cell lines	ATCC	Cat# CRL-3216
		Others
		96 well Nuncleon delta white microwell plates	Thermo Fisher Scientific	Cat# 136101
		DMSO	Sigma	Cat# W387520

## Sheet: References
References for yeast strains and plasmids
1	Sluder IT, Nitika, Knighton LE, Truman AW. The Hsp70 co-chaperone Ydj1/HDJ2 regulates ribonucleotide reductase activity. PLoS Genet. 2018;14(11):e1007462. Epub 2018/11/20. doi: 10.1371/journal.pgen.1007462. PubMed PMID: 30452489; PubMed Central PMCID: PMCPMC6277125.
2	Horton LE, James P, Craig EA, Hensold JO. The yeast hsp70 homologue Ssa is required for translation and interacts with Sis1 and Pab1 on translating ribosomes. J Biol Chem. 2001;276(17):14426-33. Epub 2001/03/30. doi: 10.1074/jbc.M100266200. PubMed PMID: 11279042.
3	Harris K, Lamson RE, Nelson B, Hughes TR, Marton MJ, Roberts CJ, et al. Role of scaffolds in MAP kinase pathway specificity revealed by custom design of pathway-dedicated signaling proteins. Curr Biol. 2001;11(23):1815-24. Epub 2001/12/01. PubMed PMID: 11728304.
4	Posas F, Witten EA, Saito H. Requirement of STE50 for osmostress-induced activation of the STE11 mitogen-activated protein kinase kinase kinase in the high-osmolarity glycerol response pathway. Mol Cell Biol. 1998;18(10):5788-96. Epub 1998/09/19. doi: 10.1128/MCB.18.10.5788. PubMed PMID: 9742096; PubMed Central PMCID: PMCPMC109165.
5	Tatebayashi K, Yamamoto K, Tanaka K, Tomida T, Maruoka T, Kasukawa E, et al. Adaptor functions of Cdc42, Ste50, and Sho1 in the yeast osmoregulatory HOG MAPK pathway. EMBO J. 2006;25(13):3033-44. Epub 2006/06/17. doi: 10.1038/sj.emboj.7601192. PubMed PMID: 16778768; PubMed Central PMCID: PMCPMC1500976.
6	Ruan L, McNamara JT, Zhang X, Chang AC, Zhu J, Dong Y, et al. Solid-phase inclusion as a mechanism for regulating unfolded proteins in the mitochondrial matrix. Sci Adv. 2020;6(32):eabc7288. Epub 2020/08/22. doi: 10.1126/sciadv.abc7288. PubMed PMID: 32821848; PubMed Central PMCID: PMCPMC7406381.
7	Truman AW, Kristjansdottir K, Wolfgeher D, Hasin N, Polier S, Zhang H, et al. CDK-dependent Hsp70 Phosphorylation controls G1 cyclin abundance and cell-cycle progression. Cell. 2012;151(6):1308-18. Epub 2012/12/12. doi: 10.1016/j.cell.2012.10.051. PubMed PMID: 23217712; PubMed Central PMCID: PMCPMC3778871.
8	Peffer S, Goncalves D, Morano KA. Regulation of the Hsf1-dependent transcriptome via conserved bipartite contacts with Hsp70 promotes survival in yeast. J Biol Chem. 2019;294(32):12191-202. Epub 2019/06/27. doi: 10.1074/jbc.RA119.008822. PubMed PMID: 31239354; PubMed Central PMCID: PMCPMC6690698.
9	Ray-Gallet D, Ricketts MD, Sato Y, Gupta K, Boyarchuk E, Senda T, et al. Functional activity of the H3.3 histone chaperone complex HIRA requires trimerization of the HIRA subunit. Nat Commun. 2018;9(1):3103. Epub 2018/08/08. doi: 10.1038/s41467-018-05581-y. PubMed PMID: 30082790; PubMed Central PMCID: PMCPMC6078998.
10	Ghodgaonkar-Steger M, Potocnjak M, Zimniak T, Fischbock-Halwachs J, Solis-Mezarino V, Singh S, et al. C-Terminal Motifs of the MTW1 Complex Cooperatively Stabilize Outer Kinetochore Assembly in Budding Yeast. Cell Rep. 2020;32(13):108190. Epub 2020/10/01. doi: 10.1016/j.celrep.2020.108190. PubMed PMID: 32997987.
11	Sivakumar S, Daum JR, Tipton AR, Rankin S, Gorbsky GJ. The spindle and kinetochore-associated (Ska) complex enhances binding of the anaphase-promoting complex/cyclosome (APC/C) to chromosomes and promotes mitotic exit. Mol Biol Cell. 2014;25(5):594-605. Epub 2014/01/10. doi: 10.1091/mbc.E13-07-0421. PubMed PMID: 24403607; PubMed Central PMCID: PMCPMC3937086.
12	Lamson RE, Takahashi S, Winters MJ, Pryciak PM. Dual role for membrane localization in yeast MAP kinase cascade activation and its contribution to signaling fidelity. Curr Biol. 2006;16(6):618-23. Epub 2006/03/21. doi: 10.1016/j.cub.2006.02.060. PubMed PMID: 16546088.
