# Supplementary material for: Comprehensive characterization of the Hsp70 interactome reveals novel client proteins and interactions mediated by posttranslational modifications
Source: PLoS Biol. 2022 Oct 21;20(10):e3001839. doi: 10.1371/journal.pbio.3001839 (PMC9629621; doi:10.1371/journal.pbio.3001839)
Supplement: S1 Data — Numerical data for Figs 2F, 5F, 6I, 7D, 7G, S1A, S2B, S2C, S3A, S4A and S4B. (XLSX) [file pbio.3001839.s008.xlsx]

## Sheet: Figure 2F
Time	WT	WT	WT	WT	WT	T295A	T295A	T295A	T295A	T295A	N537A	N537A	N537A	N537A	N537A	E540A	E540A	E540A	E540A	E540A	N537A/E540A	N537A/E540A	N537A/E540A	N537A/E540A	N537A/E540A
00:00:00	16.6	14.6	17.6	17.6	18.6	17.6	19.6	13.6	17.6	14.6	26.4	24.4	17.4	26.4	29.4	18.2	14.2	17.2	17.2	16.2	3.6	4.6	6.6	7.6	9.6
00:03:00	11.4	16.4	10.4	7.4	13.4	17.4	13.4	20.4	10.4	10.4	26	25	22	16	19	18	22	18	8	10	3.4	2.4	7.4	3.4	1.4
00:06:00	12	12	15	11	12	12	18	9	19	10	19.4	18.4	18.4	13.4	19.4	15.4	10.4	11.4	11.4	8.4	8.6	5.6	3.6	6.6	2.6
00:09:00	13.8	4.8	10.8	16.8	10.8	9.8	9.8	19.8	11.8	13.8	21.4	18.4	15.4	26.4	29.4	17	13	16	10	11	3.2	1.2	4.2	4.2	2.2
00:12:00	14.4	10.4	10.4	10.4	11.4	7.4	12.4	11.4	13.4	10.4	18.4	13.4	17.4	16.4	13.4	13.2	12.2	14.2	10.2	15.2	5	4	4	8	1
00:15:00	9	10	10	13	12	9	9	13	14	18	24	13	12	17	20	7.2	9.2	17.2	12.2	17.2	4.6	3.6	0.6	5.6	-0.4
00:18:00	15	14	11	10	14	11	17	9	16	16	14.6	15.6	19.6	13.6	21.6	18	10	15	11	9	4.4	3.4	4.4	8.4	5.4
00:21:00	9.6	13.6	11.6	14.6	11.6	14.6	10.6	11.6	9.6	13.6	9.6	13.6	18.6	20.6	17.6	15.2	14.2	9.2	18.2	14.2	5.4	4.4	3.4	2.4	4.4
00:24:00	10.6	12.6	13.6	8.6	13.6	16.6	15.6	18.6	16.6	20.6	13.6	14.6	13.6	20.6	8.6	11	18	19	12	9	6.2	3.2	1.2	1.2	5.2
00:27:00	14.6	13.6	14.6	11.6	15.6	21.6	24.6	20.6	25.6	15.6	17.8	16.8	19.8	19.8	14.8	21.6	13.6	13.6	8.6	16.6	2.8	1.8	2.8	4.8	8.8
00:30:00	14.2	17.2	10.2	10.2	14.2	29.2	23.2	16.2	25.2	17.2	21.4	14.4	17.4	16.4	22.4	18.4	15.4	20.4	16.4	16.4	9.6	4.6	4.6	3.6	4.6
00:33:00	17.4	8.4	12.4	17.4	22.4	19.4	21.4	18.4	26.4	33.4	38.2	24.2	29.2	44.2	31.2	17.8	14.8	12.8	9.8	22.8	15.8	7.8	9.8	9.8	6.8
00:36:00	20.2	17.2	17.2	15.2	33.2	20.2	24.2	26.2	23.2	35.2	48.4	37.4	38.4	20.4	35.4	21.2	21.2	25.2	24.2	24.2	11.8	11.8	6.8	14.8	10.8
00:39:00	30.6	29.6	23.6	17.6	34.6	26.6	26.6	25.6	40.6	43.6	50.4	46.4	44.4	47.4	40.4	31	36	28	30	40	16	17	16	15	16
00:42:00	36.6	39.6	26.6	41.6	42.6	34.6	31.6	36.6	34.6	61.6	57.4	43.4	58.4	56.4	60.4	35.8	21.8	28.8	38.8	43.8	26.4	15.4	13.4	11.4	20.4
00:45:00	53.2	51.2	38.2	32.2	67.2	50.2	54.2	50.2	71.2	72.2	86	67	64	75	76	40.8	55.8	42.8	39.8	61.8	23.6	16.6	21.6	16.6	17.6
00:48:00	75.6	57.6	52.6	68.6	71.6	78.6	59.6	62.6	79.6	72.6	83.2	67.2	65.2	86.2	82.2	44.8	51.8	30.8	43.8	54.8	20.2	17.2	20.2	24.2	14.2
00:51:00	88.4	73.4	62.4	60.4	98.4	93.4	91.4	83.4	84.4	97.4	100.4	81.4	58.4	74.4	96.4	39.6	44.6	53.6	59.6	58.6	22.6	27.6	33.6	22.6	19.6
00:54:00	109	83	77	85	98	96	97	100	98	108	82	93	95	82	99	66.2	60.2	43.2	46.2	59.2	30.2	19.2	34.2	19.2	17.2
00:57:00	93.4	107.4	87.4	100.4	96.4	99.4	93.4	96.4	92.4	98.4	93.6	83.6	80.6	82.6	97.6	58.2	65.2	43.2	63.2	61.2	35.2	19.2	31.2	16.2	21.2
01:00:00	92.8	100.8	81.8	103.8	103.8	90.8	89.8	102.8	87.8	103.8	95.4	83.4	80.4	70.4	94.4	47	57	53	55	56	32.4	32.4	23.4	18.4	18.4
01:03:00	89.6	73.6	87.6	80.6	80.6	76.6	82.6	83.6	75.6	83.6	78.2	80.2	65.2	80.2	87.2	59.2	45.2	42.2	48.2	56.2	28.8	21.8	28.8	10.8	26.8
01:06:00	90.2	68.2	69.2	92.2	75.2	74.2	80.2	67.2	82.2	69.2	73.6	56.6	65.6	62.6	75.6	48.2	53.2	37.2	43.2	51.2	26.2	18.2	23.2	13.2	19.2
01:09:00	66	71	58	61	74	63	60	67	57	66	62	75	40	53	61	53.4	46.4	43.4	41.4	46.4	24.4	17.4	25.4	11.4	16.4
01:12:00	53.2	62.2	53.2	71.2	50.2	46.2	61.2	49.2	54.2	58.2	58	51	50	50	51	37	35	34	26	45	21.8	19.8	14.8	10.8	9.8
01:15:00	39.8	49.8	53.8	53.8	48.8	49.8	58.8	55.8	35.8	49.8	37.8	45.8	37.8	33.8	60.8	33.4	39.4	26.4	33.4	32.4	17.6	16.6	16.6	18.6	8.6
01:18:00	45.4	48.4	37.4	49.4	42.4	33.4	32.4	46.4	37.4	40.4	40.8	42.8	32.8	29.8	29.8	33.2	37.2	26.2	19.2	40.2	19.4	12.4	18.4	12.4	15.4
01:21:00	46.6	31.6	36.6	36.6	38.6	30.6	37.6	33.6	38.6	34.6	38	32	40	31	33	34.4	39.4	26.4	40.4	37.4	18	16	14	9	12
01:24:00	33.2	34.2	24.2	30.2	40.2	23.2	33.2	36.2	26.2	24.2	21.6	22.6	24.6	27.6	26.6	25.8	27.8	21.8	23.8	25.8	10.6	6.6	14.6	8.6	10.6
01:27:00	28.2	34.2	19.2	27.2	20.2	25.2	24.2	29.2	24.2	19.2	30.2	23.2	15.2	22.2	28.2	19.8	27.8	23.8	26.8	22.8	11.6	4.6	4.6	11.6	13.6
01:30:00	27.4	24.4	18.4	23.4	24.4	26.4	35.4	20.4	14.4	34.4	27.2	20.2	15.2	25.2	22.2	20.6	23.6	10.6	15.6	21.6	10.6	12.6	10.6	9.6	4.6
01:33:00	19.6	22.6	15.6	13.6	27.6	19.6	19.6	10.6	19.6	22.6	23.8	26.8	20.8	22.8	20.8	18	16	18	19	23	9.2	12.2	7.2	9.2	7.2
01:36:00	21.6	15.6	12.6	12.6	20.6	14.6	20.6	15.6	23.6	18.6	22.6	19.6	18.6	15.6	26.6	17.8	20.8	10.8	12.8	27.8	12.4	8.4	5.4	4.4	10.4
01:39:00	21.6	11.6	15.6	15.6	14.6	13.6	19.6	15.6	17.6	18.6	17.6	16.6	14.6	8.6	26.6	17.2	11.2	15.2	21.2	19.2	5.8	2.8	2.8	4.8	8.8
01:42:00	23.2	12.2	13.2	16.2	23.2	15.2	15.2	12.2	15.2	19.2	14.2	10.2	12.2	20.2	14.2	15.6	19.6	8.6	6.6	18.6	7.8	2.8	6.8	2.8	7.8
01:45:00	12.6	17.6	5.6	14.6	12.6	10.6	11.6	10.6	13.6	15.6	11.6	14.6	20.6	19.6	17.6	13.8	18.8	13.8	15.8	21.8	6.6	0.6	3.6	8.6	10.6
01:48:00	8.8	12.8	10.8	9.8	19.8	11.8	14.8	14.8	14.8	15.8	21	16	9	17	18	24	15	12	17	21	8.4	2.4	2.4	4.4	8.4
01:51:00	13.4	16.4	15.4	14.4	13.4	12.4	17.4	15.4	12.4	19.4	17.8	15.8	17.8	10.8	11.8	20.6	15.6	12.6	13.6	24.6	2.6	3.6	5.6	3.6	10.6
01:54:00	11.2	11.2	13.2	16.2	19.2	13.2	13.2	14.2	14.2	17.2	11.4	11.4	10.4	11.4	20.4	20.6	11.6	12.6	12.6	16.6	8	4	3	5	5
01:57:00	17.8	17.8	12.8	7.8	11.8	7.8	15.8	10.8	16.8	12.8	15.2	11.2	16.2	18.2	10.2	9.6	11.6	19.6	12.6	10.6	5.6	0.6	4.6	5.6	6.6
02:00:00	14	10	8	12	11	13	9	11	7	14	15.6	23.6	13.6	11.6	25.6	15.6	14.6	13.6	17.6	20.6	8	5	4	3	7
02:00:03	14.4	11.4	15.4	14.4	11.4	10.4	16.4	11.4	14.4	14.4	18.6	16.6	11.6	13.6	21.6	19.2	19.2	12.2	13.2	14.2	4.8	5.8	4.8	5.8	6.8
02:00:06	6.2	13.2	12.2	9.2	12.2	12.2	12.2	14.2	16.2	9.2	18.2	19.2	19.2	18.2	19.2	20	18	16	16	22	6.8	-1.2	0.8	0.8	0.8
02:00:09	9.6	9.6	10.6	10.6	17.6	9.6	13.6	11.6	13.6	17.6	11.2	16.2	23.2	9.2	17.2	19	15	17	11	19	7.2	6.2	3.2	1.2	1.2
02:00:12	12.8	19.8	15.8	11.8	13.8	13.8	17.8	16.8	13.8	20.8	15.6	14.6	9.6	10.6	17.6	15	15	15	10	18	2.6	8.6	1.6	4.6	6.6
02:00:15	15.6	9.6	18.6	17.6	22.6	11.6	15.6	12.6	15.6	26.6	20.2	14.2	15.2	12.2	23.2	15.8	11.8	10.8	13.8	16.8	6	3	0	4	3
02:00:18	9.8	15.8	11.8	9.8	17.8	13.8	17.8	12.8	13.8	19.8	16.6	17.6	17.6	17.6	19.6	18.4	18.4	17.4	12.4	20.4	5.4	7.4	3.4	2.4	5.4
02:00:21	14.8	19.8	15.8	16.8	16.8	14.8	18.8	11.8	16.8	13.8	13	12	15	16	18	17.4	17.4	11.4	17.4	18.4	6.2	4.2	4.2	2.2	3.2
02:00:24	15.4	13.4	10.4	11.4	11.4	16.4	16.4	18.4	18.4	15.4	17.6	17.6	13.6	16.6	17.6	14.4	12.4	15.4	15.4	24.4	4.8	4.8	1.8	5.8	4.8
02:00:27	11.6	14.6	7.6	11.6	16.6	19.6	17.6	7.6	26.6	22.6	22.4	14.4	14.4	17.4	18.4	18.6	20.6	9.6	13.6	10.6	8.2	6.2	6.2	5.2	7.2
02:00:30	13.4	14.4	13.4	13.4	18.4	13.4	17.4	8.4	16.4	18.4	20.4	11.4	13.4	10.4	17.4	9.8	13.8	19.8	12.8	19.8	3.8	1.8	2.8	4.8	3.8
02:00:33	16.2	16.2	14.2	11.2	20.2	14.2	19.2	17.2	19.2	25.2	14.8	12.8	18.8	17.8	17.8	13.2	10.2	8.2	21.2	21.2	1.8	5.8	0.8	5.8	6.8
02:00:36	18.4	20.4	10.4	17.4	27.4	16.4	16.4	12.4	24.4	18.4	18.8	11.8	18.8	11.8	23.8	16.4	14.4	15.4	15.4	20.4	10	3	6	4	7
02:00:39	16.6	16.6	17.6	15.6	32.6	13.6	27.6	19.6	17.6	21.6	10.2	17.2	19.2	15.2	22.2	19.2	15.2	12.2	10.2	10.2	0	7	3	7	3
02:00:42	19.4	16.4	11.4	11.4	16.4	17.4	14.4	9.4	16.4	14.4	17	20	19	6	14	16	15	13	15	15	1	4	0	4	3
02:00:45	30	12	15	14	16	18	14	22	16	22	15.8	15.8	17.8	18.8	19.8	12.4	13.4	16.4	13.4	15.4	3.2	6.2	3.2	4.2	4.2
02:00:48	17.6	18.6	22.6	17.6	19.6	15.6	15.6	12.6	13.6	28.6	16	16	12	15	19	18.4	14.4	17.4	13.4	17.4	7.4	5.4	4.4	6.4	2.4
02:00:51	8.2	16.2	17.2	10.2	27.2	21.2	12.2	14.2	21.2	24.2	15.6	11.6	17.6	13.6	19.6	10.2	14.2	8.2	10.2	15.2	2.6	6.6	5.6	3.6	4.6
02:00:54	11.8	18.8	19.8	8.8	27.8	14.8	14.8	28.8	27.8	24.8	18	10	13	16	16	21.4	9.4	12.4	10.4	18.4	5.8	4.8	1.8	4.8	6.8
02:00:57	18	15	16	8	21	14	27	22	20	20	17.6	19.6	17.6	15.6	12.6	14.4	16.4	12.4	10.4	16.4	4.2	3.2	5.2	4.2	1.2
02:01:00	12.6	21.6	13.6	18.6	29.6	11.6	14.6	16.6	24.6	26.6	9.6	12.6	12.6	8.6	22.6	12.2	8.2	12.2	9.2	13.2	4.2	4.2	3.2	7.2	4.2
02:01:03	23.8	17.8	8.8	15.8	23.8	13.8	19.8	17.8	21.8	19.8	21.4	11.4	9.4	13.4	15.4	12.2	9.2	14.2	13.2	13.2	3.4	8.4	2.4	5.4	5.4
02:01:06	19.2	17.2	14.2	20.2	24.2	13.2	14.2	20.2	17.2	25.2	28.4	15.4	20.4	28.4	11.4	13.4	10.4	12.4	13.4	19.4	9.6	6.6	0.6	1.6	4.6
02:01:09	14.6	22.6	11.6	14.6	29.6	14.6	27.6	16.6	19.6	21.6	8.4	12.4	10.4	10.4	12.4	16.4	13.4	7.4	7.4	15.4	2.4	1.4	2.4	4.4	5.4
02:01:12	17	27	14	12	24	17	27	14	12	24	13	16	15	17	18	18.6	6.6	13.6	15.6	14.6

## Sheet: Figure 5F
Time (hrs)	KO pim1 + pCup1-Pim1	KO pim1 + pCup1-Pim1	KO pim1 + pCup1-Pim1	KO pim1 + pCup1-S974A	KO pim1 + pCup1-S974A	KO pim1 + pCup1-S974A	KO pim1 + pCup1-S974D	KO pim1 + pCup1-S974D	KO pim1 + pCup1-S974D				KO pim1 + pCup1-Pim1 + 500uM CuSO4	KO pim1 + pCup1-Pim1 + 500uM CuSO4	KO pim1 + pCup1-Pim1 + 500uM CuSO4	KO pim1 + pCup1-S974A + 500uM CuSO4	KO pim1 + pCup1-S974A + 500uM CuSO4	KO pim1 + pCup1-S974A + 500uM CuSO4	KO pim1 + pCup1-S974D + 500uM CuSO4	KO pim1 + pCup1-S974D + 500uM CuSO4	KO pim1 + pCup1-S974D + 500uM CuSO4
0	0.12697	0.13071	0.13518	0.13578	0.13477	0.13509	0.13401	0.13234	0.13532				0.14565	0.1492	0.15309	0.15526	0.15273	0.155	0.15118	0.15345	0.15362
0.5	0.12907	0.12888	0.13194	0.13258	0.13192	0.1329	0.13035	0.12704	0.13211				0.14751	0.14691	0.14932	0.15079	0.14929	0.15209	0.14601	0.14682	0.14931
1	0.13246	0.13054	0.13406	0.13551	0.1339	0.13483	0.12796	0.12587	0.13128				0.15013	0.14921	0.15168	0.15512	0.15084	0.15398	0.14553	0.14643	0.14717
1.5	0.13835	0.13602	0.13907	0.14028	0.13848	0.13902	0.12812	0.12491	0.12911				0.15429	0.15415	0.15704	0.15968	0.15562	0.15859	0.14576	0.14559	0.14714
2	0.14732	0.14359	0.1468	0.14876	0.14618	0.14636	0.12929	0.12671	0.13069				0.16387	0.1611	0.16454	0.16842	0.16372	0.16572	0.14799	0.14829	0.14937
2.5	0.15764	0.15254	0.15679	0.15902	0.15473	0.15462	0.13026	0.12707	0.12994				0.17246	0.16885	0.17379	0.17723	0.17163	0.17376	0.14884	0.14855	0.14941
3	0.17168	0.163	0.16939	0.17237	0.16589	0.16524	0.13123	0.12884	0.13184				0.18524	0.17834	0.18553	0.19036	0.18164	0.18364	0.14983	0.15032	0.15135
3.5	0.1924	0.17847	0.18566	0.19046	0.18178	0.18074	0.13238	0.12871	0.13173				0.20363	0.19229	0.19926	0.20678	0.19587	0.1978	0.15054	0.14989	0.152
4	0.21726	0.19837	0.20853	0.21609	0.20133	0.19971	0.13462	0.13092	0.13276				0.22666	0.21124	0.22141	0.23228	0.21253	0.21647	0.15246	0.15216	0.15269
4.5	0.25214	0.22503	0.23779	0.24588	0.22922	0.22522	0.13555	0.13188	0.13431				0.25634	0.23403	0.24818	0.26055	0.23897	0.24016	0.15376	0.15357	0.15396
5	0.29366	0.25923	0.27623	0.28702	0.26067	0.25805	0.1378	0.13283	0.13484				0.29354	0.26522	0.28395	0.3	0.269	0.27148	0.15531	0.15551	0.15561
5.5	0.34615	0.30235	0.32341	0.3358	0.30321	0.29969	0.13913	0.13412	0.13641				0.34076	0.30438	0.32677	0.34709	0.30779	0.31084	0.15705	0.15653	0.15665
6	0.40893	0.35294	0.3808	0.39786	0.35238	0.34812	0.14104	0.1353	0.13729				0.39804	0.34984	0.37999	0.40607	0.35271	0.35597	0.15797	0.15696	0.15743
6.5	0.48069	0.41541	0.44622	0.46695	0.41221	0.40712	0.14332	0.13686	0.13818				0.46391	0.40767	0.44099	0.47162	0.40869	0.41148	0.15998	0.15823	0.15889
7	0.56324	0.48445	0.52327	0.54896	0.48045	0.47479	0.14517	0.13771	0.1388				0.53988	0.47113	0.51209	0.55043	0.47342	0.47477	0.16116	0.16039	0.15928
7.5	0.64961	0.56373	0.60648	0.63651	0.55626	0.55167	0.14719	0.13974	0.14097				0.62334	0.5458	0.59146	0.63583	0.54637	0.54862	0.16341	0.16013	0.16039
8	0.74074	0.64935	0.69663	0.73209	0.63869	0.63381	0.15054	0.14135	0.14142				0.71084	0.62471	0.67772	0.72808	0.62619	0.62774	0.16484	0.16245	0.16059
8.5	0.83571	0.73892	0.78838	0.82732	0.72617	0.72206	0.15395	0.14269	0.14227				0.80414	0.71281	0.7683	0.82349	0.71009	0.71468	0.16973	0.16461	0.16365
9	0.92953	0.82918	0.88074	0.92411	0.81511	0.81072	0.15613	0.14403	0.14419				0.8983	0.80124	0.86026	0.91924	0.79479	0.80312	0.17155	0.16674	0.16451
9.5	1.0219	0.92063	0.97351	1.021	0.90429	0.90073	0.15995	0.14646	0.14618				0.99153	0.8917	0.95189	1.0149	0.87866	0.89222	0.1738	0.16858	0.16581
10	1.0939	1.0119	1.0585	1.1054	0.9934	0.99128	0.16246	0.14791	0.14741				1.0814	0.983	1.0422	1.1061	0.95893	0.98276	0.17664	0.16959	0.16765
10.5	1.1293	1.0841	1.1078	1.1508	1.0713	1.0715	0.16685	0.14996	0.14976				1.1425	1.0674	1.1143	1.1635	1.0311	1.0695	0.1798	0.17211	0.17029
11	1.1439	1.1213	1.1294	1.1721	1.1145	1.1174	0.17046	0.15158	0.15038				1.1715	1.1232	1.152	1.1915	1.063	1.1326	0.1842	0.17399	0.17057
11.5	1.1508	1.1374	1.1383	1.1832	1.1351	1.1383	0.17338	0.15288	0.15176				1.1855	1.1498	1.1687	1.2057	1.0745	1.1656	0.18673	0.17746	0.17326
12	1.1534	1.1448	1.1432	1.19	1.1429	1.1483	0.17915	0.15674	0.1547				1.1917	1.1626	1.1773	1.2131	1.086	1.1825	0.18982	0.18076	0.17472
12.5	1.1554	1.1459	1.1458	1.1938	1.1473	1.1531	0.18409	0.15828	0.15579				1.1954	1.1696	1.1811	1.2172	1.0876	1.1912	0.19451	0.18088	0.17654
13	1.1564	1.1474	1.1466	1.1972	1.1497	1.1571	0.18914	0.16078	0.15846				1.1984	1.1727	1.1829	1.2211	1.0863	1.196	0.19767	0.18448	0.17891
13.5	1.1566	1.1488	1.1469	1.1984	1.1509	1.1596	0.19377	0.16328	0.16002				1.2	1.1761	1.1845	1.2228	1.0872	1.1995	0.20253	0.1876	0.18118
14	1.1583	1.1507	1.1486	1.2004	1.1523	1.1624	0.19916	0.16551	0.16157				1.2024	1.179	1.1862	1.2247	1.0899	1.2026	0.20714	0.18946	0.18268
14.5	1.1602	1.1522	1.1496	1.2015	1.1537	1.1648	0.20351	0.16805	0.16371				1.2047	1.181	1.188	1.2261	1.0884	1.2046	0.20975	0.19234	0.18537
15	1.1624	1.1549	1.1522	1.2037	1.1555	1.167	0.21068	0.17108	0.16646				1.2068	1.1838	1.1909	1.2279	1.0889	1.2071	0.21642	0.19696	0.18786
15.5	1.1637	1.1572	1.1537	1.2042	1.1579	1.1692	0.21644	0.17384	0.16879				1.2088	1.1866	1.1921	1.2289	1.0894	1.2088	0.22123	0.19926	0.19072
16	1.1657	1.1588	1.1554	1.2053	1.1598	1.1703	0.22319	0.17769	0.17097				1.2102	1.188	1.1942	1.2301	1.0889	1.2097	0.22667	0.20371	0.19383
16.5	1.1668	1.1607	1.1574	1.2062	1.1611	1.1712	0.23016	0.18051	0.17181				1.2114	1.1893	1.1956	1.2305	1.0909	1.2111	0.23272	0.20661	0.19564
17	1.1691	1.1627	1.1591	1.2074	1.1637	1.1733	0.23678	0.18401	0.17564				1.2134	1.1908	1.1971	1.2319	1.093	1.2127	0.23749	0.21128	0.19813
17.5	1.1709	1.1635	1.1603	1.208	1.1648	1.1741	0.24521	0.18726	0.17781				1.2144	1.192	1.1989	1.2325	1.0946	1.2133	0.2435	0.21588	0.20201
18	1.1719	1.1652	1.1617	1.2091	1.166	1.175	0.25379	0.19109	0.17989				1.2153	1.1929	1.1999	1.2333	1.0944	1.2137	0.2503	0.22033	0.20187
18.5	1.1746	1.1679	1.1647	1.2104	1.1688	1.1774	0.26326	0.19616	0.18234				1.2175	1.196	1.2028	1.2349	1.0964	1.2169	0.25859	0.22608	0.20598
19	1.1759	1.1695	1.1664	1.2109	1.17	1.1781	0.27321	0.20098	0.18509				1.2186	1.1971	1.2041	1.2353	1.0972	1.2177	0.26602	0.23228	0.20971
19.5	1.1773	1.1707	1.1672	1.2116	1.1715	1.1801	0.28136	0.20504	0.18847				1.2197	1.1982	1.2051	1.2361	1.0945	1.2186	0.27248	0.23644	0.21243
20	1.1788	1.1722	1.1686	1.2123	1.173	1.1805	0.29263	0.20958	0.19102				1.2212	1.1992	1.2065	1.2372	1.0964	1.2195	0.28189	0.24324	0.21568
20.5	1.1794	1.1729	1.1694	1.2125	1.1735	1.1805	0.30396	0.21446	0.1922				1.2215	1.1998	1.2074	1.2371	1.0996	1.2198	0.2913	0.24971	0.21748
21	1.1824	1.1754	1.1717	1.214	1.1762	1.1832	0.31673	0.22138	0.19661				1.2235	1.2024	1.2092	1.2386	1.0981	1.2221	0.30042	0.25808	0.22233
21.5	1.1836	1.177	1.174	1.2158	1.1777	1.1843	0.32999	0.22845	0.19944				1.225	1.2036	1.2114	1.2399	1.0994	1.2233	0.31074	0.2667	0.22622
22	1.1843	1.1776	1.1747	1.2155	1.1784	1.185	0.34279	0.23405	0.20313				1.2255	1.2044	1.2121	1.2401	1.1022	1.224	0.32126	0.27303	0.22979
22.5	1.1854	1.1785	1.1751	1.2158	1.1795	1.186	0.35671	0.24089	0.20579				1.2259	1.2048	1.2122	1.2401	1.0992	1.2241	0.33278	0.28289	0.23391
23	1.1878	1.1807	1.1779	1.2177	1.1815	1.1875	0.37421	0.24999	0.20986				1.228	1.2071	1.2154	1.2421	1.1044	1.2265	0.34678	0.29481	0.23806
23.5	1.1885	1.1821	1.1788	1.2179	1.1826	1.1882	0.39018	0.25738	0.21361				1.2285	1.2083	1.2158	1.2421	1.1038	1.2271	0.35906	0.30462	0.24258
24	1.1898	1.1829	1.1796	1.2178	1.1837	1.1892	0.407	0.26619	0.21906				1.2296	1.2086	1.2167	1.2429	1.1014	1.2276	0.37502	0.31816	0.24927
24.5	1.1909	1.184	1.181	1.2188	1.1842	1.1897	0.42583	0.27547	0.22171				1.2302	1.2095	1.2178	1.2436	1.1053	1.2286	0.38931	0.33099	0.25351
25	1.1925	1.1852	1.1827	1.2191	1.1856	1.1908	0.44729	0.28686	0.22651				1.2311	1.2109	1.2187	1.2437	1.1087	1.2291	0.40596	0.34614	0.25742
25.5	1.193	1.1864	1.1834	1.2195	1.1869	1.1914	0.46725	0.29775	0.22971				1.2319	1.2113	1.2196	1.2443	1.1074	1.2297	0.42178	0.3614	0.26286
26	1.1957	1.1883	1.1858	1.2214	1.1886	1.1931	0.49174	0.31093	0.23464				1.2335	1.2133	1.2215	1.2456	1.1095	1.2313	0.44132	0.37906	0.27039
26.5	1.1961	1.1891	1.1862	1.2214	1.1887	1.1937	0.51458	0.3246	0.24027				1.2347	1.214	1.2227	1.2463	1.1097	1.2325	0.46076	0.39901	0.27597
27	1.1974	1.1905	1.1876	1.2221	1.1897	1.1947	0.54044	0.33901	0.24479				1.2353	1.2149	1.2232	1.2465	1.111	1.2326	0.4835	0.41899	0.28218
27.5	1.198	1.1907	1.1877	1.2211	1.1912	1.1949	0.56658	0.35464	0.2498				1.2355	1.2155	1.2234	1.2462	1.1085	1.2327	0.50416	0.44046	0.28958
28	1.2003	1.1929	1.1902	1.2233	1.1926	1.1968	0.59639	0.37262	0.2559				1.2379	1.2174	1.2258	1.2485	1.1123	1.2343	0.52765	0.46609	0.29804
28.5	1.2013	1.1937	1.1907	1.2237	1.1939	1.1973	0.62607	0.39061	0.26273				1.2381	1.218	1.2261	1.2479	1.1146	1.2349	0.55079	0.49166	0.30679
29	1.2024	1.1948	1.1917	1.224	1.1941	1.198	0.65883	0.41176	0.26769				1.2387	1.219	1.2268	1.2484	1.1151	1.2353	0.57876	0.52001	0.3152
29.5	1.2033	1.1953	1.1922	1.2244	1.1948	1.198	0.69154	0.43336	0.27401				1.2395	1.2195	1.2277	1.2495	1.1126	1.2355	0.60204	0.55112	0.32439
30	1.2045	1.1971	1.1942	1.2251	1.1964	1.1994	0.7278	0.45737	0.2815				1.2408	1.2208	1.2287	1.2497	1.1176	1.2369	0.6309	0.58384	0.33341
30.5	1.2057	1.1978	1.1951	1.2256	1.1972	1.1998	0.76335	0.48351	0.28927				1.2415	1.221	1.2298	1.2501	1.1161	1.237	0.66273	0.61831	0.34253
31	1.2067	1.1988	1.196	1.2259	1.1974	1.2013	0.79914	0.51115	0.29499				1.2424	1.2218	1.2305	1.2505	1.1192	1.2375	0.69584	0.65474	0.35271
31.5	1.2076	1.1999	1.197	1.2263	1.1988	1.2015	0.82794	0.54132	0.30418				1.2427	1.2231	1.2316	1.2515	1.1179	1.2386	0.72976	0.69323	0.36464
32	1.2091	1.201	1.1982	1.2273	1.2006	1.2024	0.84509	0.57311	0.31186				1.2443	1.2241	1.2327	1.2523	1.1175	1.2392	0.76346	0.73301	0.3753
32.5	1.2097	1.2022	1.1996	1.2278	1.2004	1.2033	0.85209	0.60783	0.32032				1.2446	1.2248	1.2333	1.2529	1.1214	1.2396	0.79977	0.77188	0.38632
33	1.2101	1.2026	1.2001	1.2277	1.2015	1.2038	0.85326	0.64211	0.32968				1.2448	1.2248	1.2335	1.2519	1.1237	1.2394	0.83364	0.80301	0.4001
33.5	1.2121	1.2043	1.2018	1.2291	1.2032	1.2047	0.8533	0.67966	0.33963				1.2463	1.2263	1.2351	1.2533	1.1238	1.2408	0.86861	0.82497	0.41524
34	1.2126	1.205	1.2024	1.2293	1.2032	1.2055	0.85136	0.71417	0.34952				1.2471	1.227	1.2358	1.2541	1.1267	1.2413	0.89415	0.83593	0.42953
34.5	1.2134	1.2059	1.2033	1.2299	1.2046	1.2063	0.84893	0.74353	0.3606				1.2474	1.2277	1.2364	1.2545	1.1256	1.2417	0.91184	0.84293	0.44503
35	1.215	1.207	1.2049	1.2306	1.2055	1.2073	0.84813	0.76387	0.37133				1.2486	1.2287	1.2378	1.2554	1.1295	1.243	0.92008	0.84472	0.46138
35.5	1.2147	1.2071	1.2047	1.2301	1.2054	1.207	0.84601	0.77239	0.38341				1.2484	1.2286	1.2374	1.2548	1.1295	1.2426	0.92196	0.84523	0.47918
36	1.2173	1.2091	1.2069	1.2318	1.2077	1.209	0.84605	0.77948	0.39721				1.2505	1.2302	1.2396	1.2566	1.1304	1.2445	0.9075	0.84566	0.50084
36.5	1.2174	1.2095	1.2074	1.2314	1.2081	1.2094	0.84524	0.78023	0.41072				1.2502	1.2307	1.2396	1.2563	1.1324	1.2444	0.90901	0.84471	0.51662
37	1.2176	1.2096	1.208	1.2312	1.2079	1.209	0.84441	0.77882	0.42286				1.2506	1.2308	1.2403	1.2559	1.1325	1.244	0.90575	0.84369	0.53649

## Sheet: Figure 6I
Description: YFP intensity of Mtw1 foci, calculated using the semi-automated FociQuant plugin for ImageJ
Intensity Mtw1-YF	Intensity Mtw1 WT
139.305	315.236
160.139	336.805
174.458	280.958
174.764	280.958
182.833	280.889
184.611	275.625
186.5	252.222
186.833	318.75
191.862	306.472
193.597	398.57
194.778	370.458
195.931	387.875
197.375	289.694
200.972	171.194
201.222	200.611
205.888	332.125
207.945	382.333
207.986	270.361
209.084	285.069
210.305	342.75
210.792	363.972
211.917	429.903
213.431	379
213.652	231.014
214.791	401.528
216.597	293.5
217.972	197.75
218.041	266.528
219.388	205.847
223.93	357.541
224.986	234.097
225.014	246.638
225.403	181.027
226.278	190.361
229.57	372.722
232.598	298.139
232.819	336.139
235.764	358.75
237.945	368.973
237.958	321.306
239.958	296.889
241.639	250.583
244.43	141.583
250.111	251.847
251.931	248.958
252.431	286.819
255.458	179.431
257.375	294.069
259.125	341.097
262.93	215.112
263.361	215.694
265.445	281.125
266.986	189.5
268.653	181.444
272.25	471.887
272.875	147.056
273.403	244.278
273.625	336.167
274.347	435.528
274.375	428.486
274.514	491.264
274.75	332.444
276.792	300
277	373.444
277.041	427.389
277.834	445.792
279.986	418.222
280.93	352.264
281.111	218.014
281.278	267.986
285.055	199.361
285.181	209.82
285.389	159.639
287.556	198.417
289.125	383.722
290.889	169.764
291.541	299.375
294.861	417.569
296.778	234.931
296.861	416.333
298.556	424.278
299.598	294.597
303.138	218.416
304.152	233.806
306.167	187.639
311.125	497.444
314.403	398.805
315.07	307.056
316.361	291.333
317.111	431.569
319.889	625.694
320.5	660.445
320.652	451.347
323.028	346.264
324.167	433.583
326.208	482.167
327.083	415.972
327.723	396.084
327.75	129.611
330.041	379.388
330.527	328.555
330.93	410.652
336.139	734.833
340.139	508.208
342.931	456.292
342.958	363.152
345.542	502.708
351.027	517.083
351.097	497.764
356.847	492.111
360.292	268.861
360.334	361.736
361.417	463.917
361.695	245.069
361.986	319.736
363.473	319.736
365.972	391.444
366.236	604.514
368.319	551.917
369.305	240.57
369.333	388.055
371.736	307.222
372.597	230.764
381.848	214.695
382.222	282.472
386.653	278.931
390.542	257.32
404.681	216.694
405.666	276.014
406.777	246.847
407.402	155.375
407.708	468.181
408.611	266.722
412.472	319.667
415.847	221.125
415.944	233.861
421.638	530.278
424.43	293
426.347	272.32
426.597	344.222
426.75	230.458
428.361	229.306
428.709	305.139
428.722	279.944
432.889	283.916
433.778	303.375
438.931	207.472
440.25	179.139
441.681	260.125
441.931	374.708
450.542	335.431
467.723	215.486
468.305	221.903
469.68	226.264
470.528	319.987
472.417	401.917
473.764	495.208
474.25	385.722
476.638	403.764
482.861	413.875
489.986	379.75
492.889	458.764
495.167	144.833
496.389	415.361
501.389	516.098
502.431	441.306
512.181	541.847
512.848	349.805
513.459	191.43
513.778	321.681
515.027	358.098
522.403	304.723
524.167	276.472
524.486	271.903
525.042	407.653
527.194	179.736
538.722	256.792
540.583	269.347
542.362	163.68
544.847	181.375
551.625	261.264
551.792	314.708
552.194	464.417
554	286.584
555.68	233.527
559.361	341.389
564.347	220.125
573.278	269.514
575.125	587.152
575.68	262.153
575.736	259.916
582.041	517.513
587	406.056
589.032	430.486
589.625	198.527
593.18	343.527
593.875	239.792
594.444	199.444
595.778	707.889
599.028	268.208
628.75	183.972
636.903	256.959
640.819	200.681
662.653	261.194
662.778	678
663.458	525.542
664.695	209.722
666.5	334.625
668.639	194.375
671.417	252.166
675.861	212.097
679.347	234.75
687.542	200.736
693.472	437.056
695.056	315.403
702.903	164.709
719.542	182.458
723.25	296.389
725.056	296.389
736.222	293.487
748.75	291.93
756.583	250.917
765.611	202.458
771.459	324.889
775.333	237.361
775.542	287.347
776.681	388.042
780.68	169.25
783.236	157.528
794.402	340.333
798.653	206.32
804.083	217.125
841.236	532.736
854.611	211.153
862.194	174.194
865.903	246.028
866.319	258.68
871.389	175.806
899.389	173.431
914.18	323.973
934.181	159.667
974.514	291.847
1098	284.083
	190.277
	197.833
	335.056
	274.167
	317.125
	320.139
	318.778
	238.722
	398.25
	385.57
	244.681
	198.028
	370.611
	251.43
	376.763
	174.986
	270.667
	346.389
	260.667
	199.638
	259.569
	188.486
	265.764
	214.43

## Sheet: Figure 7D&7G
Bgal Assay date 7/1/20 + 7/15/20
sample #		strain		URA3 plasmid			Induction	Culture volume (ml)	OD 660	rxn time (min)	OD 420 (of 1/2 dil.)		ß-Gal units 1-4	ß-Gal units 5-8	ß-Gal units 9-12	ß-Gal units 13-16					Ave. ß-gal units	Std. Dev.					STE11	none	0.5 µM	5.0 µM	-aF std dev	+1 uM aF std dev	+10 uM aF std dev
1	A	PPY890		pRS316			none	1	0.585	125	0.005		0.136752	0.217317	0.0864678	0.143885					0.146106	0.0466911					vector	0.146106	0.135285	0.138686	0.0466911	0.072621	0.0350788
2	A	PPY890		pFD53-STE11-wt			none	1	0.689	125	0.003		0.0696662	0.0713224	0.12285	0.186012					0.112463	0.0475433					WT	0.112463	5.77541	31.938	0.0475433	0.592988	5.31177
3	A	PPY890		pFD53-11-R305A			none	1	0.645	125	0.004		0.0992248	0.0465793	0.166875	0.0968992					0.102395	0.0427591					R305A	0.102395	5.20813	32.2921	0.0427591	0.625136	5.98611
4	A	PPY890		pFD53-11-R305F			none	1	0.667	125	0.008		0.191904	0.207792	0.26455	0.210526					0.218693	0.0274138					R305F	0.218693	5.81704	35.2062	0.0274138	0.626109	7.53141
5	A	PPY890		pRS316			none	1	0.589	125	0.008		0.217317
6	A	PPY890		pFD53-STE11-wt			none	1	0.673	125	0.003		0.0713224
7	A	PPY890		pFD53-11-R305A			none	1	0.687	125	0.002		0.0465793
8	A	PPY890		pFD53-11-R305F			none	1	0.693	125	0.009		0.207792
1	B	PPY890		pRS316			0.5uM aF 90min	1	0.588	125	0.003		0.0816327	0.0525452	0.235647	0.171317					0.135285	0.072621
2	B	PPY890		pFD53-STE11-wt			0.5uM aF 90min	1	0.668	125	0.257		6.15569	6.45827	4.90435	5.58333					5.77541	0.592988
3	B	PPY890		pFD53-11-R305A			0.5uM aF 90min	1	0.652	125	0.239		5.86503	5.76489	4.3949	4.80769					5.20813	0.625136
4	B	PPY890		pFD53-11-R305F			0.5uM aF 90min	1	0.653	125	0.26		6.3706	6.462	5.4702	4.96536					5.81704	0.626109
5	B	PPY890		pRS316			0.5uM aF 90min	1	0.609	125	0.002		0.0525452
6	B	PPY890		pFD53-STE11-wt			0.5uM aF 90min	1	0.659	125	0.266		6.45827
7	B	PPY890		pFD53-11-R305A			0.5uM aF 90min	1	0.655	125	0.236		5.76489
8	B	PPY890		pFD53-11-R305F			0.5uM aF 90min	1	0.671	125	0.271		6.462
1	C	PPY890		pRS316			5uM aF 90min	1	0.587	125	0.004		0.109029	0.104235	0.150732	0.190749					0.138686	0.0350788
2	C	PPY890		pFD53-STE11-wt			5uM aF 90min	1	0.659	52	0.437		25.5048	27.8906	36.8856	37.471					31.938	5.31177
3	C	PPY890		pFD53-11-R305A			5uM aF 90min	1	0.632	52	0.432		26.2902	26.3467	37.7213	38.8104					32.2921	5.98611
4	C	PPY890		pFD53-11-R305F			5uM aF 90min	1	0.634	52	0.465		28.2092	27.246	43.8488	41.5207					35.2062	7.53141
5	C	PPY890		pRS316			5uM aF 90min	1	0.614	125	0.004		0.104235
6	C	PPY890		pFD53-STE11-wt			5uM aF 90min	1	0.644	52	0.467		27.8906
7	C	PPY890		pFD53-11-R305A			5uM aF 90min	1	0.654	52	0.448		26.3467
8	C	PPY890		pFD53-11-R305F			5uM aF 90min	1	0.655	52	0.464		27.246
9	A	PPY890		pRS316			none	1	0.771	120	0.004		0.0864678
10	A	PPY890		pFD53-STE11-wt			none	1	0.814	120	0.006		0.12285
11	A	PPY890		pFD53-11-R305A			none	1	0.799	120	0.008		0.166875
12	A	PPY890		pFD53-11-R305F			none	1	0.756	120	0.012		0.26455
13	A	PPY890		pRS316			none	1	0.695	120	0.006		0.143885
14	A	PPY890		pFD53-STE11-wt			none	1	0.448	120	0.005		0.186012
15	A	PPY890		pFD53-11-R305A			none	1	0.516	120	0.003		0.0968992
16	A	PPY890		pFD53-11-R305F			none	1	0.475	120	0.006		0.210526
9	B	PPY890		pRS316			0.5uM aF 90min	1	0.778	120	0.011		0.235647
10	B	PPY890		pFD53-STE11-wt			0.5uM aF 90min	1	0.819	120	0.241		4.90435
11	B	PPY890		pFD53-11-R305A			0.5uM aF 90min	1	0.785	120	0.207		4.3949
12	B	PPY890		pFD53-11-R305F			0.5uM aF 90min	1	0.716	120	0.235		5.4702
13	B	PPY890		pRS316			0.5uM aF 90min	1	0.681	120	0.007		0.171317
14	B	PPY890		pFD53-STE11-wt			0.5uM aF 90min	1	0.4	120	0.134		5.58333
15	B	PPY890		pFD53-11-R305A			0.5uM aF 90min	1	0.468	120	0.135		4.80769
16	B	PPY890		pFD53-11-R305F			0.5uM aF 90min	1	0.433	120	0.129		4.96536
9	C	PPY890		pRS316			5uM aF 90min	1	0.774	120	0.007		0.150732
10	C	PPY890		pFD53-STE11-wt			5uM aF 90min	1	0.791	34	0.496		36.8856
11	C	PPY890		pFD53-11-R305A			5uM aF 90min	1	0.761	34	0.488		37.7213
12	C	PPY890		pFD53-11-R305F			5uM aF 90min	1	0.711	34	0.53		43.8488
13	C	PPY890		pRS316			5uM aF 90min	1	0.699	120	0.008		0.190749
14	C	PPY890		pFD53-STE11-wt			5uM aF 90min	1	0.391	43	0.315		37.471
15	C	PPY890		pFD53-11-R305A			5uM aF 90min	1	0.459	43	0.383		38.8104
16	C	PPY890		pFD53-11-R305F			5uM aF 90min	1	0.438	43	0.391		41.5207

## Sheet: S1 A
Open	Bin	Number of cross-links		Closed	Bin	Number of cross-links
	4	0			4	0
	8	3			8	1
	12	6			12	9
	16	3			16	13
	20	10			20	5
	24	8			24	12
	28	5			28	10
	32	10			32	7
	36	9			36	10
	40	4			40	7
	44	3			44	6
	48	3			48	2
	52	5			52	1
	56	4			56	2
	60	1			60	3
	64	0			64	0
	68	2			68	1
	72	1			72	0
	76	1			76	0
	80	1			80	0
	84	1			84	1
	88	0
	92	1

## Sheet: S2 B
Number of surface lysines	Number of intearctors
24	139
10	20
13	17
1	1

## Sheet: S2C
Domains on Ssa1	Interactors of cross-linkable lysines
NBD	5.79167
SBDβ	2
SBDα	1.30769
CTD	1

## Sheet: S3A
			No CuSO4			500uM CuSO4			Combine all 3 field for each biological repeat					0.4	0.0604027		40	6.04027
	cell with agg	total cell number			cell with agg	total cell number			No CuSO4	500uM CuSO4				0.666667	0.318182		66.6667	31.8182
Ry466-1_1	12	32	0.375	Ry466-1_1	2	43	0.0465116	Ry466-1	0.4	0.0604027				0.779661	0.47		77.9661	47
Ry466-1_2	9	27	0.333333	Ry466-1_2	3	60	0.05	Ry466-2	0.666667	0.318182				0.911111	0.584416		91.1111	58.4416
Ry466-1_3	15	31	0.483871	Ry466-1_3	4	46	0.0869565	Ry466-3	0.779661	0.47				0.825	0.657895		82.5	65.7895
Ry466-2_1	7	13	0.538462	Ry466-2_1	3	8	0.375	Ry1491-1	0.911111	0.584416				0.813559	0.591837		81.3559	59.1837
Ry466-2_2	12	16	0.75	Ry466-2_2	3	8	0.375	Ry1491-2	0.825	0.657895				0.927536	0.809091		92.7536	80.9091
Ry466-2_3	13	19	0.684211	Ry466-2_3	1	6	0.166667	Ry1491-3	0.813559	0.591837				0.807692	0.714286		80.7692	71.4286
Ry466-3-1	12	17	0.705882	Ry466-3-1	11	38	0.289474	Ry1492-1	0.927536	0.809091				0.885714	0.913793		88.5714	91.3793
Ry466-3-2	19	23	0.826087	Ry466-3-2	8	23	0.347826	Ry1492-2	0.807692	0.714286
Ry466-3-3	15	19	0.789474	Ry466-3-3	28	39	0.717949	Ry1492-3	0.885714	0.913793
Ry1491-1_1	15	17	0.882353	Ry1491-1_1	15	25	0.6							0.4	0.666667	0.779661	0.911111	0.825	0.813559	0.927536	0.807692	0.885714
Ry1491-1_2	12	12	1	Ry1491-1_2	18	27	0.666667							0.0604027	0.318182	0.47	0.584416	0.657895	0.591837	0.809091	0.714286	0.913793
Ry1491-1_3	14	16	0.875	Ry1491-1_3	12	25	0.48
Ry1491-2_1	9	12	0.75	Ry1491-2_1	17	27	0.62963
Ry1491-2_2	12	15	0.8	Ry1491-2_2	20	25	0.8
Ry1491-2_3	12	13	0.923077	Ry1491-2_3	13	24	0.541667
Ry1491-3_1	12	16	0.75	Ry1491-3_1	11	20	0.55							Table Analyzed	Pim1		Table Analyzed	S974A		Table Analyzed	S974D
Ry1491-3_2	20	25	0.8	Ry1491-3_2	9	14	0.642857
Ry1491-3_3	16	18	0.888889	Ry1491-3_3	9	15	0.6							Column B	+ 500uM CuSO4		Column B	+ 500uM CuSO4		Column B	+ 500uM CuSO4
Ry1492-1_1	20	23	0.869565	Ry1492-1_1	30	38	0.789474							vs.	vs.		vs.	vs.		vs.	vs.
Ry1492-1_2	30	30	1	Ry1492-1_2	30	37	0.810811							Column A	- CuSO4		Column A	- CuSO4		Column A	- CuSO4
Ry1492-1_3	14	16	0.875	Ry1492-1_3	29	35	0.828571
Ry1492-2_1	19	23	0.826087	Ry1492-2_1	14	19	0.736842							Paired t test			Paired t test			Paired t test
Ry1492-2_2	12	16	0.75	Ry1492-2_2	14	24	0.583333							P value	0.0012		P value	0.0365		P value	0.3085
Ry1492-2_3	11	13	0.846154	Ry1492-2_3	17	20	0.85							P value summary	**		P value summary	*		P value summary	ns
Ry1492-3_1	9	12	0.75	Ry1492-3_1	10	12	0.833333							Significantly different (P < 0.05)?	Yes		Significantly different (P < 0.05)?	Yes		Significantly different (P < 0.05)?	No
Ry1492-3_2	10	10	1	Ry1492-3_2	28	29	0.965517							One- or two-tailed P value?	Two-tailed		One- or two-tailed P value?	Two-tailed		One- or two-tailed P value?	Two-tailed
Ry1492-3_3	12	13	0.923077	Ry1492-3_3	15	17	0.882353							t, df	t=28.32, df=2		t, df	t=5.093, df=2		t, df	t=1.354, df=2
														Number of pairs	3		Number of pairs	3		Number of pairs	3
*	Ry466 is Pim1WT
	Ry1491 is S974A
	Ry1492 is S974D

## Sheet: S4A
Well Row	Well Col	Content	Blank corrected based on Raw Data (600)	Blank corrected based on Raw Data (600)	Blank corrected based on Raw Data (600)	Blank corrected based on Raw Data (600)	Blank corrected based on Raw Data (600)	Blank corrected based on Raw Data (600)	Blank corrected based on Raw Data (600)	Blank corrected based on Raw Data (600)	Blank corrected based on Raw Data (600)	Blank corrected based on Raw Data (600)	Blank corrected based on Raw Data (600)	Blank corrected based on Raw Data (600)	Blank corrected based on Raw Data (600)	Blank corrected based on Raw Data (600)	Blank corrected based on Raw Data (600)	Blank corrected based on Raw Data (600)	Blank corrected based on Raw Data (600)	Blank corrected based on Raw Data (600)	Blank corrected based on Raw Data (600)	Blank corrected based on Raw Data (600)	Blank corrected based on Raw Data (600)	Blank corrected based on Raw Data (600)	Blank corrected based on Raw Data (600)	Blank corrected based on Raw Data (600)	Blank corrected based on Raw Data (600)	Blank corrected based on Raw Data (600)	Blank corrected based on Raw Data (600)	Blank corrected based on Raw Data (600)	Blank corrected based on Raw Data (600)	Blank corrected based on Raw Data (600)	Blank corrected based on Raw Data (600)	Blank corrected based on Raw Data (600)	Blank corrected based on Raw Data (600)	Blank corrected based on Raw Data (600)	Blank corrected based on Raw Data (600)	Blank corrected based on Raw Data (600)	Blank corrected based on Raw Data (600)	Blank corrected based on Raw Data (600)	Blank corrected based on Raw Data (600)	Blank corrected based on Raw Data (600)	Blank corrected based on Raw Data (600)	Blank corrected based on Raw Data (600)	Blank corrected based on Raw Data (600)	Blank corrected based on Raw Data (600)	Blank corrected based on Raw Data (600)	Blank corrected based on Raw Data (600)	Blank corrected based on Raw Data (600)
B	2	Sample X1	0.035	0.04	0.04	0.042	0.046	0.053	0.06	0.068	0.073	0.076	0.085	0.091	0.097	0.102	0.104	0.107	0.11	0.114	0.119	0.121	0.123	0.126	0.129	0.134	0.135	0.135	0.139	0.143	0.15	0.153	0.159	0.161	0.167	0.173	0.179	0.187	0.194	0.2	0.207	0.214	0.223	0.23	0.24	0.247	0.256	0.266	0.278
B	3	Sample X2	0.029	0.029	0.029	0.029	0.032	0.032	0.032	0.035	0.036	0.039	0.045	0.049	0.056	0.062	0.064	0.069	0.073	0.078	0.08	0.083	0.087	0.091	0.093	0.094	0.097	0.099	0.101	0.101	0.105	0.107	0.11	0.113	0.116	0.118	0.126	0.13	0.135	0.139	0.144	0.148	0.153	0.162	0.166	0.174	0.18	0.187	0.192
B	4	Sample X3	0.032	0.037	0.037	0.038	0.038	0.039	0.047	0.049	0.053	0.054	0.06	0.063	0.067	0.072	0.077	0.08	0.081	0.083	0.084	0.087	0.09	0.093	0.097	0.099	0.1	0.107	0.109	0.111	0.118	0.121	0.125	0.128	0.132	0.137	0.142	0.146	0.154	0.158	0.165	0.171	0.177	0.183	0.192	0.199	0.206	0.216	0.224
B	5	Sample X4	0.034	0.04	0.043	0.045	0.047	0.051	0.056	0.062	0.064	0.067	0.074	0.08	0.084	0.087	0.09	0.094	0.096	0.101	0.102	0.105	0.108	0.11	0.111	0.117	0.123	0.125	0.13	0.134	0.142	0.142	0.147	0.152	0.157	0.163	0.166	0.17	0.174	0.181	0.188	0.194	0.2	0.205	0.212	0.221	0.228	0.235	0.245
B	6	Sample X5	0.024	0.031	0.034	0.036	0.039	0.043	0.046	0.051	0.056	0.058	0.061	0.066	0.072	0.077	0.077	0.081	0.083	0.087	0.088	0.091	0.092	0.096	0.098	0.105	0.107	0.109	0.112	0.115	0.121	0.124	0.131	0.136	0.14	0.145	0.15	0.155	0.16	0.165	0.17	0.177	0.185	0.19	0.197	0.204	0.213	0.22	0.226
B	7	Sample X6	0.035	0.038	0.042	0.046	0.058	0.064	0.071	0.074	0.082	0.089	0.095	0.102	0.11	0.114	0.12	0.126	0.129	0.135	0.136	0.138	0.141	0.144	0.146	0.149	0.153	0.158	0.163	0.17	0.175	0.182	0.189	0.198	0.203	0.211	0.22	0.228	0.235	0.244	0.253	0.263	0.272	0.283	0.296	0.307	0.317	0.33	0.344
B	8	Sample X7	0.029	0.04	0.042	0.042	0.042	0.045	0.049	0.05	0.056	0.063	0.068	0.077	0.082	0.086	0.088	0.09	0.093	0.092	0.094	0.093	0.094	0.097	0.099	0.101	0.104	0.106	0.105	0.109	0.113	0.117	0.121	0.124	0.127	0.13	0.133	0.138	0.142	0.147	0.15	0.156	0.161	0.166	0.173	0.179	0.189	0.195	0.202
B	9	Sample X8	0.064	0.068	0.068	0.07	0.06	0.061	0.066	0.069	0.072	0.073	0.079	0.083	0.087	0.091	0.093	0.096	0.098	0.1	0.1	0.102	0.103	0.103	0.106	0.104	0.107	0.109	0.108	0.11	0.115	0.117	0.118	0.123	0.126	0.129	0.132	0.136	0.14	0.143	0.148	0.152	0.157	0.163	0.165	0.171	0.178	0.183	0.191
B	10	Sample X9	0.027	0.033	0.031	0.037	0.037	0.038	0.04	0.044	0.044	0.045	0.049	0.051	0.054	0.056	0.054	0.058	0.059	0.061	0.061	0.062	0.064	0.068	0.069	0.069	0.071	0.073	0.074	0.075	0.079	0.081	0.083	0.085	0.088	0.09	0.095	0.097	0.1	0.105	0.111	0.115	0.118	0.124	0.128	0.133	0.14	0.146	0.152
B	11	Sample X10	0.037	0.039	0.043	0.043	0.043	0.048	0.047	0.052	0.055	0.056	0.062	0.065	0.068	0.069	0.069	0.07	0.071	0.073	0.074	0.076	0.078	0.079	0.081	0.083	0.087	0.09	0.092	0.095	0.097	0.1	0.105	0.104	0.108	0.112	0.116	0.119	0.123	0.128	0.134	0.141	0.145	0.149	0.156	0.163	0.168	0.176	0.182
C	2	Sample X11	0.032	0.034	0.038	0.04	0.041	0.045	0.052	0.058	0.068	0.076	0.086	0.098	0.112	0.116	0.124	0.131	0.133	0.139	0.143	0.149	0.154	0.157	0.166	0.17	0.179	0.19	0.195	0.205	0.215	0.223	0.233	0.244	0.252	0.261	0.273	0.284	0.296	0.31	0.323	0.337	0.35	0.363	0.375	0.393	0.411	0.425	0.44
C	3	Sample X12	0.025	0.033	0.036	0.041	0.048	0.056	0.061	0.069	0.075	0.085	0.092	0.101	0.106	0.114	0.117	0.124	0.125	0.129	0.134	0.138	0.143	0.147	0.153	0.16	0.165	0.17	0.18	0.186	0.193	0.203	0.212	0.223	0.231	0.243	0.253	0.268	0.278	0.289	0.305	0.321	0.337	0.348	0.367	0.384	0.394	0.414	0.429
C	4	Sample X13	0.027	0.03	0.033	0.038	0.045	0.052	0.062	0.07	0.078	0.084	0.093	0.097	0.106	0.112	0.116	0.12	0.122	0.126	0.131	0.136	0.142	0.147	0.152	0.158	0.163	0.17	0.176	0.184	0.194	0.203	0.213	0.224	0.236	0.247	0.259	0.274	0.288	0.3	0.313	0.33	0.345	0.357	0.37	0.385	0.402	0.428	0.441
C	5	Sample X14	0.025	0.027	0.028	0.032	0.032	0.037	0.042	0.055	0.066	0.077	0.089	0.101	0.113	0.12	0.127	0.133	0.136	0.14	0.143	0.145	0.151	0.155	0.161	0.166	0.174	0.182	0.191	0.199	0.209	0.218	0.229	0.241	0.249	0.259	0.27	0.285	0.298	0.309	0.33	0.343	0.354	0.373	0.384	0.402	0.422	0.441	0.453
C	6	Sample X15	0.02	0.026	0.025	0.028	0.039	0.041	0.044	0.05	0.056	0.061	0.067	0.075	0.079	0.088	0.092	0.096	0.101	0.103	0.107	0.112	0.118	0.122	0.124	0.131	0.137	0.142	0.146	0.152	0.16	0.17	0.177	0.185	0.195	0.204	0.218	0.228	0.236	0.249	0.261	0.276	0.295	0.306	0.323	0.338	0.353	0.366	0.387
C	7	Sample X16	0.027	0.031	0.035	0.036	0.041	0.047	0.051	0.058	0.063	0.068	0.079	0.085	0.095	0.103	0.113	0.12	0.129	0.133	0.136	0.14	0.147	0.152	0.157	0.162	0.169	0.176	0.183	0.192	0.203	0.208	0.221	0.232	0.243	0.253	0.262	0.271	0.286	0.298	0.315	0.326	0.341	0.358	0.369	0.384	0.405	0.422	0.437
C	8	Sample X17	0.018	0.023	0.025	0.028	0.03	0.034	0.037	0.042	0.049	0.056	0.064	0.072	0.081	0.091	0.098	0.106	0.111	0.117	0.121	0.124	0.132	0.133	0.141	0.145	0.152	0.159	0.166	0.171	0.178	0.189	0.197	0.206	0.219	0.231	0.24	0.252	0.264	0.278	0.294	0.315	0.326	0.344	0.367	0.381	0.399	0.416	0.434
C	9	Sample X18	0.024	0.028	0.034	0.045	0.04	0.046	0.051	0.057	0.062	0.063	0.068	0.067	0.071	0.075	0.077	0.079	0.083	0.088	0.094	0.098	0.104	0.11	0.117	0.13	0.142	0.144	0.141	0.144	0.152	0.16	0.168	0.177	0.187	0.195	0.205	0.219	0.229	0.237	0.241	0.254	0.267	0.276	0.293	0.305	0.314	0.333	0.349
C	10	Sample X19	0.021	0.023	0.023	0.027	0.027	0.027	0.033	0.037	0.04	0.045	0.052	0.055	0.059	0.065	0.07	0.074	0.081	0.09	0.097	0.105	0.112	0.116	0.123	0.13	0.137	0.145	0.15	0.157	0.165	0.174	0.181	0.192	0.201	0.207	0.221	0.232	0.242	0.252	0.262	0.272	0.286	0.301	0.314	0.329	0.343	0.359	0.372
C	11	Sample X20	0.045	0.041	0.043	0.041	0.045	0.046	0.047	0.053	0.055	0.055	0.06	0.061	0.068	0.068	0.073	0.074	0.077	0.075	0.079	0.083	0.086	0.089	0.088	0.092	0.094	0.104	0.109	0.111	0.114	0.119	0.121	0.128	0.133	0.136	0.141	0.149	0.152	0.16	0.17	0.179	0.19	0.195	0.207	0.219	0.226	0.238	0.25
Mtw1 WT
Mtw1-YF																																															0.411	0.425	0.44
																																															0.414	0.429	0.451
Calculation of doublin time of Mtw1 and Mtw1-YF																																															0.402	0.428	0.441
Replicates	mtw1 wt	mtw1 wt	mtw1 wt	mtw1 wt	mtw1 wt	mtw1 wt	mtw1 wt	mtw1 wt	mtw1 wt	mtw1 wt																																					0.402	0.422	0.441
	0.407	0.402	0.413	0.407	0.415	0.403	0.406	0.4	0.412	0.405																																					0.405	0.423	0.438
	0.425	0.415	0.424	0.421	0.424	0.412	0.425	0.414	0.431	0.424																																					0.405	0.422	0.437
	0.439	0.434	0.446	0.438	0.445	0.429	0.444	0.432	0.449	0.437																																					0.416	0.434	0.454
	0.454	0.453	0.455	0.453	0.458	0.441	0.461	0.45	0.468	0.455																																					0.409	0.429	0.448
	0.475	0.47	0.472	0.466	0.474	0.462	0.481	0.469	0.491	0.474																																					0.407	0.428	0.444
	0.494	0.484	0.49	0.481	0.494	0.474	0.499	0.487	0.512	0.498																																					0.405	0.428	0.443
rate	0.00774889	0.00742531	0.00683831	0.00668216	0.00697028	0.00649083	0.00825012	0.00787198	0.00869205	0.00826852
doubling time	89.4511	93.3492	101.362	103.731	99.4432	106.789	84.0166	88.0524	79.745	83.8297
av. doubling time	92.9769
st. dev	8.91295
Replicates	Mtw1 yf	Mtw1 yf	Mtw1 yf	Mtw1 yf	Mtw1 yf	Mtw1 yf	Mtw1 yf	Mtw1 yf	Mtw1 yf	Mtw1 yf
	0.411	0.414	0.402	0.402	0.405	0.405	0.416	0.409	0.407	0.405
	0.425	0.429	0.428	0.422	0.423	0.422	0.434	0.429	0.428	0.428
	0.44	0.451	0.441	0.441	0.438	0.437	0.454	0.448	0.444	0.443
	0.459	0.472	0.46	0.453	0.456	0.453	0.463	0.466	0.457	0.459
	0.478	0.488	0.48	0.476	0.477	0.474	0.49	0.493	0.476	0.485
	0.501	0.51	0.503	0.489	0.5	0.491	0.508	0.505	0.492	0.502
rate	0.00792052	0.00834179	0.00896552	0.00783642	0.00842884	0.00770228	0.00799185	0.00843373	0.00758662	0.00858852
doubling time	87.5129	83.0933	77.3125	88.4521	82.2352	89.9924	86.7318	82.1875	91.3644	80.7062
av. doubling time	84.9588
st. dev	4.28214
[truncated: 146 more columns]

## Sheet: S4B
Average growh based on OD600.
time	Mtw1 wt	Mtw1 yf
0	0.0346	0.0264
5	0.0395	0.0296
10	0.0409	0.032
15	0.0428	0.0356
20	0.0442	0.0388
25	0.0474	0.0431
30	0.0514	0.048
35	0.0554	0.0549
40	0.0591	0.0612
45	0.062	0.067
50	0.0678	0.075
55	0.0727	0.0812
60	0.0777	0.089
65	0.0816	0.0952
70	0.0836	0.1007
75	0.0871	0.1057
80	0.0893	0.1098
85	0.0924	0.114
90	0.0938	0.1185
95	0.0958	0.123
100	0.098	0.1289
105	0.1007	0.1328
110	0.1029	0.1382
115	0.1055	0.1444
120	0.1084	0.1512
125	0.1111	0.1582
130	0.1133	0.1637
135	0.1163	0.1701
140	0.1215	0.1783
145	0.1244	0.1867
150	0.1288	0.1952
155	0.1324	0.2052
160	0.1364	0.2146
165	0.1408	0.2236
170	0.1459	0.2342
175	0.1506	0.2462
180	0.1557	0.2569
185	0.161	0.2682
190	0.167	0.2814
195	0.1731	0.2953
200	0.1791	0.3091
205	0.1855	0.3221
210	0.1925	0.3369
215	0.1998	0.352
220	0.2075	0.3669
225	0.2154	0.3842
230	0.2236	0.3992
235	0.2328	0.4181
240	0.2411	0.434
245	0.2505	0.4534
250	0.2604	0.471
255	0.27	0.4898
260	0.2816	0.5103
265	0.2917	0.5311
270	0.303	0.5513
275	0.3127	0.5715
280	0.3267	0.5947
285	0.3401	0.6143
290	0.3545	0.6375
295	0.3682	0.6603
300	0.3823	0.6829
305	0.3975	0.7062
310	0.4132	0.7289
315	0.4277	0.7542
320	0.4447	0.7779
325	0.4602	0.8016
330	0.4774	0.8243
335	0.4963	0.8475
340	0.5145	0.8708
345	0.5327	0.8943
350	0.5511	0.919
355	0.5706	0.9427
360	0.5881	0.9675
365	0.6094	0.9893
370	0.6302	1.0138
375	0.652	1.0363
380	0.672	1.0594
385	0.6927	1.0826
390	0.7148	1.1038
395	0.7358	1.1273
400	0.7593	1.1479
405	0.7805	1.1642
410	0.8045	1.187
415	0.827	1.207
420	0.8485	1.2257
425	0.8728	1.2462
430	0.8959	1.2649
435	0.9178	1.282
440	0.9417	1.3014
445	0.9646	1.3203
450	0.9835	1.3399
455	1.0052	1.3562
460	1.03	1.3719
465	1.0498	1.3855
470	1.0738	1.4034
475	1.0918	1.4175
480	1.1146	1.4348
485	1.1342	1.4457
490	1.156	1.4592
495	1.1777	1.4745
500	1.1993	1.4865
505	1.2162	1.5015
510	1.236	1.5106
515	1.2549	1.5219
520	1.2742	1.5357
525	1.2941	1.5463
530	1.3138	1.5617
535	1.3285	1.5671
540	1.3451	1.576
545	1.3621	1.5903
550	1.3804	1.5995
555	1.3977	1.6068
560	1.4122	1.6186
565	1.4284	1.6271
570	1.4439	1.636
575	1.4607	1.6467
580	1.4727	1.6539
585	1.4858	1.6608
590	1.5032	1.6753
595	1.517	1.6813
600	1.5305	1.6921
605	1.5461	1.6992
610	1.5617	1.7083
615	1.5732	1.7124
620	1.5839	1.7177
625	1.5977	1.726
630	1.6116	1.734
635	1.623	1.7367
640	1.6308	1.7417
645	1.6435	1.7504
650	1.6546	1.7507
655	1.6578	1.7484
660	1.6703	1.7581
665	1.6781	1.7634
670	1.684	1.7604
675	1.6896	1.7676
680	1.6933	1.7688
685	1.6962	1.7671
690	1.7012	1.773
695	1.707	1.7749
700	1.7096	1.7749
705	1.7117	1.7773
710	1.717	1.7801
715	1.7187	1.777
720	1.7215	1.7779
725	1.7233	1.7784
730	1.7246	1.7762
735	1.7234	1.7777
740	1.7279	1.7819
745	1.7307	1.7786
750	1.7293	1.7805
755	1.7322	1.7809
760	1.7338	1.7817
765	1.7331	1.7802
770	1.7399	1.7856
775	1.7309	1.7748
780	1.7345	1.7781
785	1.7335	1.78
790	1.7363	1.779
795	1.7373	1.7784
800	1.7432	1.7825
805	1.7387	1.7787
810	1.7401	1.7802
815	1.743	1.785
820	1.7456	1.7852
825	1.7448	1.784
830	1.7479	1.7843
835	1.7494	1.7853
840	1.747	1.7817
845	1.746	1.7827
850	1.7485	1.7837
855	1.7484	1.7846
860	1.7491	1.7848
865	1.7454	1.78
870	1.7432	1.7782
875	1.7493	1.7842
880	1.7446	1.7792
885	1.7491	1.7852
890	1.7488	1.7819
895	1.7512	1.7827
900	1.7513	1.784
905	1.7508	1.7813
910	1.7573	1.7872
915	1.7508	1.7807
920	1.7518	1.7839
925	1.754	1.7872
930	1.7575	1.7872
935	1.7507	1.7793
940	1.7527	1.7794
945	1.7564	1.7851
950	1.7558	1.7858
955	1.7555	1.7861
960	1.75	1.7788
